# Supplementary material for: Crystal structures of two PCN pincer iridium complexes and one PCP pincer carbodi­phospho­rane iridium inter­mediate: substitution of one phosphine moiety of a carbodi­phospho­rane by an organic azide
Source: Acta Crystallogr E Crystallogr Commun. 2019 Jan 1;75(Pt 1):75–80. doi: 10.1107/S2056989018017644 (PMC6323870; doi:10.1107/S2056989018017644)
Supplement: Supplementary file 1 [file e-75-00075-sup1.cif]

##############################################################################
#                                                                            #
# This CIF contains the data in a paper accepted for publication in          #
# Acta Crystallographica Section E. It conforms to the requirements of       #
# Notes for Authors for Acta Crystallographica Section E, and has been       #
# peer reviewed under the auspices of the IUCr Commission on Journals.       #
#                                                                            #
# Full details of the Crystallographic Information File format               #
# are given in the paper "The Crystallographic Information File (CIF):       #
# a New Standard Archive File for Crystallography" by S. R. Hall, F. H.      #
# Allen and I. D. Brown [Acta Cryst. (1991), A47, 655-685].                  #
#                                                                            #
# The current version of the core CIF dictionary is obtainable from          #
# ftp://ftp.iucr.org/pub/cif_core.dic.                                       #
#                                                                            #
# Software is freely available for graphical display of the structure(s)     #
# in this CIF. For information consult the CIF software page                 #
# http://www.iucr.org/resources/cif/software.                                #
#                                                                            #
# This file may be used for bona fide research purposes within the           #
# scientific community so long as proper attribution is given to the journal # 
# article from which it was obtained.                                        #
#                                                                            #
##############################################################################
data_global
_audit_creation_method     'form.cif (version 2.0)'
_journal_data_validation_number     ?
_journal_date_recd_electronic     2018-11-21
_journal_date_accepted     2018-12-13
_journal_name_full     'Acta Crystallographica, Section E'
_journal_year     2019
_journal_volume     75
_journal_issue      1
_journal_page_first     75
_journal_page_last     80
_journal_paper_category     GM
_journal_paper_doi     10.1107/S2056989018017644
_journal_coeditor_code     SU5464
_publ_contact_author_name     'Gabriel Julian Partl'
_publ_contact_author_address
;
Institute of General, Inorganic and Theoretical Chemistry
University of Innsbruck
A-6020 Innsbruck
Austria
;
_publ_contact_author_email     'gabriel.partl@uibk.ac.at'
_publ_contact_author_fax     ?
_publ_contact_author_phone     '+436603961778'
_publ_section_title
;
Crystal structures of two PCN pincer iridium complexes and one PCP pincer
carbodiphosphorane iridium intermediate: substitution of one phosphine moiety
of a carbodiphosphorane by an organic azide
;
_publ_section_title_footnote     .
loop_
    _publ_author_name
    _publ_author_footnote
    _publ_author_address
    'Partl, Gabriel Julian' .
;
Institute of General, Inorganic and Theoretical Chemistry,
University of Innsbruck,
A-6020 Innsbruck,
Austria
;
    'Nussbaumer, Felix' .
;
Institute of General, Inorganic and Theoretical Chemistry,
University of Innsbruck,
A-6020 Innsbruck,
Austria
;
    'Schuh, Walter' .
;
Institute of General, Inorganic and Theoretical Chemistry,
University of Innsbruck,
A-6020 Innsbruck,
Austria
;
    'Kopacka, Holger' .
;
Institute of General, Inorganic and Theoretical Chemistry,
University of Innsbruck,
A-6020 Innsbruck,
Austria
;
    'Wurst, Klaus' .
;
Institute of General, Inorganic and Theoretical Chemistry,
University of Innsbruck,
A-6020 Innsbruck,
Austria
;
    'Peringer, Paul' .
;
Institute of General, Inorganic and Theoretical Chemistry,
University of Innsbruck,
A-6020 Innsbruck,
Austria
;
_publ_section_synopsis
;
The syntheses and crystal structures of two PCN pincer iridium complexes,
prepared from the reaction of their respective PCP pincer carbodiphosphorane
iridium precursors with an organic azide, are reported. Crystal data for one
of the precursors is also discussed.
;
data_1b
_audit_creation_method     'SHELXL-2014/7'
_chemical_name_systematic
;\
Chloridocyanidohydrido(1,1,3,3,5,5,7,7-octaphenyl-1,3\l^5^,5\l^4^,7-\
tetraphospha-\k^2^<i>P</i>^1^,<i>P</i>^7^-hept-3-en-4-yl)iridium(III)
acetonitrile monosolvate
;
_chemical_name_common     ?
_chemical_formula_moiety     'C52 H45 Cl Ir N P4, C2 H3 N'
_chemical_formula_sum     'C54 H48 Cl Ir N2 P4'
_chemical_formula_iupac     '[Ir (C N) Cl H (C51 H44 P4)], C2 H3 N'
_chemical_formula_weight     1076.47
_chemical_melting_point     ?
_space_group_crystal_system     monoclinic
_space_group_name_H-M_alt     'P 21/n'
_space_group_name_Hall     '-P 2yn'
loop_
    _space_group_symop_operation_xyz
    'x, y, z'
    '-x+1/2, y+1/2, -z+1/2'
    '-x, -y, -z'
    'x-1/2, -y-1/2, z-1/2'
_cell_length_a     18.3264(3)
_cell_length_b     13.6459(2)
_cell_length_c     19.3010(4)
_cell_angle_alpha     90
_cell_angle_beta     101.8030(10)
_cell_angle_gamma     90
_cell_volume     4724.74(14)
_cell_formula_units_Z     4
_cell_measurement_reflns_used     52211
_cell_measurement_theta_min     1.0
_cell_measurement_theta_max     25.0
_cell_measurement_temperature     233(2)
_exptl_crystal_description     prism
_exptl_crystal_colour     yellow
_exptl_crystal_size_max     0.18
_exptl_crystal_size_mid     0.07
_exptl_crystal_size_min     0.02
_exptl_crystal_density_diffrn     1.513
_exptl_crystal_density_meas     ?
_exptl_crystal_density_method     ?
_exptl_crystal_F_000     2160
_exptl_absorpt_coefficient_mu     3.057
_exptl_absorpt_correction_type     none
_exptl_absorpt_process_details     ?
_exptl_absorpt_correction_T_min     ?
_exptl_absorpt_correction_T_max     ?
_exptl_special_details
;
 All data sets were measured with several scans to increase the number of
 redundant reflections. In our experience this method of averaging redundant
 reflections replaces in a good approximation semi-empirical absorptions
 methods (absorption correction programs like SORTAV lead to no better data
 sets).
;
_diffrn_ambient_temperature     233(2)
_diffrn_source     ?
_diffrn_radiation_type     MoK\a
_diffrn_radiation_wavelength     0.71073
_diffrn_measurement_device_type     'Nonius KappaCCD'
_diffrn_measurement_method     'phi- and omega-scans'
_diffrn_detector_area_resol_mean     ?
_diffrn_reflns_number     25915
_diffrn_reflns_av_R_equivalents     0.0859
_diffrn_reflns_av_unetI/netI     0.0795
_diffrn_reflns_theta_min     1.396
_diffrn_reflns_theta_max     25.000
_diffrn_reflns_theta_full     25.000
_diffrn_measured_fraction_theta_max     0.999
_diffrn_measured_fraction_theta_full     0.999
_diffrn_reflns_limit_h_min     -21
_diffrn_reflns_limit_h_max     20
_diffrn_reflns_limit_k_min     -16
_diffrn_reflns_limit_k_max     16
_diffrn_reflns_limit_l_min     -22
_diffrn_reflns_limit_l_max     22
_refine_special_details
;
 Small crystal with low diffraction at higher 2 theta angles. Hydrogen at Ir
 were localized and refined isotropically without restraints.
;
_reflns_number_total     8317
_reflns_number_gt     6345
_reflns_threshold_expression     'I > 2\s(I)'
_refine_ls_structure_factor_coef     Fsqd
_refine_ls_matrix_type     full
_refine_ls_R_factor_all     0.0671
_refine_ls_R_factor_gt     0.0399
_refine_ls_wR_factor_gt     0.0643
_refine_ls_wR_factor_ref     0.0690
_refine_ls_goodness_of_fit_ref     1.028
_refine_ls_restrained_S_all     1.028
_refine_ls_number_reflns     8317
_refine_ls_number_parameters     564
_refine_ls_number_restraints     0
_refine_ls_hydrogen_treatment     mixed
_refine_ls_weighting_scheme     calc
_refine_ls_weighting_details
              'w=1/[\s^2^(Fo^2^)+(0.0210P)^2^+3.0711P] where P=(Fo^2^+2Fc^2^)/3'
_atom_sites_solution_hydrogens     mixed
_atom_sites_solution_primary     ?
_atom_sites_solution_secondary     ?
_refine_ls_shift/su_max     0.003
_refine_ls_shift/su_mean     0.000
_refine_diff_density_max     0.558
_refine_diff_density_min     -1.043
_refine_ls_extinction_method     none
_refine_ls_extinction_coef     .
loop_
    _atom_type_symbol
    _atom_type_description
    _atom_type_scat_dispersion_real
    _atom_type_scat_dispersion_imag
    _atom_type_scat_source
    'C' 'C' 0.0033 0.0016
                         'International Tables Vol C Tables 4.2.6.8 and 6.1.1.4'
    'H' 'H' 0.0000 0.0000
                         'International Tables Vol C Tables 4.2.6.8 and 6.1.1.4'
    'P' 'P' 0.1023 0.0942
                         'International Tables Vol C Tables 4.2.6.8 and 6.1.1.4'
    'Cl' 'Cl' 0.1484 0.1585
                         'International Tables Vol C Tables 4.2.6.8 and 6.1.1.4'
    'Ir' 'Ir' -1.4442 7.9887
                         'International Tables Vol C Tables 4.2.6.8 and 6.1.1.4'
    'N' 'N' 0.0061 0.0033
                         'International Tables Vol C Tables 4.2.6.8 and 6.1.1.4'
_computing_data_collection
;
COLLECT (Nonius, 1998)
;
_computing_cell_refinement     ?
_computing_data_reduction
;
DENZO and SCALEPACK (Otwinowski & Minor, 1997)
;
_computing_structure_solution
;
SHELXS97 (Sheldrick, 2008)
;
_computing_structure_refinement
;
SHELXL2014 (Sheldrick, 2015)
;
_computing_molecular_graphics     ?
_computing_publication_material
;
Mercury (Macrae <i>et al.</i>,  2008) and publCIF (Westrip,
2010)
;
loop_
    _atom_site_type_symbol
    _atom_site_label
    _atom_site_fract_x
    _atom_site_fract_y
    _atom_site_fract_z
    _atom_site_U_iso_or_equiv
    _atom_site_adp_type
    _atom_site_calc_flag
    _atom_site_occupancy
    _atom_site_disorder_assembly
    _atom_site_disorder_group
    Ir Ir1 1.08853(2) 0.20725(2) 0.71435(2) 0.02191(7) Uani d 1 . .
    H H1 1.1054(19) 0.172(3) 0.790(2) 0.020(11) Uiso d 1 . .
    P P1 1.20178(6) 0.28650(9) 0.73888(6) 0.0239(3) Uani d 1 . .
    P P2 1.10074(7) 0.40362(9) 0.80500(6) 0.0269(3) Uani d 1 . .
    P P3 0.94640(6) 0.35370(9) 0.72144(6) 0.0251(3) Uani d 1 . .
    P P4 0.97290(6) 0.13964(9) 0.70074(6) 0.0260(3) Uani d 1 . .
    Cl Cl1 1.14187(7) 0.05475(9) 0.68044(7) 0.0383(3) Uani d 1 . .
    C C4 1.0599(2) 0.2604(3) 0.6113(3) 0.0278(11) Uani d 1 . .
    N N1 1.0392(2) 0.2906(3) 0.5559(2) 0.0486(12) Uani d 1 . .
    C C1 1.0385(2) 0.3332(3) 0.7501(2) 0.0250(11) Uani d 1 . .
    C C2 1.1831(2) 0.4124(3) 0.7662(3) 0.0279(11) Uani d 1 . .
    H H2A 1.2256 0.4375 0.8009 0.034 Uiso calc 1 . .
    H H2B 1.1738 0.4565 0.7252 0.034 Uiso calc 1 . .
    C C3 0.9069(2) 0.2410(3) 0.6795(3) 0.0314(12) Uani d 1 . .
    H H3A 0.8941 0.2502 0.6281 0.038 Uiso calc 1 . .
    H H3B 0.8610 0.2252 0.6958 0.038 Uiso calc 1 . .
    C C101 1.2526(2) 0.3058(3) 0.6676(2) 0.0268(11) Uani d 1 . .
    C C102 1.2477(3) 0.2350(4) 0.6151(3) 0.0390(13) Uani d 1 . .
    H H102 1.2189 0.1783 0.6167 0.047 Uiso calc 1 . .
    C C103 1.2852(3) 0.2482(4) 0.5605(3) 0.0518(16) Uani d 1 . .
    H H103 1.2825 0.1996 0.5256 0.062 Uiso calc 1 . .
    C C104 1.3261(3) 0.3312(4) 0.5567(3) 0.0473(15) Uani d 1 . .
    H H104 1.3509 0.3397 0.5191 0.057 Uiso calc 1 . .
    C C105 1.3309(3) 0.4013(4) 0.6076(3) 0.0468(15) Uani d 1 . .
    H H105 1.3589 0.4583 0.6046 0.056 Uiso calc 1 . .
    C C106 1.2951(3) 0.3896(4) 0.6638(3) 0.0386(13) Uani d 1 . .
    H H106 1.2994 0.4380 0.6991 0.046 Uiso calc 1 . .
    C C107 1.2722(2) 0.2390(3) 0.8118(2) 0.0260(11) Uani d 1 . .
    C C108 1.2622(3) 0.1486(4) 0.8407(3) 0.0377(13) Uani d 1 . .
    H H108 1.2199 0.1111 0.8210 0.045 Uiso calc 1 . .
    C C109 1.3127(3) 0.1120(4) 0.8979(3) 0.0500(15) Uani d 1 . .
    H H109 1.3051 0.0499 0.9164 0.060 Uiso calc 1 . .
    C C110 1.3737(3) 0.1661(4) 0.9276(3) 0.0468(15) Uani d 1 . .
    H H110 1.4071 0.1427 0.9678 0.056 Uiso calc 1 . .
    C C111 1.3864(3) 0.2544(4) 0.8988(3) 0.0451(14) Uani d 1 . .
    H H111 1.4295 0.2902 0.9183 0.054 Uiso calc 1 . .
    C C112 1.3361(2) 0.2916(4) 0.8411(3) 0.0380(12) Uani d 1 . .
    H H112 1.3452 0.3525 0.8217 0.046 Uiso calc 1 . .
    C C201 1.0711(3) 0.5264(4) 0.8215(3) 0.0333(12) Uani d 1 . .
    C C202 1.0762(3) 0.6032(4) 0.7762(3) 0.0463(14) Uani d 1 . .
    H H202 1.0988 0.5933 0.7372 0.056 Uiso calc 1 . .
    C C203 1.0482(3) 0.6950(4) 0.7877(4) 0.0652(18) Uani d 1 . .
    H H203 1.0515 0.7468 0.7564 0.078 Uiso calc 1 . .
    C C204 1.0159(3) 0.7098(5) 0.8444(4) 0.0659(19) Uani d 1 . .
    H H204 0.9963 0.7718 0.8515 0.079 Uiso calc 1 . .
    C C205 1.0116(4) 0.6357(5) 0.8910(4) 0.071(2) Uani d 1 . .
    H H205 0.9900 0.6469 0.9305 0.085 Uiso calc 1 . .
    C C206 1.0394(3) 0.5437(4) 0.8798(3) 0.0479(15) Uani d 1 . .
    H H206 1.0367 0.4927 0.9119 0.058 Uiso calc 1 . .
    C C207 1.1346(3) 0.3515(4) 0.8923(3) 0.0338(12) Uani d 1 . .
    C C208 1.0916(3) 0.2794(4) 0.9159(3) 0.0468(14) Uani d 1 . .
    H H208 1.0472 0.2581 0.8864 0.056 Uiso calc 1 . .
    C C209 1.1141(4) 0.2391(5) 0.9828(3) 0.0690(19) Uani d 1 . .
    H H209 1.0840 0.1918 0.9987 0.083 Uiso calc 1 . .
    C C210 1.1788(4) 0.2670(5) 1.0253(3) 0.073(2) Uani d 1 . .
    H H210 1.1942 0.2378 1.0700 0.088 Uiso calc 1 . .
    C C211 1.2217(4) 0.3377(6) 1.0034(3) 0.0672(19) Uani d 1 . .
    H H211 1.2661 0.3577 1.0336 0.081 Uiso calc 1 . .
    C C212 1.2001(3) 0.3807(4) 0.9364(3) 0.0499(15) Uani d 1 . .
    H H212 1.2300 0.4291 0.9215 0.060 Uiso calc 1 . .
    C C301 0.9145(2) 0.4436(3) 0.6526(2) 0.0277(11) Uani d 1 . .
    C C302 0.9642(3) 0.4980(4) 0.6233(3) 0.0395(13) Uani d 1 . .
    H H302 1.0157 0.4913 0.6408 0.047 Uiso calc 1 . .
    C C303 0.9379(3) 0.5629(4) 0.5678(3) 0.0450(14) Uani d 1 . .
    H H303 0.9720 0.6004 0.5486 0.054 Uiso calc 1 . .
    C C304 0.8632(3) 0.5723(4) 0.5411(3) 0.0451(14) Uani d 1 . .
    H H304 0.8458 0.6172 0.5045 0.054 Uiso calc 1 . .
    C C305 0.8135(3) 0.5153(4) 0.5686(3) 0.0518(16) Uani d 1 . .
    H H305 0.7621 0.5205 0.5498 0.062 Uiso calc 1 . .
    C C306 0.8386(3) 0.4512(4) 0.6230(3) 0.0406(14) Uani d 1 . .
    H H306 0.8044 0.4119 0.6406 0.049 Uiso calc 1 . .
    C C307 0.8966(2) 0.3862(4) 0.7904(3) 0.0309(12) Uani d 1 . .
    C C308 0.8912(3) 0.3181(4) 0.8417(3) 0.0546(17) Uani d 1 . .
    H H308 0.9099 0.2545 0.8382 0.066 Uiso calc 1 . .
    C C309 0.8585(4) 0.3418(5) 0.8983(4) 0.081(2) Uani d 1 . .
    H H309 0.8551 0.2943 0.9328 0.097 Uiso calc 1 . .
    C C310 0.8316(4) 0.4334(5) 0.9041(4) 0.078(2) Uani d 1 . .
    H H310 0.8102 0.4495 0.9429 0.094 Uiso calc 1 . .
    C C311 0.8354(3) 0.5022(5) 0.8537(3) 0.0642(18) Uani d 1 . .
    H H311 0.8160 0.5653 0.8574 0.077 Uiso calc 1 . .
    C C312 0.8682(3) 0.4788(4) 0.7965(3) 0.0463(14) Uani d 1 . .
    H H312 0.8710 0.5264 0.7620 0.056 Uiso calc 1 . .
    C C401 0.9435(3) 0.0522(4) 0.6292(3) 0.0346(13) Uani d 1 . .
    C C402 0.9211(3) 0.0818(4) 0.5597(3) 0.0501(15) Uani d 1 . .
    H H402 0.9182 0.1492 0.5494 0.060 Uiso calc 1 . .
    C C403 0.9029(3) 0.0156(5) 0.5046(4) 0.0666(19) Uani d 1 . .
    H H403 0.8876 0.0381 0.4579 0.080 Uiso calc 1 . .
    C C404 0.9073(3) -0.0821(5) 0.5184(4) 0.0650(19) Uani d 1 . .
    H H404 0.8935 -0.1273 0.4813 0.078 Uiso calc 1 . .
    C C405 0.9314(4) -0.1145(5) 0.5855(4) 0.068(2) Uani d 1 . .
    H H405 0.9358 -0.1821 0.5945 0.082 Uiso calc 1 . .
    C C406 0.9502(3) -0.0471(4) 0.6425(3) 0.0548(16) Uani d 1 . .
    H H406 0.9671 -0.0700 0.6889 0.066 Uiso calc 1 . .
    C C407 0.9433(3) 0.0784(3) 0.7744(3) 0.0332(12) Uani d 1 . .
    C C408 0.9928(3) 0.0573(4) 0.8363(3) 0.0524(16) Uani d 1 . .
    H H408 1.0433 0.0738 0.8407 0.063 Uiso calc 1 . .
    C C409 0.9695(4) 0.0124(5) 0.8918(3) 0.077(2) Uani d 1 . .
    H H409 1.0043 -0.0032 0.9333 0.092 Uiso calc 1 . .
    C C410 0.8955(4) -0.0098(5) 0.8868(4) 0.083(2) Uani d 1 . .
    H H410 0.8793 -0.0385 0.9253 0.099 Uiso calc 1 . .
    C C411 0.8463(4) 0.0098(5) 0.8266(5) 0.084(2) Uani d 1 . .
    H H411 0.7958 -0.0060 0.8232 0.101 Uiso calc 1 . .
    C C412 0.8689(3) 0.0531(4) 0.7694(3) 0.0580(17) Uani d 1 . .
    H H412 0.8340 0.0652 0.7273 0.070 Uiso calc 1 . .
    N N2 0.7247(3) 0.2498(6) 0.7077(4) 0.103(2) Uani d 1 . .
    C C5 0.6995(4) 0.2484(5) 0.7548(5) 0.077(2) Uani d 1 . .
    C C6 0.6679(6) 0.2427(8) 0.8163(5) 0.158(5) Uani d 1 . .
    H H6A 0.6629 0.1745 0.8287 0.237 Uiso calc 1 . .
    H H6B 0.6191 0.2735 0.8068 0.237 Uiso calc 1 . .
    H H6C 0.7000 0.2761 0.8553 0.237 Uiso calc 1 . .
loop_
    _atom_site_aniso_label
    _atom_site_aniso_U_11
    _atom_site_aniso_U_22
    _atom_site_aniso_U_33
    _atom_site_aniso_U_12
    _atom_site_aniso_U_13
    _atom_site_aniso_U_23
    Ir1 0.02357(11) 0.02054(11) 0.02067(10) 0.00045(9) 0.00230(7) -0.00009(9)
    P1 0.0248(6) 0.0235(7) 0.0224(6) 0.0009(5) 0.0023(5) -0.0005(6)
    P2 0.0297(7) 0.0253(7) 0.0254(7) 0.0017(5) 0.0049(5) -0.0042(6)
    P3 0.0262(7) 0.0263(7) 0.0235(7) 0.0017(5) 0.0062(5) 0.0006(6)
    P4 0.0261(7) 0.0241(7) 0.0268(7) -0.0007(5) 0.0028(5) 0.0003(6)
    Cl1 0.0443(8) 0.0313(7) 0.0376(8) 0.0043(6) 0.0040(6) -0.0016(6)
    C4 0.027(3) 0.023(3) 0.034(3) -0.001(2) 0.008(2) -0.002(2)
    N1 0.063(3) 0.050(3) 0.031(3) 0.001(2) 0.004(2) 0.013(3)
    C1 0.024(3) 0.030(3) 0.022(3) -0.002(2) 0.007(2) 0.002(2)
    C2 0.027(3) 0.023(3) 0.034(3) 0.000(2) 0.006(2) 0.000(2)
    C3 0.032(3) 0.030(3) 0.032(3) -0.002(2) 0.004(2) 0.001(2)
    C101 0.025(3) 0.029(3) 0.027(3) 0.004(2) 0.007(2) 0.008(2)
    C102 0.043(3) 0.035(3) 0.041(3) -0.008(2) 0.014(3) -0.013(3)
    C103 0.068(4) 0.056(4) 0.039(3) -0.008(3) 0.028(3) -0.018(3)
    C104 0.046(4) 0.061(4) 0.041(4) 0.002(3) 0.023(3) 0.005(3)
    C105 0.048(4) 0.044(4) 0.056(4) -0.007(3) 0.027(3) 0.007(3)
    C106 0.039(3) 0.032(3) 0.046(3) -0.002(2) 0.011(3) -0.005(3)
    C107 0.029(3) 0.022(3) 0.026(3) 0.004(2) 0.003(2) -0.001(2)
    C108 0.031(3) 0.038(3) 0.039(3) -0.004(2) -0.005(2) 0.006(3)
    C109 0.049(4) 0.048(4) 0.045(4) -0.002(3) -0.010(3) 0.017(3)
    C110 0.034(3) 0.063(4) 0.037(3) 0.008(3) -0.008(3) 0.005(3)
    C111 0.035(3) 0.050(4) 0.044(3) -0.001(3) -0.006(3) -0.007(3)
    C112 0.029(3) 0.033(3) 0.049(3) -0.004(2) 0.001(2) -0.003(3)
    C201 0.031(3) 0.030(3) 0.038(3) 0.001(2) 0.005(2) -0.007(3)
    C202 0.045(3) 0.037(4) 0.057(4) 0.005(3) 0.012(3) -0.007(3)
    C203 0.073(4) 0.035(4) 0.087(5) 0.011(3) 0.017(4) 0.000(4)
    C204 0.056(4) 0.040(4) 0.101(6) 0.011(3) 0.012(4) -0.028(4)
    C205 0.077(5) 0.060(5) 0.083(5) 0.012(4) 0.033(4) -0.033(4)
    C206 0.055(4) 0.039(3) 0.052(4) 0.005(3) 0.018(3) -0.013(3)
    C207 0.035(3) 0.037(3) 0.028(3) 0.007(2) 0.001(2) -0.007(3)
    C208 0.058(4) 0.048(4) 0.032(3) 0.003(3) 0.005(3) -0.002(3)
    C209 0.101(6) 0.068(5) 0.035(4) 0.012(4) 0.009(4) 0.019(3)
    C210 0.099(6) 0.088(6) 0.029(4) 0.032(5) 0.003(4) 0.008(4)
    C211 0.064(4) 0.097(6) 0.031(4) 0.015(4) -0.012(3) -0.009(4)
    C212 0.049(4) 0.068(4) 0.031(3) 0.000(3) 0.004(3) -0.008(3)
    C301 0.027(3) 0.027(3) 0.028(3) 0.003(2) 0.005(2) 0.002(2)
    C302 0.032(3) 0.043(3) 0.043(3) -0.002(2) 0.005(2) 0.012(3)
    C303 0.053(4) 0.042(3) 0.039(3) -0.006(3) 0.009(3) 0.019(3)
    C304 0.055(4) 0.042(3) 0.036(3) 0.009(3) 0.005(3) 0.017(3)
    C305 0.038(3) 0.066(4) 0.049(4) 0.014(3) 0.003(3) 0.017(3)
    C306 0.035(3) 0.045(3) 0.043(3) 0.008(2) 0.008(3) 0.015(3)
    C307 0.028(3) 0.034(3) 0.031(3) 0.005(2) 0.005(2) -0.001(3)
    C308 0.070(4) 0.050(4) 0.055(4) 0.018(3) 0.037(3) 0.011(3)
    C309 0.136(7) 0.060(5) 0.065(5) 0.022(4) 0.064(5) 0.022(4)
    C310 0.118(6) 0.076(5) 0.056(5) 0.015(5) 0.057(4) 0.004(4)
    C311 0.081(5) 0.058(4) 0.062(4) 0.022(3) 0.034(4) -0.011(4)
    C312 0.056(4) 0.045(4) 0.040(3) 0.013(3) 0.016(3) 0.007(3)
    C401 0.025(3) 0.034(3) 0.045(3) -0.007(2) 0.008(2) -0.012(3)
    C402 0.056(4) 0.055(4) 0.036(3) -0.013(3) 0.002(3) -0.017(3)
    C403 0.059(4) 0.085(6) 0.054(4) -0.014(4) 0.009(3) -0.032(4)
    C404 0.064(4) 0.063(5) 0.065(5) -0.012(4) 0.007(4) -0.035(4)
    C405 0.070(4) 0.033(4) 0.104(6) -0.009(3) 0.023(4) -0.026(4)
    C406 0.057(4) 0.039(4) 0.067(4) -0.001(3) 0.009(3) -0.002(3)
    C407 0.035(3) 0.029(3) 0.037(3) -0.002(2) 0.009(2) 0.007(3)
    C408 0.044(4) 0.063(4) 0.052(4) 0.001(3) 0.015(3) 0.024(3)
    C409 0.069(5) 0.109(6) 0.055(4) 0.004(4) 0.019(3) 0.047(4)
    C410 0.077(5) 0.094(6) 0.090(6) 0.002(4) 0.048(5) 0.049(5)
    C411 0.057(5) 0.092(6) 0.117(7) -0.007(4) 0.048(5) 0.042(5)
    C412 0.039(4) 0.063(4) 0.073(5) -0.007(3) 0.013(3) 0.024(4)
    N2 0.065(4) 0.171(7) 0.072(5) -0.012(4) 0.011(4) -0.009(5)
    C5 0.088(6) 0.066(5) 0.082(6) 0.003(4) 0.029(5) -0.008(5)
    C6 0.197(11) 0.182(11) 0.126(9) -0.015(9) 0.104(9) -0.010(8)
_geom_special_details
;
 All esds (except the esd in the dihedral angle between two l.s. planes)
 are estimated using the full covariance matrix.  The cell esds are taken
 into account individually in the estimation of esds in distances, angles
 and torsion angles; correlations between esds in cell parameters are only
 used when they are defined by crystal symmetry.  An approximate (isotropic)
 treatment of cell esds is used for estimating esds involving l.s. planes.
;
loop_
    _geom_bond_atom_site_label_1
    _geom_bond_atom_site_label_2
    _geom_bond_site_symmetry_2
    _geom_bond_distance
    _geom_bond_publ_flag
    Ir1 P1 . 2.3020(12) ?
    Ir1 P4 . 2.2766(12) ?
    Ir1 C1 . 2.128(4) ?
    Ir1 Cl1 . 2.4446(12) ?
    Ir1 C4 . 2.081(5) ?
    Ir1 H1 . 1.51(4) ?
    P1 C107 . 1.823(5) ?
    P1 C101 . 1.831(4) ?
    P1 C2 . 1.850(4) ?
    P2 C1 . 1.690(5) ?
    P2 C201 . 1.810(5) ?
    P2 C207 . 1.817(5) ?
    P2 C2 . 1.821(4) ?
    P3 C1 . 1.688(4) ?
    P3 C301 . 1.816(5) ?
    P3 C307 . 1.817(5) ?
    P3 C3 . 1.818(5) ?
    P4 C401 . 1.822(5) ?
    P4 C407 . 1.826(5) ?
    P4 C3 . 1.828(5) ?
    C4 N1 . 1.136(6) ?
    C2 H2A . 0.9800 ?
    C2 H2B . 0.9800 ?
    C3 H3A . 0.9800 ?
    C3 H3B . 0.9800 ?
    C101 C102 . 1.391(6) ?
    C101 C106 . 1.393(6) ?
    C102 C103 . 1.382(7) ?
    C102 H102 . 0.9400 ?
    C103 C104 . 1.368(7) ?
    C103 H103 . 0.9400 ?
    C104 C105 . 1.360(7) ?
    C104 H104 . 0.9400 ?
    C105 C106 . 1.389(7) ?
    C105 H105 . 0.9400 ?
    C106 H106 . 0.9400 ?
    C107 C108 . 1.382(6) ?
    C107 C112 . 1.391(6) ?
    C108 C109 . 1.381(7) ?
    C108 H108 . 0.9400 ?
    C109 C110 . 1.365(7) ?
    C109 H109 . 0.9400 ?
    C110 C111 . 1.366(7) ?
    C110 H110 . 0.9400 ?
    C111 C112 . 1.390(7) ?
    C111 H111 . 0.9400 ?
    C112 H112 . 0.9400 ?
    C201 C202 . 1.381(7) ?
    C201 C206 . 1.388(7) ?
    C202 C203 . 1.388(7) ?
    C202 H202 . 0.9400 ?
    C203 C204 . 1.361(9) ?
    C203 H203 . 0.9400 ?
    C204 C205 . 1.367(9) ?
    C204 H204 . 0.9400 ?
    C205 C206 . 1.388(8) ?
    C205 H205 . 0.9400 ?
    C206 H206 . 0.9400 ?
    C207 C212 . 1.380(7) ?
    C207 C208 . 1.395(7) ?
    C208 C209 . 1.385(7) ?
    C208 H208 . 0.9400 ?
    C209 C210 . 1.352(9) ?
    C209 H209 . 0.9400 ?
    C210 C211 . 1.365(9) ?
    C210 H210 . 0.9400 ?
    C211 C212 . 1.402(8) ?
    C211 H211 . 0.9400 ?
    C212 H212 . 0.9400 ?
    C301 C302 . 1.382(6) ?
    C301 C306 . 1.394(6) ?
    C302 C303 . 1.398(7) ?
    C302 H302 . 0.9400 ?
    C303 C304 . 1.366(7) ?
    C303 H303 . 0.9400 ?
    C304 C305 . 1.385(7) ?
    C304 H304 . 0.9400 ?
    C305 C306 . 1.372(7) ?
    C305 H305 . 0.9400 ?
    C306 H306 . 0.9400 ?
    C307 C308 . 1.375(7) ?
    C307 C312 . 1.380(7) ?
    C308 C309 . 1.388(7) ?
    C308 H308 . 0.9400 ?
    C309 C310 . 1.357(9) ?
    C309 H309 . 0.9400 ?
    C310 C311 . 1.365(8) ?
    C310 H310 . 0.9400 ?
    C311 C312 . 1.397(7) ?
    C311 H311 . 0.9400 ?
    C312 H312 . 0.9400 ?
    C401 C406 . 1.379(7) ?
    C401 C402 . 1.381(7) ?
    C402 C403 . 1.383(7) ?
    C402 H402 . 0.9400 ?
    C403 C404 . 1.358(9) ?
    C403 H403 . 0.9400 ?
    C404 C405 . 1.355(9) ?
    C404 H404 . 0.9400 ?
    C405 C406 . 1.420(8) ?
    C405 H405 . 0.9400 ?
    C406 H406 . 0.9400 ?
    C407 C408 . 1.374(7) ?
    C407 C412 . 1.389(7) ?
    C408 C409 . 1.376(7) ?
    C408 H408 . 0.9400 ?
    C409 C410 . 1.374(8) ?
    C409 H409 . 0.9400 ?
    C410 C411 . 1.344(9) ?
    C410 H410 . 0.9400 ?
    C411 C412 . 1.388(8) ?
    C411 H411 . 0.9400 ?
    C412 H412 . 0.9400 ?
    N2 C5 . 1.101(8) ?
    C5 C6 . 1.427(10) ?
    C6 H6A . 0.9700 ?
    C6 H6B . 0.9700 ?
    C6 H6C . 0.9700 ?
loop_
    _geom_angle_atom_site_label_1
    _geom_angle_atom_site_label_2
    _geom_angle_atom_site_label_3
    _geom_angle_site_symmetry_1
    _geom_angle_site_symmetry_3
    _geom_angle
    _geom_angle_publ_flag
    C4 Ir1 C1 . . 89.27(17) ?
    C4 Ir1 P4 . . 89.08(12) ?
    C1 Ir1 P4 . . 84.94(12) ?
    C4 Ir1 P1 . . 94.22(12) ?
    C1 Ir1 P1 . . 89.10(12) ?
    P4 Ir1 P1 . . 173.16(4) ?
    C4 Ir1 Cl1 . . 94.42(13) ?
    C1 Ir1 Cl1 . . 175.28(12) ?
    P4 Ir1 Cl1 . . 92.17(4) ?
    P1 Ir1 Cl1 . . 93.55(4) ?
    C4 Ir1 H1 . . 176.6(13) ?
    C1 Ir1 H1 . . 87.8(14) ?
    P4 Ir1 H1 . . 89.0(13) ?
    P1 Ir1 H1 . . 87.4(13) ?
    Cl1 Ir1 H1 . . 88.4(14) ?
    C107 P1 C101 . . 104.0(2) ?
    C107 P1 C2 . . 104.7(2) ?
    C101 P1 C2 . . 103.4(2) ?
    C107 P1 Ir1 . . 117.25(15) ?
    C101 P1 Ir1 . . 119.28(16) ?
    C2 P1 Ir1 . . 106.46(14) ?
    C1 P2 C201 . . 116.7(2) ?
    C1 P2 C207 . . 114.7(2) ?
    C201 P2 C207 . . 104.9(2) ?
    C1 P2 C2 . . 106.8(2) ?
    C201 P2 C2 . . 108.4(2) ?
    C207 P2 C2 . . 104.6(2) ?
    C1 P3 C301 . . 120.2(2) ?
    C1 P3 C307 . . 114.8(2) ?
    C301 P3 C307 . . 103.7(2) ?
    C1 P3 C3 . . 106.6(2) ?
    C301 P3 C3 . . 101.9(2) ?
    C307 P3 C3 . . 108.6(2) ?
    C401 P4 C407 . . 101.6(2) ?
    C401 P4 C3 . . 104.2(2) ?
    C407 P4 C3 . . 103.4(2) ?
    C401 P4 Ir1 . . 118.52(15) ?
    C407 P4 Ir1 . . 120.92(17) ?
    C3 P4 Ir1 . . 106.10(15) ?
    N1 C4 Ir1 . . 175.0(4) ?
    P3 C1 P2 . . 127.8(3) ?
    P3 C1 Ir1 . . 119.7(2) ?
    P2 C1 Ir1 . . 112.5(2) ?
    P2 C2 P1 . . 105.9(2) ?
    P2 C2 H2A . . 110.6 ?
    P1 C2 H2A . . 110.6 ?
    P2 C2 H2B . . 110.6 ?
    P1 C2 H2B . . 110.6 ?
    H2A C2 H2B . . 108.7 ?
    P3 C3 P4 . . 110.8(2) ?
    P3 C3 H3A . . 109.5 ?
    P4 C3 H3A . . 109.5 ?
    P3 C3 H3B . . 109.5 ?
    P4 C3 H3B . . 109.5 ?
    H3A C3 H3B . . 108.1 ?
    C102 C101 C106 . . 119.0(4) ?
    C102 C101 P1 . . 118.7(4) ?
    C106 C101 P1 . . 122.2(4) ?
    C103 C102 C101 . . 119.8(5) ?
    C103 C102 H102 . . 120.1 ?
    C101 C102 H102 . . 120.1 ?
    C104 C103 C102 . . 120.8(5) ?
    C104 C103 H103 . . 119.6 ?
    C102 C103 H103 . . 119.6 ?
    C105 C104 C103 . . 119.9(5) ?
    C105 C104 H104 . . 120.1 ?
    C103 C104 H104 . . 120.1 ?
    C104 C105 C106 . . 120.8(5) ?
    C104 C105 H105 . . 119.6 ?
    C106 C105 H105 . . 119.6 ?
    C105 C106 C101 . . 119.6(5) ?
    C105 C106 H106 . . 120.2 ?
    C101 C106 H106 . . 120.2 ?
    C108 C107 C112 . . 117.8(4) ?
    C108 C107 P1 . . 119.9(4) ?
    C112 C107 P1 . . 122.3(4) ?
    C109 C108 C107 . . 121.5(5) ?
    C109 C108 H108 . . 119.2 ?
    C107 C108 H108 . . 119.2 ?
    C110 C109 C108 . . 119.8(5) ?
    C110 C109 H109 . . 120.1 ?
    C108 C109 H109 . . 120.1 ?
    C109 C110 C111 . . 120.0(5) ?
    C109 C110 H110 . . 120.0 ?
    C111 C110 H110 . . 120.0 ?
    C110 C111 C112 . . 120.5(5) ?
    C110 C111 H111 . . 119.7 ?
    C112 C111 H111 . . 119.7 ?
    C111 C112 C107 . . 120.2(5) ?
    C111 C112 H112 . . 119.9 ?
    C107 C112 H112 . . 119.9 ?
    C202 C201 C206 . . 118.6(5) ?
    C202 C201 P2 . . 122.0(4) ?
    C206 C201 P2 . . 119.4(4) ?
    C201 C202 C203 . . 120.5(6) ?
    C201 C202 H202 . . 119.7 ?
    C203 C202 H202 . . 119.7 ?
    C204 C203 C202 . . 119.9(6) ?
    C204 C203 H203 . . 120.1 ?
    C202 C203 H203 . . 120.1 ?
    C203 C204 C205 . . 120.8(6) ?
    C203 C204 H204 . . 119.6 ?
    C205 C204 H204 . . 119.6 ?
    C204 C205 C206 . . 119.6(6) ?
    C204 C205 H205 . . 120.2 ?
    C206 C205 H205 . . 120.2 ?
    C201 C206 C205 . . 120.5(6) ?
    C201 C206 H206 . . 119.7 ?
    C205 C206 H206 . . 119.7 ?
    C212 C207 C208 . . 118.7(5) ?
    C212 C207 P2 . . 123.2(4) ?
    C208 C207 P2 . . 118.1(4) ?
    C209 C208 C207 . . 120.3(6) ?
    C209 C208 H208 . . 119.8 ?
    C207 C208 H208 . . 119.8 ?
    C210 C209 C208 . . 120.7(7) ?
    C210 C209 H209 . . 119.7 ?
    C208 C209 H209 . . 119.7 ?
    C209 C210 C211 . . 120.0(6) ?
    C209 C210 H210 . . 120.0 ?
    C211 C210 H210 . . 120.0 ?
    C210 C211 C212 . . 120.7(6) ?
    C210 C211 H211 . . 119.7 ?
    C212 C211 H211 . . 119.7 ?
    C207 C212 C211 . . 119.6(6) ?
    C207 C212 H212 . . 120.2 ?
    C211 C212 H212 . . 120.2 ?
    C302 C301 C306 . . 118.6(4) ?
    C302 C301 P3 . . 121.4(4) ?
    C306 C301 P3 . . 119.7(4) ?
    C301 C302 C303 . . 120.0(5) ?
    C301 C302 H302 . . 120.0 ?
    C303 C302 H302 . . 120.0 ?
    C304 C303 C302 . . 120.7(5) ?
    C304 C303 H303 . . 119.7 ?
    C302 C303 H303 . . 119.7 ?
    C303 C304 C305 . . 119.4(5) ?
    C303 C304 H304 . . 120.3 ?
    C305 C304 H304 . . 120.3 ?
    C306 C305 C304 . . 120.4(5) ?
    C306 C305 H305 . . 119.8 ?
    C304 C305 H305 . . 119.8 ?
    C305 C306 C301 . . 120.8(5) ?
    C305 C306 H306 . . 119.6 ?
    C301 C306 H306 . . 119.6 ?
    C308 C307 C312 . . 118.3(5) ?
    C308 C307 P3 . . 118.9(4) ?
    C312 C307 P3 . . 122.7(4) ?
    C307 C308 C309 . . 121.0(5) ?
    C307 C308 H308 . . 119.5 ?
    C309 C308 H308 . . 119.5 ?
    C310 C309 C308 . . 120.1(6) ?
    C310 C309 H309 . . 119.9 ?
    C308 C309 H309 . . 119.9 ?
    C309 C310 C311 . . 120.2(6) ?
    C309 C310 H310 . . 119.9 ?
    C311 C310 H310 . . 119.9 ?
    C310 C311 C312 . . 119.9(6) ?
    C310 C311 H311 . . 120.1 ?
    C312 C311 H311 . . 120.1 ?
    C307 C312 C311 . . 120.5(5) ?
    C307 C312 H312 . . 119.7 ?
    C311 C312 H312 . . 119.7 ?
    C406 C401 C402 . . 117.7(5) ?
    C406 C401 P4 . . 120.1(4) ?
    C402 C401 P4 . . 121.9(4) ?
    C401 C402 C403 . . 122.2(6) ?
    C401 C402 H402 . . 118.9 ?
    C403 C402 H402 . . 118.9 ?
    C404 C403 C402 . . 119.7(7) ?
    C404 C403 H403 . . 120.1 ?
    C402 C403 H403 . . 120.1 ?
    C405 C404 C403 . . 120.1(6) ?
    C405 C404 H404 . . 119.9 ?
    C403 C404 H404 . . 119.9 ?
    C404 C405 C406 . . 120.6(6) ?
    C404 C405 H405 . . 119.7 ?
    C406 C405 H405 . . 119.7 ?
    C401 C406 C405 . . 119.6(6) ?
    C401 C406 H406 . . 120.2 ?
    C405 C406 H406 . . 120.2 ?
    C408 C407 C412 . . 118.2(5) ?
    C408 C407 P4 . . 121.6(4) ?
    C412 C407 P4 . . 120.2(4) ?
    C407 C408 C409 . . 121.0(5) ?
    C407 C408 H408 . . 119.5 ?
    C409 C408 H408 . . 119.5 ?
    C410 C409 C408 . . 120.2(6) ?
    C410 C409 H409 . . 119.9 ?
    C408 C409 H409 . . 119.9 ?
    C411 C410 C409 . . 119.6(6) ?
    C411 C410 H410 . . 120.2 ?
    C409 C410 H410 . . 120.2 ?
    C410 C411 C412 . . 121.1(6) ?
    C410 C411 H411 . . 119.4 ?
    C412 C411 H411 . . 119.4 ?
    C411 C412 C407 . . 119.8(6) ?
    C411 C412 H412 . . 120.1 ?
    C407 C412 H412 . . 120.1 ?
    N2 C5 C6 . . 177.6(10) ?
    C5 C6 H6A . . 109.5 ?
    C5 C6 H6B . . 109.5 ?
    H6A C6 H6B . . 109.5 ?
    C5 C6 H6C . . 109.5 ?
    H6A C6 H6C . . 109.5 ?
    H6B C6 H6C . . 109.5 ?
loop_
    _geom_torsion_atom_site_label_1
    _geom_torsion_atom_site_label_2
    _geom_torsion_atom_site_label_3
    _geom_torsion_atom_site_label_4
    _geom_torsion_site_symmetry_1
    _geom_torsion_site_symmetry_2
    _geom_torsion_site_symmetry_3
    _geom_torsion_site_symmetry_4
    _geom_torsion
    _geom_torsion_publ_flag
    C301 P3 C1 P2 . . . . 76.6(4) ?
    C307 P3 C1 P2 . . . . -48.1(4) ?
    C3 P3 C1 P2 . . . . -168.3(3) ?
    C301 P3 C1 Ir1 . . . . -101.9(3) ?
    C307 P3 C1 Ir1 . . . . 133.4(2) ?
    C3 P3 C1 Ir1 . . . . 13.1(3) ?
    C201 P2 C1 P3 . . . . -13.5(4) ?
    C207 P2 C1 P3 . . . . 109.7(3) ?
    C2 P2 C1 P3 . . . . -134.9(3) ?
    C201 P2 C1 Ir1 . . . . 165.1(2) ?
    C207 P2 C1 Ir1 . . . . -71.7(3) ?
    C2 P2 C1 Ir1 . . . . 43.7(3) ?
    C1 P2 C2 P1 . . . . -45.5(3) ?
    C201 P2 C2 P1 . . . . -172.0(2) ?
    C207 P2 C2 P1 . . . . 76.5(3) ?
    C107 P1 C2 P2 . . . . -96.5(2) ?
    C101 P1 C2 P2 . . . . 154.8(2) ?
    Ir1 P1 C2 P2 . . . . 28.3(2) ?
    C1 P3 C3 P4 . . . . 13.2(3) ?
    C301 P3 C3 P4 . . . . 140.1(2) ?
    C307 P3 C3 P4 . . . . -110.9(3) ?
    C401 P4 C3 P3 . . . . -156.9(2) ?
    C407 P4 C3 P3 . . . . 97.2(3) ?
    Ir1 P4 C3 P3 . . . . -31.1(3) ?
    C107 P1 C101 C102 . . . . 98.8(4) ?
    C2 P1 C101 C102 . . . . -152.1(4) ?
    Ir1 P1 C101 C102 . . . . -34.2(4) ?
    C107 P1 C101 C106 . . . . -82.2(4) ?
    C2 P1 C101 C106 . . . . 27.0(4) ?
    Ir1 P1 C101 C106 . . . . 144.9(3) ?
    C106 C101 C102 C103 . . . . 0.5(7) ?
    P1 C101 C102 C103 . . . . 179.6(4) ?
    C101 C102 C103 C104 . . . . -1.2(9) ?
    C102 C103 C104 C105 . . . . 0.8(9) ?
    C103 C104 C105 C106 . . . . 0.4(9) ?
    C104 C105 C106 C101 . . . . -1.1(8) ?
    C102 C101 C106 C105 . . . . 0.6(7) ?
    P1 C101 C106 C105 . . . . -178.5(4) ?
    C101 P1 C107 C108 . . . . -121.7(4) ?
    C2 P1 C107 C108 . . . . 130.1(4) ?
    Ir1 P1 C107 C108 . . . . 12.4(4) ?
    C101 P1 C107 C112 . . . . 59.7(4) ?
    C2 P1 C107 C112 . . . . -48.5(4) ?
    Ir1 P1 C107 C112 . . . . -166.2(3) ?
    C112 C107 C108 C109 . . . . 1.4(7) ?
    P1 C107 C108 C109 . . . . -177.2(4) ?
    C107 C108 C109 C110 . . . . 0.8(8) ?
    C108 C109 C110 C111 . . . . -2.8(9) ?
    C109 C110 C111 C112 . . . . 2.5(8) ?
    C110 C111 C112 C107 . . . . -0.2(8) ?
    C108 C107 C112 C111 . . . . -1.7(7) ?
    P1 C107 C112 C111 . . . . 176.9(4) ?
    C1 P2 C201 C202 . . . . -84.0(5) ?
    C207 P2 C201 C202 . . . . 147.9(4) ?
    C2 P2 C201 C202 . . . . 36.6(5) ?
    C1 P2 C201 C206 . . . . 93.2(5) ?
    C207 P2 C201 C206 . . . . -34.9(5) ?
    C2 P2 C201 C206 . . . . -146.2(4) ?
    C206 C201 C202 C203 . . . . -1.8(8) ?
    P2 C201 C202 C203 . . . . 175.4(4) ?
    C201 C202 C203 C204 . . . . 0.4(9) ?
    C202 C203 C204 C205 . . . . 1.1(10) ?
    C203 C204 C205 C206 . . . . -1.1(10) ?
    C202 C201 C206 C205 . . . . 1.7(8) ?
    P2 C201 C206 C205 . . . . -175.6(5) ?
    C204 C205 C206 C201 . . . . -0.2(9) ?
    C1 P2 C207 C212 . . . . 159.6(4) ?
    C201 P2 C207 C212 . . . . -71.0(5) ?
    C2 P2 C207 C212 . . . . 42.9(5) ?
    C1 P2 C207 C208 . . . . -21.3(5) ?
    C201 P2 C207 C208 . . . . 108.0(4) ?
    C2 P2 C207 C208 . . . . -138.0(4) ?
    C212 C207 C208 C209 . . . . 0.7(8) ?
    P2 C207 C208 C209 . . . . -178.4(4) ?
    C207 C208 C209 C210 . . . . -1.7(9) ?
    C208 C209 C210 C211 . . . . 1.9(10) ?
    C209 C210 C211 C212 . . . . -1.2(10) ?
    C208 C207 C212 C211 . . . . -0.1(8) ?
    P2 C207 C212 C211 . . . . 179.0(4) ?
    C210 C211 C212 C207 . . . . 0.3(9) ?
    C1 P3 C301 C302 . . . . -1.3(5) ?
    C307 P3 C301 C302 . . . . 128.6(4) ?
    C3 P3 C301 C302 . . . . -118.7(4) ?
    C1 P3 C301 C306 . . . . 171.8(4) ?
    C307 P3 C301 C306 . . . . -58.3(4) ?
    C3 P3 C301 C306 . . . . 54.4(4) ?
    C306 C301 C302 C303 . . . . 3.4(8) ?
    P3 C301 C302 C303 . . . . 176.6(4) ?
    C301 C302 C303 C304 . . . . -1.0(8) ?
    C302 C303 C304 C305 . . . . -1.4(8) ?
    C303 C304 C305 C306 . . . . 1.3(9) ?
    C304 C305 C306 C301 . . . . 1.2(8) ?
    C302 C301 C306 C305 . . . . -3.6(8) ?
    P3 C301 C306 C305 . . . . -176.9(4) ?
    C1 P3 C307 C308 . . . . -65.0(5) ?
    C301 P3 C307 C308 . . . . 161.9(4) ?
    C3 P3 C307 C308 . . . . 54.1(5) ?
    C1 P3 C307 C312 . . . . 110.4(4) ?
    C301 P3 C307 C312 . . . . -22.6(5) ?
    C3 P3 C307 C312 . . . . -130.4(4) ?
    C312 C307 C308 C309 . . . . -0.4(9) ?
    P3 C307 C308 C309 . . . . 175.2(5) ?
    C307 C308 C309 C310 . . . . -0.3(11) ?
    C308 C309 C310 C311 . . . . 1.0(12) ?
    C309 C310 C311 C312 . . . . -1.0(11) ?
    C308 C307 C312 C311 . . . . 0.4(8) ?
    P3 C307 C312 C311 . . . . -175.1(5) ?
    C310 C311 C312 C307 . . . . 0.3(10) ?
    C407 P4 C401 C406 . . . . -38.3(5) ?
    C3 P4 C401 C406 . . . . -145.5(4) ?
    Ir1 P4 C401 C406 . . . . 96.9(4) ?
    C407 P4 C401 C402 . . . . 148.4(4) ?
    C3 P4 C401 C402 . . . . 41.2(5) ?
    Ir1 P4 C401 C402 . . . . -76.4(4) ?
    C406 C401 C402 C403 . . . . 2.6(8) ?
    P4 C401 C402 C403 . . . . 176.1(4) ?
    C401 C402 C403 C404 . . . . -0.4(9) ?
    C402 C403 C404 C405 . . . . -2.0(10) ?
    C403 C404 C405 C406 . . . . 2.0(10) ?
    C402 C401 C406 C405 . . . . -2.5(8) ?
    P4 C401 C406 C405 . . . . -176.1(4) ?
    C404 C405 C406 C401 . . . . 0.3(9) ?
    C401 P4 C407 C408 . . . . 123.2(5) ?
    C3 P4 C407 C408 . . . . -129.0(5) ?
    Ir1 P4 C407 C408 . . . . -10.6(5) ?
    C401 P4 C407 C412 . . . . -57.8(5) ?
    C3 P4 C407 C412 . . . . 50.1(5) ?
    Ir1 P4 C407 C412 . . . . 168.5(4) ?
    C412 C407 C408 C409 . . . . -0.1(9) ?
    P4 C407 C408 C409 . . . . 179.0(5) ?
    C407 C408 C409 C410 . . . . -1.7(11) ?
    C408 C409 C410 C411 . . . . 2.1(12) ?
    C409 C410 C411 C412 . . . . -0.6(13) ?
    C410 C411 C412 C407 . . . . -1.2(11) ?
    C408 C407 C412 C411 . . . . 1.5(9) ?
    P4 C407 C412 C411 . . . . -177.6(5) ?
loop_
    _geom_hbond_atom_site_label_D
    _geom_hbond_atom_site_label_H
    _geom_hbond_atom_site_label_A
    _geom_hbond_site_symmetry_A
    _geom_hbond_distance_DH
    _geom_hbond_distance_HA
    _geom_hbond_distance_DA
    _geom_hbond_angle_DHA
    _geom_hbond_publ_flag
    C3 H3B N2 . 0.98 2.58 3.49250(10)
                                    156 yes
    C102 H102 Cl1 . 0.94 2.66 3.52160(10)
                                        153 yes
    C112 H112 Cl1 2_756 0.94 2.77 3.64700(10)
                                            155 yes
    C210 H210 N2 4_666 0.94 2.61 3.45540(10)
                                           150 yes
    C303 H303 N1 3_766 0.94 2.48 3.20640(10)
                                           134 yes
_shelx_space_group_comment
;
The symmetry employed for this shelxl refinement is uniquely defined
by the following loop, which should always be used as a source of
symmetry information in preference to the above space-group names.
They are only intended as comments.
;
_shelx_estimated_absorpt_T_min     ?
_shelx_estimated_absorpt_T_max     ?
_shelx_hkl_file
;
 -21  -4   4   -0.30    1.90
 -21  -4   5   29.16   12.53
 -21  -4   6    4.08    3.47
 -21  -4   7   10.89    3.17
 -21  -3   1    1.99    2.90
 -21  -3   2    2.69    9.97
 -21  -3   3   13.69   12.51
 -21  -3   4    8.01    3.62
 -21  -3   5    8.53    6.02
 -21  -3   6   25.50    8.38
 -21  -3   7    6.50    3.21
 -21  -3   8    0.20    1.71
 -21  -3   9    8.88    8.70
 -21  -2   0    4.58    2.48
 -21  -2   1    6.30    4.62
 -21  -2   2    0.20    2.72
 -21  -2   3    6.20    3.49
 -21  -2   4   20.07   15.59
 -21  -2   5    1.59    2.80
 -21  -2   6    4.88    5.30
 -21  -2   7   14.36    3.49
 -21  -2   8    3.61    3.12
 -21  -2   9   18.66    2.76
 -21  -1  -1   15.52    7.72
 -21  -1   0   -1.00    2.60
 -21  -1   1   18.84    3.99
 -21  -1   2    1.90    3.81
 -21  -1   3   13.10    3.76
 -21  -1   4    0.59    4.67
 -21  -1   5   29.81    5.35
 -21  -1   6    5.52    3.81
 -21  -1   7   17.72    5.64
 -21  -1   8    2.69    3.18
 -21  -1   9    5.71    6.31
 -21  -1  10    3.61    2.32
 -21   0  -1   14.90    3.40
 -21   0   0    4.08    4.08
 -21   0   1    6.92    3.00
 -21   0   2    1.10    3.21
 -21   0   3    1.59    2.60
 -21   0   4    3.10    2.89
 -21   0   5    2.19    3.40
 -21   0   6    0.10    3.24
 -21   0   7    4.58    3.30
 -21   0   8    0.30    2.21
 -21   0   9   16.81    4.02
 -21   0  10   18.66   11.06
 -21   1  -1   13.91    5.00
 -21   1   0   -0.30    2.71
 -21   1   1   23.33    5.41
 -21   1   2    1.90   10.90
 -21   1   3   20.16    4.13
 -21   1   4    2.69    3.80
 -21   1   5   38.44   11.16
 -21   1   6    0.40    2.49
 -21   1   7   18.40    3.43
 -21   1   8    8.41   11.48
 -21   1   9    6.00    3.38
 -21   1  10    2.19    4.20
 -21   2   0    0.79    1.89
 -21   2   1    2.79    2.00
 -21   2   2    0.00    1.00
 -21   2   3   56.25   61.20
 -21   2   4    1.59    2.70
 -21   2   5    7.02    3.50
 -21   2   6   11.97    5.26
 -21   2   7   13.47    2.72
 -21   2   8   20.79   15.14
 -21   2   9   14.59    3.21
 -21   3   1    3.39    6.00
 -21   3   2    4.49    2.71
 -21   3   3    7.08    3.30
 -21   3   4   60.68   39.88
 -21   3   5   13.91    3.73
 -21   3   6   11.49    4.41
 -21   3   7    6.71    2.90
 -21   3   8   11.63    4.71
 -21   4   3   11.29    4.91
 -21   4   4    2.59    3.51
 -21   4   5    3.50    5.91
 -21   4   6   24.70   13.52
 -21   4   7    9.99    3.41
 -20  -5   6    4.80    2.98
 -20  -5   7    2.40    4.99
 -20  -5   8   -2.69    2.79
 -20  -5   9    6.81    3.50
 -20  -5  10    7.29    3.08
 -20  -4   3    3.39    2.80
 -20  -4   4    3.69    2.38
 -20  -4   5   14.59    4.51
 -20  -4   6   13.10    3.33
 -20  -4   7    5.29    2.81
 -20  -4   8    6.10    3.11
 -20  -4   9    9.42    2.52
 -20  -4  10    9.30    3.78
 -20  -4  11    5.20    3.92
 -20  -3   1    4.28    2.19
 -20  -3   2   10.18    5.61
 -20  -3   3    9.18    3.70
 -20  -3   4   -1.00    2.00
 -20  -3   5    6.00    3.48
 -20  -3   6   -0.59    3.88
 -20  -3   7    1.00    1.70
 -20  -3   8    6.50    2.40
 -20  -3   9    6.50    2.91
 -20  -3  10    3.50    2.28
 -20  -3  11   12.11    3.83
 -20  -3  12    6.50    3.62
 -20  -2  -1    5.20    1.92
 -20  -2   0    2.79    1.60
 -20  -2   1    4.20    3.12
 -20  -2   2   11.97    3.60
 -20  -2   3    9.42    6.32
 -20  -2   4   20.98    4.31
 -20  -2   5   -0.71    1.61
 -20  -2   6   33.99    4.08
 -20  -2   7    7.78    2.62
 -20  -2   8   26.73    4.34
 -20  -2   9    7.08    2.39
 -20  -2  10   14.82    3.62
 -20  -2  11    1.90    1.79
 -20  -2  12    2.89    2.58
 -20  -1  -3    1.21    3.72
 -20  -1  -2   44.49   12.81
 -20  -1  -1    4.71    8.51
 -20  -1   0   28.73    3.64
 -20  -1   1    4.28    3.11
 -20  -1   2   20.98    3.94
 -20  -1   3   -0.90    2.60
 -20  -1   4   11.63    7.91
 -20  -1   5   -4.08    3.60
 -20  -1   6    2.10    2.41
 -20  -1   7    1.59    2.80
 -20  -1   8    4.00    2.60
 -20  -1   9    3.69    3.11
 -20  -1  10    9.00    2.58
 -20  -1  11    2.79    2.00
 -20  -1  12   32.83    4.81
 -20  -1  13   11.29   32.19
 -20   0  -4    7.02    2.28
 -20   0  -3   -1.30    2.30
 -20   0  -2   -1.80    2.09
 -20   0  -1    0.20    2.11
 -20   0   0    8.82    2.49
 -20   0   1   -0.59    2.09
 -20   0   2   23.04    4.42
 -20   0   3   -1.21    2.31
 -20   0   4   32.83    3.90
 -20   0   5    1.30    1.80
 -20   0   6   34.22    4.09
 -20   0   7   -0.30    2.41
 -20   0   8   36.24    3.61
 -20   0   9    0.10    1.82
 -20   0  10   21.16    5.70
 -20   0  11    0.20    2.62
 -20   0  12    4.80    2.98
 -20   0  13    1.49    2.29
 -20   1  -4   10.63    3.52
 -20   1  -3   -0.20    1.81
 -20   1  -2   14.90    2.70
 -20   1  -1    5.29    3.17
 -20   1   0   27.77    3.90
 -20   1   1   -1.90    2.21
 -20   1   2   16.32    3.07
 -20   1   3   37.70   62.63
 -20   1   4   11.97    3.81
 -20   1   5    1.10    1.91
 -20   1   6    1.59    2.49
 -20   1   7    1.10    6.40
 -20   1   8    5.81    2.22
 -20   1   9   -0.10    2.84
 -20   1  10   20.52    4.26
 -20   1  11    1.10    1.99
 -20   1  12   24.70    5.96
 -20   1  13   -0.40    2.60
 -20   2  -4   -0.71    2.81
 -20   2  -3    7.40    3.21
 -20   2  -2    8.53    3.68
 -20   2  -1    7.78    2.79
 -20   2   0    3.61    3.61
 -20   2   1   -1.10    2.79
 -20   2   2   20.43    5.97
 -20   2   3   -0.59    2.88
 -20   2   4   78.15   53.39
 -20   2   5    6.81    2.92
 -20   2   6   27.04    4.06
 -20   2   7   13.03    3.61
 -20   2   8   28.84    3.65
 -20   2   9    7.02    3.50
 -20   2  10   30.47    5.96
 -20   2  11   12.89    4.52
 -20   2  12    5.71    3.01
 -20   3  -3   10.69    3.47
 -20   3  -2   13.99    3.29
 -20   3  -1    4.28    2.28
 -20   3   0    7.02    1.91
 -20   3   1    9.00    7.68
 -20   3   2    1.59    2.09
 -20   3   3   17.64    5.38
 -20   3   4    1.59    1.59
 -20   3   5    7.02    2.92
 -20   3   6   -2.31    2.71
 -20   3   7    4.88    3.80
 -20   3   8    2.99    2.91
 -20   3   9   -1.30    2.80
 -20   3  10    6.00    5.39
 -20   3  11    5.38    3.02
 -20   3  12    8.12    5.13
 -20   4  -2    3.61    2.01
 -20   4  -1    8.58    5.39
 -20   4   1    4.80    3.90
 -20   4   2    0.59    2.59
 -20   4   3   10.11    2.99
 -20   4   4    4.00    3.08
 -20   4   5   10.89    2.97
 -20   4   6   13.62    3.84
 -20   4   7   19.10    4.20
 -20   4   8    5.29    2.81
 -20   4   9   15.13   11.51
 -20   4  10    3.88    3.07
 -20   4  11    9.67    4.66
 -20   5  -1   23.91    4.99
 -20   5   0    6.10    3.61
 -20   5   1   26.52    4.53
 -20   5   2   -0.10    2.53
 -20   5   3   17.22    3.24
 -20   5   4    1.99    3.89
 -20   5   5    5.20    2.01
 -20   5   6    1.99    2.59
 -20   5   7    0.30    4.21
 -20   5   8   -1.39    2.19
 -20   5   9   11.02    4.18
 -20   5  10    1.10    3.21
 -20   6   1   10.69    3.92
 -20   6   2    2.10    3.39
 -20   6   3   22.56    5.80
 -20   6   4   -4.88    2.70
 -20   6   5   19.98    3.58
 -20   6   6   -0.30    2.92
 -20   6   7   19.89    5.98
 -19  -6  10    5.20    1.92
 -19  -6  11    1.39    2.69
 -19  -5   5    2.40    1.61
 -19  -5   6    6.30    2.41
 -19  -5   7   -0.20    2.72
 -19  -5   8   12.11    9.60
 -19  -5   9    0.30    2.71
 -19  -5  10   24.21    5.22
 -19  -5  11    0.71    3.71
 -19  -5  12    5.11    2.21
 -19  -4   2   21.53    2.60
 -19  -4   3    1.90    2.29
 -19  -4   4   26.21    3.99
 -19  -4   5   10.37    3.61
 -19  -4   6   14.21    2.71
 -19  -4   7    5.71    2.39
 -19  -4   8   -0.40    2.19
 -19  -4   9   -0.20    2.82
 -19  -4  10    2.89    2.89
 -19  -4  11    6.00    4.90
 -19  -4  12   16.16    4.10
 -19  -4  13    1.49    2.68
 -19  -3   0   13.99    2.47
 -19  -3   1    3.20    3.40
 -19  -3   2    9.61    6.01
 -19  -3   3    4.20    3.49
 -19  -3   4   -0.90    1.71
 -19  -3   5   22.00    9.38
 -19  -3   6   14.82    2.69
 -19  -3   7   22.94    5.27
 -19  -3   8   21.53    3.90
 -19  -3   9   26.11    5.72
 -19  -3  10   13.10    3.11
 -19  -3  11   25.40    5.24
 -19  -3  12   16.40    2.84
 -19  -3  13   10.69    4.19
 -19  -3  14    1.00    3.60
 -19  -2  -2    0.00    1.00
 -19  -2  -1   12.60    8.02
 -19  -2   0    5.02    2.20
 -19  -2   1   26.11    2.96
 -19  -2   2   11.83    3.30
 -19  -2   3   22.09    2.44
 -19  -2   4    4.88    1.81
 -19  -2   5   30.69    4.21
 -19  -2   6    3.50    2.51
 -19  -2   7    8.12    2.91
 -19  -2   8    3.88    4.18
 -19  -2   9    2.99    3.01
 -19  -2  10    8.70    5.07
 -19  -2  11    5.52    3.71
 -19  -2  12    3.61    3.72
 -19  -2  13   15.92    4.31
 -19  -2  14    5.20    3.10
 -19  -1  -3   25.10    4.51
 -19  -1  -2    4.80    2.89
 -19  -1  -1   10.63    2.02
 -19  -1   0    1.99    2.00
 -19  -1   1    1.90    1.79
 -19  -1   2    1.80    2.20
 -19  -1   3    8.53    2.51
 -19  -1   4    1.69   13.57
 -19  -1   5   25.60    7.49
 -19  -1   6   22.75   63.63
 -19  -1   7   34.69    4.83
 -19  -1   8    5.38    1.81
 -19  -1   9   44.76    4.82
 -19  -1  10    2.50    2.40
 -19  -1  11   20.43    4.43
 -19  -1  12   12.18    5.30
 -19  -1  13   11.63    2.73
 -19  -1  14    0.79    3.28
 -19  -1  15    9.67    3.67
 -19   0  -5   -0.71    2.02
 -19   0  -4    1.10    3.70
 -19   0  -3    8.01    1.98
 -19   0  -2    0.30    3.41
 -19   0  -1   28.52    4.06
 -19   0   0   -2.40    2.51
 -19   0   1   58.22    4.58
 -19   0   2    1.00    2.10
 -19   0   3   71.57    5.75
 -19   0   4    2.69    1.61
 -19   0   5   61.31   16.76
 -19   0   6    3.10    2.99
 -19   0   7   77.97   41.15
 -19   0   8   -0.30    2.01
 -19   0   9   13.62    8.63
 -19   0  10    3.88    2.48
 -19   0  11   14.06    2.62
 -19   0  12   -1.49    1.59
 -19   0  13   28.94    4.09
 -19   0  14    1.30    2.19
 -19   0  15   27.77    3.06
 -19   1  -6   -0.50    2.81
 -19   1  -5   27.25    3.65
 -19   1  -4    9.00    3.72
 -19   1  -3   21.62    4.18
 -19   1  -2    7.90    1.80
 -19   1  -1   11.22    3.82
 -19   1   0    6.20    3.09
 -19   1   1   -1.99    2.00
 -19   1   2   -2.79    2.10
 -19   1   4    2.99    3.91
 -19   1   5   23.23    2.99
 -19   1   6    0.59    5.17
 -19   1   7   31.25    3.13
 -19   1   8    7.02    3.29
 -19   1   9   42.77    4.05
 -19   1  10    6.50    2.40
 -19   1  11   22.94    4.89
 -19   1  12    2.79    2.10
 -19   1  13   10.11    1.59
 -19   1  14   -1.39    1.09
 -19   1  15   -1.80    1.29
 -19   2  -6    2.40    2.91
 -19   2  -5    4.20    4.39
 -19   2  -4   -2.10    2.90
 -19   2  -3    8.53    2.98
 -19   2  -2    8.12    5.98
 -19   2  -1   21.53    2.41
 -19   2   0    4.49    3.90
 -19   2   1   21.53    3.80
 -19   2   2    8.70    2.30
 -19   2   3   26.42    4.01
 -19   2   4   16.48    9.91
 -19   2   5   18.92    5.13
 -19   2   6    5.81    1.49
 -19   2   7    9.00    3.42
 -19   2   8    9.18    4.91
 -19   2   9    1.21    4.22
 -19   2  10    0.30    0.90
 -19   2  11    2.19    1.10
 -19   2  12   -0.10    1.22
 -19   2  13    9.92    2.08
 -19   2  14    3.88    0.91
 -19   3  -6    9.99    2.59
 -19   3  -5   11.02    3.72
 -19   3  -4   21.72    3.73
 -19   3  -3    6.00    2.11
 -19   3  -2   14.98    3.33
 -19   3  -1   16.48    6.17
 -19   3   0   21.62    7.91
 -19   3   1    5.11    2.98
 -19   3   2    4.71    2.21
 -19   3   3    2.50    2.31
 -19   3   4   -1.80    2.01
 -19   3   5   10.37    5.60
 -19   3   6   10.82    3.03
 -19   3   7   29.05    3.45
 -19   3   8   21.81    3.18
 -19   3   9   37.82   10.09
 -19   3  10   16.73    2.78
 -19   3  11   15.13    3.73
 -19   3  12   10.69    1.70
 -19   3  13    9.80    1.82
 -19   3  14   20.07    6.72
 -19   4  -5    3.61    3.61
 -19   4  -4   -1.10    2.20
 -19   4  -3    6.92    3.10
 -19   4  -2   -0.71    2.40
 -19   4  -1    6.20    2.09
 -19   4   0    7.08    5.48
 -19   4   1    9.61    7.13
 -19   4   2   18.66    4.23
 -19   4   3    3.80    3.59
 -19   4   4   26.52    3.81
 -19   4   5    6.71    2.90
 -19   4   6   15.68    2.30
 -19   4   7   -0.90    3.40
 -19   4   8    2.40    2.60
 -19   4   9    1.10    1.91
 -19   4  10    0.50    2.91
 -19   4  11    4.58    5.01
 -19   4  12   24.11   10.80
 -19   4  13    4.08    2.18
 -19   5  -4   10.89    3.17
 -19   5  -3    2.99    2.70
 -19   5  -2    5.81    2.70
 -19   5  -1   -1.49    1.49
 -19   5   0    3.50    3.52
 -19   5   1    5.81    3.62
 -19   5   2    5.20    3.19
 -19   5   3    7.51    4.38
 -19   5   4   11.63    3.48
 -19   5   5    3.88    3.31
 -19   5   6   12.67    3.42
 -19   5   7    1.39    2.38
 -19   5   8   46.92   70.83
 -19   5   9   -1.49    1.68
 -19   5  10   27.35   11.92
 -19   5  11    5.71    2.92
 -19   5  12   30.03    8.99
 -19   6  -3    7.29    2.92
 -19   6  -2   27.14    5.73
 -19   6  -1   -0.50    1.90
 -19   6   0   18.32    3.94
 -19   6   1    1.21    2.82
 -19   6   2   31.58    4.05
 -19   6   3    1.59    3.18
 -19   6   4   13.47    3.52
 -19   6   5   -1.00    6.70
 -19   6   6    6.40    2.99
 -19   6   7   14.36    7.28
 -19   6   8   13.91   14.92
 -19   6   9    0.40    2.09
 -19   6  10    5.52    3.71
 -19   6  11    1.49    2.88
 -19   7  -1    0.71    3.21
 -19   7   0    0.50    2.00
 -19   7   1    0.90    2.51
 -19   7   2    3.39    2.50
 -19   7   3    1.10    4.09
 -19   7   4    6.20    2.49
 -19   7   5    1.30    2.51
 -19   7   6   16.16    3.86
 -19   7   7    5.02    3.40
 -19   7   8   18.58    3.62
 -19   7   9    9.92    5.73
 -18  -6  10    7.02    4.98
 -18  -6  11   13.99    2.69
 -18  -6  12    2.31    5.20
 -18  -6  13   12.89    3.30
 -18  -5   5   23.04    2.78
 -18  -5   6    3.50    2.58
 -18  -5   7   11.49    2.51
 -18  -5   8    6.50    2.50
 -18  -5   9    1.90    2.01
 -18  -5  10   -2.99    2.11
 -18  -5  11   10.11    6.81
 -18  -5  12   -0.10    2.94
 -18  -5  13   20.16    7.27
 -18  -5  14   -1.10    1.70
 -18  -4   2    8.41    5.28
 -18  -4   3    6.10    3.31
 -18  -4   4    0.00    1.00
 -18  -4   5   -1.00    1.70
 -18  -4   6    0.71    2.10
 -18  -4   7    5.38    1.81
 -18  -4   8    3.20    2.00
 -18  -4   9   24.60    3.37
 -18  -4  10    2.89    2.01
 -18  -4  11   25.70    3.75
 -18  -4  12   15.68    6.73
 -18  -4  13   35.28    5.35
 -18  -4  14    4.58    2.91
 -18  -4  15   11.42    2.77
 -18  -3   0    0.20    1.41
 -18  -3   1   12.67   11.11
 -18  -3   2   22.37    4.07
 -18  -3   3    9.99    2.21
 -18  -3   4   13.47    2.20
 -18  -3   5   13.62    2.21
 -18  -3   6   16.32    2.91
 -18  -3   7   22.18    3.49
 -18  -3   8   14.59    2.83
 -18  -3   9    9.61    2.29
 -18  -3  10   19.89    2.77
 -18  -3  11    2.69    1.51
 -18  -3  12    1.00    4.40
 -18  -3  13    0.30    1.41
 -18  -3  14    5.38    3.20
 -18  -3  15   15.52    2.21
 -18  -2  -2   32.95    4.71
 -18  -2  -1   27.88    2.96
 -18  -2   0   15.60    3.24
 -18  -2   1   21.07    3.12
 -18  -2   2   20.98    3.02
 -18  -2   3    3.88    2.29
 -18  -2   4    2.59    1.51
 -18  -2   5    5.90    2.72
 -18  -2   6    2.59    2.09
 -18  -2   7    8.12    3.59
 -18  -2   8    9.00    2.58
 -18  -2   9   16.32    2.59
 -18  -2  10   33.41    3.12
 -18  -2  11   12.39    1.62
 -18  -2  12   22.94    2.49
 -18  -2  13    4.49    1.02
 -18  -2  14    9.49    1.29
 -18  -2  15    0.59    0.80
 -18  -2  16    3.39    2.10
 -18  -1  -4    9.30    3.78
 -18  -1  -3   -0.50    1.60
 -18  -1  -2    2.19    1.60
 -18  -1  -1    2.40    2.01
 -18  -1   0   24.40    2.37
 -18  -1   1    3.61    2.39
 -18  -1   2   51.12    4.00
 -18  -1   3    4.00    1.88
 -18  -1   4   79.03    6.22
 -18  -1   5    3.39    1.99
 -18  -1   6   60.37    4.82
 -18  -1   7   13.99    2.32
 -18  -1   8   10.50    1.23
 -18  -1   9    3.88    1.10
 -18  -1  10    0.20    0.60
 -18  -1  11   -0.71    0.81
 -18  -1  12   -0.30    0.80
 -18  -1  13    2.10    1.01
 -18  -1  14    3.20    1.00
 -18  -1  15    2.59    1.38
 -18  -1  16   17.22    3.82
 -18   0  -5    6.40    3.80
 -18   0  -4   23.81    3.22
 -18   0  -3    1.69    1.79
 -18   0  -2   47.06   10.43
 -18   0  -1   -1.99    1.80
 -18   0   0   34.46    3.52
 -18   0   1    3.61    1.79
 -18   0   2   23.23    3.28
 -18   0   3    0.50    2.31
 -18   0   4    5.20    2.51
 -18   0   5   -0.30    2.31
 -18   0   6    8.58    1.29
 -18   0   7    0.10    0.40
 -18   0   8   28.62    2.03
 -18   0   9    0.00    1.00
 -18   0  10   31.70    2.59
 -18   0  11    0.59    0.89
 -18   0  12   28.30    2.66
 -18   0  13    1.80    1.39
 -18   0  14    9.30    1.89
 -18   0  15    2.10    1.19
 -18   0  16    9.18    1.82
 -18   1  -6   14.29    2.72
 -18   1  -5    3.50    2.81
 -18   1  -4    7.40    3.70
 -18   1  -3    1.49    2.78
 -18   1  -2    2.40    6.60
 -18   1  -1    4.08    2.99
 -18   1   0   23.43    3.48
 -18   1   1    1.80    1.69
 -18   1   2   42.64    3.79
 -18   1   3    5.38    5.71
 -18   1   4   72.59    5.96
 -18   1   5    5.52    0.80
 -18   1   6   48.44    2.78
 -18   1   7   10.30    1.80
 -18   1   8    8.88    1.19
 -18   1   9   11.02    2.32
 -18   1  10    1.39    1.30
 -18   1  11    1.59    2.49
 -18   1  12    0.59    0.89
 -18   1  13    1.10    1.01
 -18   1  14    3.10    1.09
 -18   1  15    2.19    2.69
 -18   1  16    5.81    1.49
 -18   2  -7   -0.20    2.21
 -18   2  -6   15.92    3.03
 -18   2  -5    9.18    2.48
 -18   2  -4   37.21    4.15
 -18   2  -3   17.89    2.62
 -18   2  -2   29.27    2.92
 -18   2  -1   31.14    8.15
 -18   2   0   17.39    3.00
 -18   2   1   19.98    2.50
 -18   2   2    8.70    2.48
 -18   2   3    1.00    1.20
 -18   2   4    1.59    2.39
 -18   2   5   -1.00    1.40
 -18   2   6   -1.21    1.30
 -18   2   7   13.91    2.69
 -18   2   8   10.30    4.17
 -18   2   9   12.39    1.90
 -18   2  10   28.62    2.25
 -18   2  11   14.59    1.60
 -18   2  12   29.05    2.80
 -18   2  13    6.30    1.41
 -18   2  14    9.80    1.50
 -18   2  15    3.69    1.38
 -18   2  16    3.10    1.30
 -18   3  -8    3.20    2.40
 -18   3  -7   21.44    6.02
 -18   3  -6    4.28    1.90
 -18   3  -5    8.01    3.00
 -18   3  -4   -0.50    1.70
 -18   3  -3    4.88    4.29
 -18   3  -2   -1.00    2.20
 -18   3  -1    0.90    1.60
 -18   3   0    1.90    5.91
 -18   3   1   10.50    2.27
 -18   3   2    9.30    2.50
 -18   3   3   10.11    2.23
 -18   3   4   16.48    2.60
 -18   3   5   14.98    2.01
 -18   3   6   15.60    2.21
 -18   3   7   23.14    3.08
 -18   3   8   22.18    2.73
 -18   3   9   18.40    9.09
 -18   3  10   17.14    2.98
 -18   3  11    9.42    3.68
 -18   3  12    5.11    3.30
 -18   3  13    5.11    1.22
 -18   3  14    4.88    2.21
 -18   3  15   12.39    1.83
 -18   4  -7    7.62    4.08
 -18   4  -6    2.50    1.90
 -18   4  -5    7.67    3.21
 -18   4  -4    6.81    2.61
 -18   4  -3   12.53    2.90
 -18   4  -2   14.29    3.63
 -18   4  -1    9.12    2.78
 -18   4   0    4.49    1.91
 -18   4   1   12.82    2.29
 -18   4   2    1.00    2.10
 -18   4   3   17.39   10.51
 -18   4   4   -0.79    2.39
 -18   4   5    0.10    2.63
 -18   4   6    1.59    2.39
 -18   4   7    5.52    1.69
 -18   4   8    4.88    1.81
 -18   4   9   23.33    3.57
 -18   4  10    2.19    3.29
 -18   4  11   27.56    4.20
 -18   4  12    6.60    4.01
 -18   4  13   32.72    4.23
 -18   4  14   10.63    5.61
 -18   4  15   10.37    3.09
 -18   5  -6    2.50    1.99
 -18   5  -5    5.81    2.22
 -18   5  -4    2.99    3.18
 -18   5  -3    0.40    1.50
 -18   5  -2    0.30    2.41
 -18   5  -1    1.59    3.98
 -18   5   0   -0.59    1.89
 -18   5   1    5.90    2.48
 -18   5   2   19.10    4.28
 -18   5   3   17.39    4.42
 -18   5   4    4.41    1.72
 -18   5   5   15.13    3.27
 -18   5   6    9.42    2.82
 -18   5   7   11.97    2.77
 -18   5   8    1.99    1.69
 -18   5   9    5.90    3.60
 -18   5  10    1.39    1.89
 -18   5  11   -0.10    2.73
 -18   5  12   11.42    7.10
 -18   5  13   36.24   19.26
 -18   5  14   -2.69    4.20
 -18   6  -5   10.89    2.97
 -18   6  -4    2.31    2.61
 -18   6  -3    8.70    2.30
 -18   6  -2   -1.30    2.69
 -18   6  -1   15.92    5.59
 -18   6   0   -0.79    1.89
 -18   6   1    5.81    3.42
 -18   6   2    2.89    2.01
 -18   6   3   -0.79    2.39
 -18   6   4    1.21    1.41
 -18   6   5    4.49    2.29
 -18   6   6    2.19    2.40
 -18   6   7    9.00    5.40
 -18   6   8    0.40    1.99
 -18   6   9   70.73   97.39
 -18   6  10   -1.90    1.79
 -18   6  11   17.31    4.66
 -18   6  12   18.40   10.30
 -18   6  13   15.92   13.89
 -18   7  -4    2.59    1.71
 -18   7  -3    0.50    2.61
 -18   7  -2   -2.59    1.71
 -18   7  -1    3.61    3.50
 -18   7   0    0.00    1.00
 -18   7   1    7.67    3.71
 -18   7   2    6.60    3.19
 -18   7   3   14.98    2.86
 -18   7   4   11.97    4.22
 -18   7   5   23.04    6.82
 -18   7   6    3.88    6.38
 -18   7   7    3.88    2.21
 -18   7   8    1.49    8.47
 -18   7   9    7.18    4.18
 -18   7  10    3.31    2.62
 -18   7  11   25.81   11.58
 -18   7  12    7.08    3.67
 -18   8  -2    4.80    4.38
 -18   8  -1    5.81    4.29
 -18   8   0   10.11    3.31
 -18   8   1    2.99    3.18
 -18   8   2    0.30    1.61
 -18   8   3    1.59    2.19
 -18   8   4    0.90    1.80
 -18   8   5    1.39    2.10
 -18   8   6    5.81    3.08
 -18   8   7    2.50    3.00
 -18   8   8    4.41    3.11
 -18   8   9   10.30    3.53
 -18   8  10    1.80    1.50
 -18   9   2   10.63    2.67
 -18   9   3    1.21    3.01
 -18   9   4   11.42    4.12
 -18   9   5    2.59    2.61
 -18   9   6    6.10    2.52
 -17  -6   9   -1.49    1.78
 -17  -6  10   13.18    3.27
 -17  -6  11   -0.30    2.51
 -17  -6  12    6.92    3.63
 -17  -6  13    1.80    2.01
 -17  -6  14    5.02    5.42
 -17  -5   5    0.79    1.09
 -17  -5   6    4.49    2.42
 -17  -5   7    1.69    2.18
 -17  -5   8   10.63    3.52
 -17  -5   9    3.31    1.60
 -17  -5  10   19.36    3.08
 -17  -5  11    1.10    0.80
 -17  -5  12   37.45    2.94
 -17  -5  13    0.79    1.00
 -17  -5  14   32.04    4.30
 -17  -5  15    1.59    0.81
 -17  -4   2   14.90    1.78
 -17  -4   3    8.18    2.52
 -17  -4   4   16.73    2.62
 -17  -4   5   48.72   18.43
 -17  -4   6   13.40    1.98
 -17  -4   7   14.29    1.66
 -17  -4   8   19.18    2.89
 -17  -4   9    6.10    0.59
 -17  -4  10   12.11    1.39
 -17  -4  11    7.02    0.90
 -17  -4  12    5.20    0.82
 -17  -4  13    2.31    1.22
 -17  -4  14    0.30    0.61
 -17  -4  15   -1.69    1.30
 -17  -4  16    8.01    1.53
 -17  -3   0   31.92    2.94
 -17  -3   1   29.27    3.90
 -17  -3   2   24.90    8.08
 -17  -3   3   22.18    4.99
 -17  -3   4    4.20    1.52
 -17  -3   5    6.71    2.18
 -17  -3   6    1.39    3.19
 -17  -3   7    0.00    1.00
 -17  -3   8    1.21    0.40
 -17  -3   9   -1.10    0.61
 -17  -3  10    8.58    1.00
 -17  -3  11    5.20    0.68
 -17  -3  12   34.34    2.70
 -17  -3  13    9.61    1.43
 -17  -3  14   34.57    2.70
 -17  -3  15    7.08    1.12
 -17  -3  16   11.97    2.42
 -17  -3  17    7.18    1.39
 -17  -2  -2    4.80    2.28
 -17  -2  -1    9.92   11.40
 -17  -2   0    0.40    1.79
 -17  -2   1   -0.50    1.70
 -17  -2   2    5.62    2.09
 -17  -2   3    8.53    5.08
 -17  -2   4   39.44    5.65
 -17  -2   5   23.23    0.96
 -17  -2   6   34.46    1.88
 -17  -2   7   31.92    1.81
 -17  -2   8   27.46    1.36
 -17  -2   9   22.37    1.61
 -17  -2  10    9.92    2.33
 -17  -2  11   12.82    1.29
 -17  -2  12    0.71    0.71
 -17  -2  13    0.79    0.89
 -17  -2  14    2.19    0.89
 -17  -2  15    2.89    1.19
 -17  -2  16    9.49    2.53
 -17  -2  17    4.20    1.52
 -17  -1  -4    2.10    2.41
 -17  -1  -3   20.79    3.10
 -17  -1  -2    6.71    1.81
 -17  -1  -1   53.73    4.25
 -17  -1   0   15.68    3.88
 -17  -1   1   75.34    9.37
 -17  -1   2    7.51    1.92
 -17  -1   3   46.65    3.82
 -17  -1   4    1.90    0.30
 -17  -1   5   19.89    1.34
 -17  -1   6    0.30    0.41
 -17  -1   7    1.80    0.70
 -17  -1   8    8.88    0.72
 -17  -1   9    8.29    1.50
 -17  -1  10    4.71    0.91
 -17  -1  11   20.52    1.72
 -17  -1  12    1.90    1.49
 -17  -1  13   23.62    1.94
 -17  -1  14   -0.90    0.80
 -17  -1  15    9.00    1.98
 -17  -1  16    1.00    1.50
 -17  -1  17    1.99    1.30
 -17   0  -5   47.06    5.21
 -17   0  -4    0.10    4.15
 -17   0  -3   19.80    2.31
 -17   0  -2   -0.20    3.22
 -17   0  -1    6.92    2.42
 -17   0   0    0.71    1.92
 -17   0   1    6.81    4.02
 -17   0   2    0.59    2.48
 -17   0   3   23.43    0.68
 -17   0   4    0.20    0.31
 -17   0   5   95.26    4.29
 -17   0   6    0.40    0.69
 -17   0   7   30.69    1.66
 -17   0   8    0.50    1.11
 -17   0   9   17.31    1.08
 -17   0  10   -0.40    0.69
 -17   0  11   13.40    1.32
 -17   0  12   -0.10    0.91
 -17   0  13   -0.30    0.80
 -17   0  14   -1.49    0.90
 -17   0  15    0.79    1.19
 -17   0  16    1.30    1.09
 -17   0  17    4.28    3.89
 -17   1  -6   -0.59    3.97
 -17   1  -5   -2.10    2.00
 -17   1  -4    9.30    2.32
 -17   1  -3   15.76    2.38
 -17   1  -2   14.98    5.19
 -17   1  -1   58.68    5.97
 -17   1   0    9.42    1.47
 -17   1   1   81.72    6.87
 -17   1   2    4.80    0.48
 -17   1   3   49.14    4.07
 -17   1   4    2.40    3.01
 -17   1   5   21.07    1.38
 -17   1   6    1.59    0.60
 -17   1   7    4.49    1.91
 -17   1   8    9.30    1.10
 -17   1   9   10.69    1.11
 -17   1  10    5.62    0.90
 -17   1  11   23.14    2.02
 -17   1  12    2.31    1.22
 -17   1  13   21.90    2.06
 -17   1  14   -0.71    1.01
 -17   1  15   10.30    1.41
 -17   1  16    2.50    1.61
 -17   1  17    5.38    1.81
 -17   2  -7   26.73    3.21
 -17   2  -6   20.34    3.25
 -17   2  -5   28.09    3.29
 -17   2  -4   15.68    2.77
 -17   2  -3    8.29    2.19
 -17   2  -2    3.69    2.11
 -17   2  -1   -1.39    1.30
 -17   2   0   -3.69    2.38
 -17   2   1    1.30    2.01
 -17   2   2   10.63    1.63
 -17   2   3   12.32    3.58
 -17   2   4   27.56    3.04
 -17   2   5   35.28    4.75
 -17   2   6   36.00    3.00
 -17   2   7   30.58    3.21
 -17   2   8   34.11    4.32
 -17   2   9   29.05    2.69
 -17   2  10   11.83    2.68
 -17   2  11   17.72    1.77
 -17   2  12    0.79    1.89
 -17   2  13    1.21    1.91
 -17   2  14    2.19    0.89
 -17   2  15    0.20    1.31
 -17   2  16    5.71    1.20
 -17   2  17    0.90    1.41
 -17   3  -8    1.90    2.70
 -17   3  -7    6.40    5.31
 -17   3  -6    3.50    1.98
 -17   3  -5   16.97    3.13
 -17   3  -4   10.69    2.42
 -17   3  -3   27.04    3.74
 -17   3  -2   37.21    2.68
 -17   3  -1   22.56    2.94
 -17   3   0   30.69    2.55
 -17   3   1   28.94    3.55
 -17   3   2   21.44    2.13
 -17   3   3   15.92    2.00
 -17   3   4    2.10    1.19
 -17   3   5    3.69    1.19
 -17   3   6    1.00    1.10
 -17   3   7    2.89    1.39
 -17   3   8    4.08    1.49
 -17   3   9    0.10    1.92
 -17   3  10    8.88    1.79
 -17   3  11   14.59    3.13
 -17   3  12   34.22    3.51
 -17   3  13   11.49    3.73
 -17   3  14   39.44    2.89
 -17   3  15    7.02    1.38
 -17   3  16   16.32    2.26
 -17   3  17    7.40    2.28
 -17   4  -9    7.40    3.21
 -17   4  -8   29.05    5.07
 -17   4  -7   -0.20    2.41
 -17   4  -6   14.36    3.41
 -17   4  -5    5.62    1.99
 -17   4  -4   16.32    3.64
 -17   4  -3    4.28    2.19
 -17   4  -2    2.50    2.59
 -17   4  -1   -3.10    2.01
 -17   4   0   -1.49    1.90
 -17   4   1    0.50    1.01
 -17   4   2   15.13    2.10
 -17   4   3    1.80    1.21
 -17   4   4   20.52    1.54
 -17   4   5   25.30    2.31
 -17   4   6   13.69    1.33
 -17   4   7   13.18    1.82
 -17   4   8   25.91    2.55
 -17   4   9    8.58    1.88
 -17   4  10   47.06   19.89
 -17   4  11    9.61    2.48
 -17   4  12    7.67    4.49
 -17   4  13    4.20    5.08
 -17   4  14    2.99    3.01
 -17   4  15   30.58   15.04
 -17   4  16   11.22    1.81
 -17   5  -8    3.39    3.20
 -17   5  -7   -4.71    2.52
 -17   5  -6   -2.19    2.49
 -17   5  -5   -0.59    1.19
 -17   5  -4   15.29    9.31
 -17   5  -3    2.19    7.49
 -17   5  -2   18.23    2.56
 -17   5  -1    4.00    2.60
 -17   5   0   23.52    2.81
 -17   5   1    7.02    1.59
 -17   5   2   18.40    2.32
 -17   5   3   11.22    2.21
 -17   5   4   12.39    1.62
 -17   5   5    0.50    1.51
 -17   5   6    1.69    1.40
 -17   5   7    0.30    1.31
 -17   5   8    5.02    1.79
 -17   5   9    1.59    1.99
 -17   5  10   22.56    2.38
 -17   5  11   -0.50    4.02
 -17   5  12   50.84   10.84
 -17   5  13    6.71    3.78
 -17   5  14   40.96    5.63
 -17   5  15   12.18    7.89
 -17   6  -7    1.69    2.60
 -17   6  -6   12.18    3.70
 -17   6  -5    2.50    1.99
 -17   6  -4    9.99    2.02
 -17   6  -3   14.82   10.24
 -17   6  -2    4.88    5.79
 -17   6  -1    5.90    2.48
 -17   6   0    0.71    1.11
 -17   6   1    0.90    1.31
 -17   6   2    3.88    1.30
 -17   6   3    0.10    1.01
 -17   6   4   16.97    2.47
 -17   6   5   -0.50    1.21
 -17   6   6   27.25    2.61
 -17   6   7    0.79    1.19
 -17   6   8   23.52    2.33
 -17   6   9   -0.30    1.10
 -17   6  10    5.90    1.41
 -17   6  11    0.20    1.81
 -17   6  12    1.90    2.82
 -17   6  13    0.90    4.10
 -17   6  14   -1.49    4.49
 -17   6  15    2.89    3.60
 -17   7  -6    0.00    1.00
 -17   7  -5   -1.00    1.90
 -17   7  -4    1.49    2.59
 -17   7  -3    0.90    3.91
 -17   7  -2    5.81    3.08
 -17   7  -1    3.31    2.80
 -17   7   0    8.70    1.42
 -17   7   1    1.00    1.40
 -17   7   2    8.12    1.71
 -17   7   3    2.50    1.30
 -17   7   4    2.40    1.30
 -17   7   5    1.90    1.60
 -17   7   6    0.90    2.20
 -17   7   7    0.10    3.74
 -17   7   8   -0.59    2.88
 -17   7   9    4.08    2.59
 -17   7  10   12.32    4.07
 -17   7  11    1.39    3.28
 -17   7  12   13.18    5.08
 -17   7  13    2.59    3.19
 -17   8  -5    6.71    2.38
 -17   8  -4    6.81    2.61
 -17   8  -3    3.31    2.11
 -17   8  -2   10.18    3.19
 -17   8  -1    3.80    2.18
 -17   8   0    8.01    5.38
 -17   8   1    1.39    1.79
 -17   8   2    6.92    4.10
 -17   8   3   11.22    4.42
 -17   8   4   13.10    3.69
 -17   8   5   15.13    3.89
 -17   8   6    9.18    3.82
 -17   8   7   13.99    3.07
 -17   8   8    2.89    4.18
 -17   8   9    6.71    3.11
 -17   8  10   17.31    3.99
 -17   8  11   34.11   49.99
 -17   8  12    6.20    4.68
 -17   9  -2   -0.20    2.21
 -17   9  -1   14.21    3.17
 -17   9   0    3.50    1.50
 -17   9   1   13.76    4.23
 -17   9   2    4.80    3.20
 -17   9   3    7.62    2.70
 -17   9   4    2.31    3.31
 -17   9   5    2.99    3.29
 -17   9   6    4.58    3.51
 -17   9   7    1.90    1.90
 -17   9   8    5.29    3.82
 -17   9   9    1.59    2.19
 -17   9  10    3.69    2.88
 -17  10   2    7.18    4.40
 -17  10   3    1.21    3.10
 -17  10   4    1.80    2.89
 -17  10   5   16.56    4.40
 -17  10   6   14.67    3.83
 -16  -9  -5    9.80    2.13
 -16  -8  -7    1.00    1.10
 -16  -8  -6    1.39    1.39
 -16  -8  -5    0.79    1.19
 -16  -8  -4    0.50    1.01
 -16  -7  -7   13.69    3.33
 -16  -7  -6    3.69    1.88
 -16  -7  -5   24.30    2.56
 -16  -7  12   -0.59    0.89
 -16  -7  13   17.39    7.34
 -16  -7  14    1.59    0.81
 -16  -7  15    5.20    1.41
 -16  -6  -7   11.22    1.81
 -16  -6  -6   -0.40    1.00
 -16  -6  -5    2.99    1.11
 -16  -6   9   11.09    5.93
 -16  -6  10    1.30    0.71
 -16  -6  11    5.62    0.90
 -16  -6  12    2.10    0.90
 -16  -6  13   11.49    1.70
 -16  -6  14    1.59    1.01
 -16  -6  15   15.76    2.70
 -16  -6  16    1.39    4.58
 -16  -5  -7   16.56    2.12
 -16  -5  -6    5.29    2.21
 -16  -5  -5   28.62    2.35
 -16  -5   4    3.61    5.32
 -16  -5   5    4.88    2.48
 -16  -5   6    6.40    4.10
 -16  -5   7   14.67    3.22
 -16  -5   8    1.21    0.59
 -16  -5   9   41.60    3.61
 -16  -5  10    7.51    1.21
 -16  -5  11   49.98    2.55
 -16  -5  12    4.41    0.80
 -16  -5  13   38.94    2.75
 -16  -5  14   -0.40    0.79
 -16  -5  15    6.92    1.10
 -16  -5  16   -0.59    0.69
 -16  -5  17    0.59    1.39
 -16  -4  -7    8.58    1.11
 -16  -4  -6   -0.40    0.69
 -16  -4   2    6.60    6.32
 -16  -4   3   31.81    3.50
 -16  -4   4    1.39    1.09
 -16  -4   5   25.60    4.96
 -16  -4   6    5.20    2.01
 -16  -4   7    4.58    1.11
 -16  -4   8    1.59    0.60
 -16  -4   9   -0.71    0.60
 -16  -4  10   -0.90    0.49
 -16  -4  11    7.78    0.89
 -16  -4  12   -0.40    0.59
 -16  -4  13   22.37    1.51
 -16  -4  14    5.02    1.12
 -16  -4  15   26.32    2.46
 -16  -4  16   13.32    1.97
 -16  -4  17   28.41    3.09
 -16  -3  -7   15.92    1.92
 -16  -3  -6   32.72    4.00
 -16  -3  -1    5.62    3.70
 -16  -3   0   11.97    3.11
 -16  -3   1    3.50    9.20
 -16  -3   2    7.67    7.87
 -16  -3   3   12.32    2.81
 -16  -3   4    2.40    1.30
 -16  -3   5   29.81    2.95
 -16  -3   6   16.81    0.98
 -16  -3   7   29.38    1.63
 -16  -3   8   15.13    1.01
 -16  -3   9   29.05    2.05
 -16  -3  10    9.12    1.21
 -16  -3  11   12.32    1.61
 -16  -3  12    5.71    1.63
 -16  -3  13    4.28    1.28
 -16  -3  14    1.69    1.09
 -16  -3  15   -0.90    0.61
 -16  -3  16    0.59    0.89
 -16  -3  17    1.99    1.18
 -16  -3  18    9.12    2.17
 -16  -2  -3    6.92    2.79
 -16  -2  -2   27.04    2.60
 -16  -2  -1    7.67    2.22
 -16  -2   0   30.58    3.32
 -16  -2   1   11.70    2.39
 -16  -2   2   26.21    3.07
 -16  -2   3   21.72    2.42
 -16  -2   4   40.32    3.17
 -16  -2   5    5.29    0.51
 -16  -2   6   24.80    1.20
 -16  -2   7    0.10    0.91
 -16  -2   8    1.21    0.51
 -16  -2   9    4.71    1.30
 -16  -2  10    2.40    1.21
 -16  -2  11    7.08    0.90
 -16  -2  12    1.49    0.59
 -16  -2  13    9.80    1.82
 -16  -2  14   13.18    1.52
 -16  -2  15   11.22    1.27
 -16  -2  16   14.36    1.97
 -16  -2  17   13.99    1.87
 -16  -2  18    8.29    1.61
 -16  -1  -4   47.06    3.70
 -16  -1  -3    5.90    2.38
 -16  -1  -2   53.44    3.65
 -16  -1  -1    2.10    1.71
 -16  -1   0   25.30    2.52
 -16  -1   1   -1.49    1.78
 -16  -1   2    3.69    1.69
 -16  -1   3   -2.10    2.00
 -16  -1   4    1.21    0.51
 -16  -1   5   21.44    2.59
 -16  -1   6   16.32    1.21
 -16  -1   7   22.37    1.51
 -16  -1   8   31.92    1.92
 -16  -1   9    4.20    0.82
 -16  -1  10   22.56    2.09
 -16  -1  11    1.90    0.80
 -16  -1  12   18.23    1.37
 -16  -1  13    1.10    1.30
 -16  -1  14    1.00    1.50
 -16  -1  15    2.79    1.10
 -16  -1  16    1.49    1.10
 -16  -1  17    1.21    1.21
 -16  -1  18    1.39    3.40
 -16   0  -5    1.39    1.39
 -16   0  -4    5.02    2.69
 -16   0  -3    3.61    1.29
 -16   0  -2   26.63    2.79
 -16   0  -1   -1.00    1.80
 -16   0   0   47.06    3.70
 -16   0   1   -0.71    1.31
 -16   0   2   62.88    1.59
 -16   0   3    0.50    0.40
 -16   0   4   76.74    3.15
 -16   0   5   -0.90    0.30
 -16   0   6   12.11    0.77
 -16   0   7    0.90    1.01
 -16   0   8    4.28    0.70
 -16   0   9   -0.59    0.60
 -16   0  10    1.80    0.70
 -16   0  11    2.10    0.90
 -16   0  12   18.92    1.48
 -16   0  13    0.30    1.21
 -16   0  14   20.52    1.54
 -16   0  15    0.20    1.01
 -16   0  16    9.80    2.63
 -16   0  17    2.89    1.60
 -16   0  18    1.80    1.29
 -16   1  -7    6.50    2.29
 -16   1  -6   57.76    6.38
 -16   1  -5    6.71    3.00
 -16   1  -4   49.70    3.38
 -16   1  -3    7.18    2.09
 -16   1  -2   49.42    1.97
 -16   1  -1    4.58    0.39
 -16   1   0   26.63    1.14
 -16   1   1    0.50    0.30
 -16   1   2    3.10    1.41
 -16   1   3    0.30    1.21
 -16   1   4   -0.40    0.89
 -16   1   5   22.37    1.70
 -16   1   6   15.13    2.72
 -16   1   7   22.37    1.42
 -16   1   8   33.06    2.18
 -16   1   9    2.89    0.88
 -16   1  10   20.61    1.36
 -16   1  11    2.10    0.70
 -16   1  12   22.09    1.50
 -16   1  13    0.00    1.00
 -16   1  14    4.00    0.88
 -16   1  15    0.20    1.51
 -16   1  16    1.59    1.59
 -16   1  17    2.69    1.80
 -16   1  18   -0.50    1.01
 -16   2  -8   24.70    9.64
 -16   2  -7   -0.40    1.89
 -16   2  -6   10.30    5.59
 -16   2  -5    1.99    2.20
 -16   2  -4    9.30    2.50
 -16   2  -3    4.41    1.72
 -16   2  -2   24.30    1.28
 -16   2  -1    9.67    0.62
 -16   2   0   27.04    1.35
 -16   2   1   11.09    0.80
 -16   2   2   31.02    2.45
 -16   2   3   19.62    1.77
 -16   2   4   37.82    2.46
 -16   2   5    3.20    1.22
 -16   2   6   27.35    1.99
 -16   2   7    2.19    1.60
 -16   2   8   -0.59    1.09
 -16   2   9    3.31    1.42
 -16   2  10    0.20    1.31
 -16   2  11   10.82    1.18
 -16   2  12    2.89    1.19
 -16   2  13    4.00    0.88
 -16   2  14   12.53    1.49
 -16   2  15    8.41    1.51
 -16   2  16   15.52    1.89
 -16   2  17   10.50    1.81
 -16   2  18    7.08    1.49
 -16   3  -8    6.81    2.51
 -16   3  -7   15.68    2.38
 -16   3  -6   31.70    3.04
 -16   3  -5   34.81    4.60
 -16   3  -4   30.03    3.84
 -16   3  -3   37.95    3.94
 -16   3  -2   17.31    1.41
 -16   3  -1    4.20    0.49
 -16   3   0    9.92    1.32
 -16   3   1    5.52    1.22
 -16   3   2    6.40    1.21
 -16   3   3   13.62    1.48
 -16   3   4    1.49    1.29
 -16   3   5   31.14    2.23
 -16   3   6   15.21    1.72
 -16   3   7   37.09    2.56
 -16   3   8   13.10    2.17
 -16   3   9   31.14    2.68
 -16   3  10   13.32    1.53
 -16   3  11   18.23    2.82
 -16   3  12    5.11    2.49
 -16   3  13    6.40    3.09
 -16   3  14    2.31    1.31
 -16   3  15    0.20    0.80
 -16   3  16   -0.71    0.91
 -16   3  17    0.79    1.69
 -16   3  18    5.71    2.01
 -16   4  -9   14.52    3.20
 -16   4  -8   -3.61    2.20
 -16   4  -7   25.20    9.54
 -16   4  -6   -0.50    2.00
 -16   4  -5   -0.10    1.11
 -16   4  -4    1.39    2.78
 -16   4  -3    9.00    1.08
 -16   4  -2    0.71    0.60
 -16   4  -1   40.83    1.92
 -16   4   0    8.29    0.98
 -16   4   1   49.14    3.22
 -16   4   2    7.08    1.38
 -16   4   3   29.81    1.75
 -16   4   4    4.49    1.40
 -16   4   5   15.60    1.26
 -16   4   6    9.00    1.62
 -16   4   7    4.08    1.62
 -16   4   8    2.19    1.51
 -16   4   9    0.79    1.30
 -16   4  10    2.19    1.60
 -16   4  11    9.30    2.01
 -16   4  12   14.21   10.33
 -16   4  13   30.25    5.39
 -16   4  14    7.29    3.62
 -16   4  15   36.24    3.97
 -16   4  16    9.30    2.07
 -16   4  17   25.00    2.70
 -16   5 -10    5.29    2.81
 -16   5  -9    1.90    2.40
 -16   5  -8    2.99    2.80
 -16   5  -7   24.40    5.14
 -16   5  -6    4.58   10.27
 -16   5  -5   34.11    5.02
 -16   5  -4   -0.50    2.10
 -16   5  -3   14.06    1.42
 -16   5  -2    0.50    0.50
 -16   5  -1    5.29    0.69
 -16   5   0   -0.30    1.00
 -16   5   1   -1.90    1.10
 -16   5   2    1.00    1.10
 -16   5   3    1.59    1.18
 -16   5   4    0.59    1.00
 -16   5   5    3.61    0.99
 -16   5   6    4.41    1.22
 -16   5   7   16.48    1.62
 -16   5   8    1.21    1.72
 -16   5   9   38.56    2.73
 -16   5  10    4.28    1.41
 -16   5  11   47.75    3.32
 -16   5  12    3.10    1.80
 -16   5  13   40.45    5.34
 -16   5  14   -0.30    2.92
 -16   5  15    6.40    3.19
 -16   5  16    7.78    4.52
 -16   5  17    9.30   13.12
 -16   6  -9   14.21    3.09
 -16   6  -8    6.50    2.81
 -16   6  -7    7.51    2.79
 -16   6  -6   -1.30    3.31
 -16   6  -5    1.90    1.90
 -16   6  -4    4.41    3.40
 -16   6  -3    1.69    0.99
 -16   6  -2    1.90    0.69
 -16   6  -1    7.78    1.17
 -16   6   0    1.10    1.41
 -16   6   1   31.25    2.68
 -16   6   2    1.10    1.01
 -16   6   3   58.06    3.20
 -16   6   4    0.00    1.00
 -16   6   5   26.83    2.28
 -16   6   6    3.61    1.29
 -16   6   7   14.98    1.78
 -16   6   8    7.67    1.38
 -16   6   9    1.21    1.21
 -16   6  10    0.10    1.41
 -16   6  11    6.20    1.89
 -16   6  12    1.00    1.30
 -16   6  13   15.13    3.50
 -16   6  14    2.69    4.20
 -16   6  15   19.71   13.59
 -16   6  16    1.69    3.98
 -16   7  -8    2.19    2.10
 -16   7  -7    8.58    2.52
 -16   7  -6   -0.50    2.51
 -16   7  -5   20.16    4.13
 -16   7  -4    6.00    3.38
 -16   7  -3   24.30    3.16
 -16   7  -2    3.69    0.81
 -16   7  -1   18.32    1.37
 -16   7   0    2.40    1.49
 -16   7   1    7.62    1.49
 -16   7   2    0.30    1.10
 -16   7   3    0.71    1.41
 -16   7   4    0.50    1.21
 -16   7   5    6.00    1.52
 -16   7   6    1.30    1.21
 -16   7   7   29.27    3.35
 -16   7   8    2.31    1.22
 -16   7   9   44.76    4.55
 -16   7  10    3.39    1.99
 -16   7  11   27.35    4.71
 -16   7  12    4.80    3.11
 -16   7  13   46.38   11.71
 -16   7  14    1.49    3.49
 -16   7  15   21.34   17.65
 -16   8  -7    0.20    1.61
 -16   8  -6    2.69    3.28
 -16   8  -5    0.90    1.71
 -16   8  -4    2.19    1.30
 -16   8  -3    1.99    2.00
 -16   8  -2    2.99    4.39
 -16   8  -1    6.81    1.30
 -16   8   0    4.08    1.98
 -16   8   1   15.52    4.10
 -16   8   2    8.53    2.39
 -16   8   3   18.23    2.56
 -16   8   4   14.29    2.87
 -16   8   5   10.50    2.53
 -16   8   6   14.82    4.00
 -16   8   7    7.51    3.01
 -16   8   8    9.00    6.12
 -16   8   9    5.81    3.42
 -16   8  10    5.02    3.72
 -16   8  11   37.45   11.26
 -16   8  12    6.40    2.58
 -16   8  13    4.08    2.71
 -16   8  14    9.12    7.01
 -16   9  -5   14.06    3.08
 -16   9  -4    8.82    2.49
 -16   9  -3   11.22    3.42
 -16   9  -2    3.69    3.00
 -16   9  -1    1.00    2.60
 -16   9   0    1.10    3.51
 -16   9   1   -0.10    2.33
 -16   9   2   -0.50    1.41
 -16   9   3    7.18    2.79
 -16   9   4    3.20    2.68
 -16   9   5   12.53    3.89
 -16   9   6    9.30    2.32
 -16   9   7   12.32    4.07
 -16   9   8    3.61    3.42
 -16   9   9   15.52    3.78
 -16   9  10   16.48    4.06
 -16   9  11   14.52    5.79
 -16   9  12   13.69    6.81
 -16  10  -3    3.39    2.61
 -16  10  -2    4.00    2.80
 -16  10  -1    2.50    2.31
 -16  10   0   16.56    3.66
 -16  10   1   11.90    3.31
 -16  10   2   13.10    3.33
 -16  10   3    6.71    3.52
 -16  10   4   10.63    3.00
 -16  10   5   11.63    3.41
 -16  10   6    8.82    3.09
 -16  10   7   10.37    5.22
 -16  10   8    0.00    1.00
 -16  10   9   -2.10    3.51
 -16  11   3    5.81    3.08
 -16  11   4    2.19    2.78
 -15 -10  -5    7.51    1.70
 -15 -10  -4    5.71    2.10
 -15  -9  -7   11.49    2.37
 -15  -9  -6    5.62    1.71
 -15  -9  -5    8.12    3.99
 -15  -9  -4   -0.40    1.00
 -15  -9  -3    3.31    1.31
 -15  -8  -8    9.12    2.30
 -15  -8  -7    1.80    2.09
 -15  -8  -6   13.47    3.82
 -15  -8  -5    1.99    1.61
 -15  -8  -4   41.86    2.85
 -15  -8  -3    6.50    1.68
 -15  -8  14   11.70    2.87
 -15  -8  15   -0.40    1.69
 -15  -7  -9    1.39    1.09
 -15  -7  -8    7.51    1.59
 -15  -7  -7    3.39    1.69
 -15  -7  -6   16.97    1.57
 -15  -7  -5    1.30    1.21
 -15  -7  -4   12.67    2.21
 -15  -7  -3    3.31    0.80
 -15  -7  11   -1.21    0.70
 -15  -7  12    2.19    1.18
 -15  -7  13    0.90    1.01
 -15  -7  14    2.50    1.20
 -15  -7  15   -0.10    1.11
 -15  -7  16    8.18    2.00
 -15  -6 -10    4.80    4.29
 -15  -6  -9    1.59    1.39
 -15  -6  -8   -0.20    1.11
 -15  -6  -7    4.28    1.41
 -15  -6  -6    8.70    1.42
 -15  -6  -5    1.69    1.09
 -15  -6  -4   20.79    1.28
 -15  -6   9   -0.30    0.51
 -15  -6  10   39.06    2.25
 -15  -6  11    1.10    0.61
 -15  -6  12   52.56    3.04
 -15  -6  13    1.39    0.80
 -15  -6  14   44.76    3.61
 -15  -6  15    2.31    1.09
 -15  -6  16   11.97    2.63
 -15  -6  17    8.70   13.81
 -15  -5 -10   27.04    3.22
 -15  -5  -9    0.20    1.41
 -15  -5  -8   31.25    3.47
 -15  -5  -7    0.00    1.00
 -15  -5  -6   30.25    2.86
 -15  -5  -5   -0.20    0.70
 -15  -5  -4    3.20    0.79
 -15  -5   4   83.36    5.66
 -15  -5   5    8.18    2.40
 -15  -5   6   49.56    4.08
 -15  -5   7    1.49    1.68
 -15  -5   8   11.97    0.90
 -15  -5   9    0.30    0.80
 -15  -5  10    2.10    0.70
 -15  -5  11    1.10    0.61
 -15  -5  12    0.71    0.71
 -15  -5  13    1.21    0.70
 -15  -5  14    2.10    0.90
 -15  -5  15    2.31    1.00
 -15  -5  16   12.89    1.58
 -15  -5  17    4.00    1.40
 -15  -4 -10    0.71    1.01
 -15  -4  -9    2.31    2.40
 -15  -4  -8    3.61    0.99
 -15  -4  -7    0.30    1.10
 -15  -4  -6   19.01    2.01
 -15  -4  -5   10.63    1.30
 -15  -4  -4   28.30    1.92
 -15  -4   1    4.71    2.08
 -15  -4   2    1.21    1.50
 -15  -4   3    4.49    2.20
 -15  -4   4    0.20    1.61
 -15  -4   5    1.49    1.49
 -15  -4   6    3.80    0.51
 -15  -4   7    9.00    1.20
 -15  -4   8   13.91    0.97
 -15  -4   9    4.58    0.68
 -15  -4  10   27.25    1.88
 -15  -4  11    2.19    0.59
 -15  -4  12   34.93    2.60
 -15  -4  13    5.90    1.60
 -15  -4  14   25.10    6.11
 -15  -4  15    1.21    1.01
 -15  -4  16   10.30    1.28
 -15  -4  17   -1.21    0.90
 -15  -4  18    1.99    1.49
 -15  -3 -10   11.90    1.52
 -15  -3  -9   15.68    3.09
 -15  -3  -8   10.63    2.22
 -15  -3  -7   14.52    1.22
 -15  -3  -6    3.39    1.10
 -15  -3  -5    5.29    0.60
 -15  -3  -1   -2.79    1.60
 -15  -3   0   18.84    1.91
 -15  -3   1    2.99    1.59
 -15  -3   2   28.62    1.93
 -15  -3   3    5.11    1.90
 -15  -3   4   11.42    2.91
 -15  -3   5   14.29    0.98
 -15  -3   6   23.81    1.17
 -15  -3   7   21.53    1.39
 -15  -3   8   12.53    1.70
 -15  -3   9   14.36    1.36
 -15  -3  10    1.49    0.59
 -15  -3  11    5.71    0.91
 -15  -3  12    0.50    0.50
 -15  -3  13    0.50    0.91
 -15  -3  14    3.10    0.81
 -15  -3  15   12.89    1.36
 -15  -3  16   14.59    2.52
 -15  -3  17   25.70    2.33
 -15  -3  18   12.67    2.21
 -15  -2 -10    1.49    1.10
 -15  -2  -9    0.10    0.51
 -15  -2  -8    8.12    0.91
 -15  -2  -7    9.67    1.00
 -15  -2  -6   17.39    1.58
 -15  -2  -3   59.91    4.49
 -15  -2  -2   20.07    3.14
 -15  -2  -1   34.22    2.81
 -15  -2   0    6.20    1.20
 -15  -2   1   10.18    1.40
 -15  -2   2    2.40    1.80
 -15  -2   3   12.82    2.51
 -15  -2   4    7.29    0.38
 -15  -2   5    0.30    0.30
 -15  -2   6   14.06    0.90
 -15  -2   7    7.78    1.00
 -15  -2   8   17.98    1.27
 -15  -2   9    6.30    0.70
 -15  -2  10   10.30    1.22
 -15  -2  11   12.11    1.32
 -15  -2  12    4.58    0.81
 -15  -2  13   12.18    1.19
 -15  -2  14   -0.30    0.70
 -15  -2  15   12.39    1.20
 -15  -2  16    2.69    1.80
 -15  -2  17    6.60    1.70
 -15  -2  18    1.21    1.21
 -15  -2  19    1.49    1.29
 -15  -1  -9   73.27    5.82
 -15  -1  -8    0.10    0.51
 -15  -1  -7   59.29    3.54
 -15  -1  -6    1.80    0.29
 -15  -1  -4   -3.10    1.80
 -15  -1  -3    1.80    1.29
 -15  -1  -2    3.20    1.90
 -15  -1  -1   13.69    2.81
 -15  -1   0    1.90    0.99
 -15  -1   1   23.04    1.92
 -15  -1   2    2.40    0.90
 -15  -1   3   39.44    1.26
 -15  -1   4   12.82    0.72
 -15  -1   5   50.27    1.84
 -15  -1   6    2.89    0.41
 -15  -1   7   27.67    2.00
 -15  -1   8    0.71    0.50
 -15  -1   9   10.30    0.90
 -15  -1  10    1.30    0.71
 -15  -1  11    1.00    0.90
 -15  -1  12    2.99    0.80
 -15  -1  13    1.10    0.90
 -15  -1  14    0.79    0.69
 -15  -1  15    9.12    1.33
 -15  -1  16    0.79    1.00
 -15  -1  17   13.69    1.63
 -15  -1  18    4.20    1.68
 -15  -1  19    6.50    1.22
 -15   0  -9    4.58    2.31
 -15   0  -8    0.20    0.50
 -15   0  -7    3.31    0.29
 -15   0  -6    1.39    1.09
 -15   0  -5   48.44    2.92
 -15   0  -4    4.80    6.09
 -15   0  -3   78.15    4.24
 -15   0  -2    1.90    1.10
 -15   0  -1   58.98    2.76
 -15   0   0   -1.10    1.60
 -15   0   1   53.58    3.81
 -15   0   2    0.40    0.30
 -15   0   3   21.16    1.01
 -15   0   4    1.30    0.50
 -15   0   5    0.79    0.50
 -15   0   6    0.79    0.80
 -15   0   7    4.88    0.88
 -15   0   8    0.30    0.51
 -15   0   9   28.52    1.92
 -15   0  10   -0.10    0.71
 -15   0  11   39.19    2.13
 -15   0  12   -1.69    0.70
 -15   0  13   48.02    2.36
 -15   0  14   -0.90    0.80
 -15   0  15   24.60    1.69
 -15   0  16    0.40    1.40
 -15   0  17    3.88    1.38
 -15   0  18    0.90    1.80
 -15   0  19    2.79    1.30
 -15   1  -8    1.00    0.50
 -15   1  -7   58.68    4.75
 -15   1  -6    0.59    1.29
 -15   1  -5   18.84    1.30
 -15   1  -4    0.59    0.40
 -15   1  -3    2.10    0.41
 -15   1  -2    4.08    0.40
 -15   1  -1    2.10    0.29
 -15   1   0   -0.20    0.40
 -15   1   1   21.53    1.02
 -15   1   2    3.39    0.88
 -15   1   3   46.79    2.46
 -15   1   4   11.70    1.23
 -15   1   5   55.95    2.99
 -15   1   6    3.20    1.11
 -15   1   7   33.41    2.08
 -15   1   8    0.00    1.00
 -15   1   9   10.18    1.02
 -15   1  10    1.00    0.70
 -15   1  11    2.31    1.00
 -15   1  12    1.69    0.70
 -15   1  13    3.50    1.08
 -15   1  14    1.80    0.80
 -15   1  15    9.99    1.39
 -15   1  16    0.50    1.70
 -15   1  17   10.63    2.09
 -15   1  18    7.08    1.92
 -15   1  19   10.37    3.09
 -15   2  -8    5.62    2.09
 -15   2  -7    8.58    2.87
 -15   2  -6   16.32    2.67
 -15   2  -5   28.41    1.81
 -15   2  -4   30.91    1.89
 -15   2  -3   59.75    2.94
 -15   2  -2   17.47    0.84
 -15   2  -1   37.33    1.83
 -15   2   0    7.62    0.61
 -15   2   1   12.89    1.36
 -15   2   2    0.79    1.09
 -15   2   3    5.90    1.41
 -15   2   4    8.18    1.20
 -15   2   5    0.00    1.00
 -15   2   6   16.48    2.19
 -15   2   7    9.67    1.18
 -15   2   8   19.27    1.93
 -15   2   9    6.30    1.00
 -15   2  10   15.13    1.87
 -15   2  11    9.80    1.63
 -15   2  12    4.41    1.09
 -15   2  13   10.30    1.48
 -15   2  14    1.21    1.50
 -15   2  15   13.62    1.33
 -15   2  16    1.00    1.30
 -15   2  17    3.69    1.80
 -15   2  18   -0.59    1.59
 -15   2  19    1.00    1.30
 -15   3  -9    9.49    1.91
 -15   3  -8   10.63    1.89
 -15   3  -7   12.11    2.23
 -15   3  -6    2.31    0.61
 -15   3  -5    5.20    0.68
 -15   3  -4    0.59    0.89
 -15   3  -3    1.90    1.10
 -15   3  -2    2.10    0.49
 -15   3  -1    0.20    0.40
 -15   3   0   21.62    1.40
 -15   3   1    0.40    0.79
 -15   3   2   25.70    2.23
 -15   3   3    4.49    1.31
 -15   3   4    9.99    1.58
 -15   3   5   14.98    1.16
 -15   3   6   25.81    1.83
 -15   3   7   19.80    1.78
 -15   3   8   12.18    2.02
 -15   3   9   17.47    2.01
 -15   3  10    2.79    4.88
 -15   3  11    8.58    2.23
 -15   3  12    3.50    1.50
 -15   3  13   -1.39    1.49
 -15   3  14    8.41    2.73
 -15   3  15   13.76    1.71
 -15   3  16    8.70    2.12
 -15   3  17   23.33    2.70
 -15   3  18    6.10    2.12
 -15   3  19   24.60    2.78
 -15   4  -9   -0.40    2.68
 -15   4  -8    4.71    3.39
 -15   4  -7    5.71    5.02
 -15   4  -6   14.67    1.38
 -15   4  -5    8.88    1.07
 -15   4  -4   26.52    2.27
 -15   4  -3    7.40    0.92
 -15   4  -2   32.49    1.71
 -15   4  -1    8.01    0.68
 -15   4   0   14.36    1.67
 -15   4   1    6.71    1.61
 -15   4   2    1.49    1.00
 -15   4   3    1.49    0.81
 -15   4   4    2.40    1.61
 -15   4   5    0.40    0.79
 -15   4   6    4.20    1.11
 -15   4   7    6.92    1.10
 -15   4   8   10.69    1.18
 -15   4   9    5.90    1.70
 -15   4  10   27.98    2.43
 -15   4  11    5.02    1.52
 -15   4  12   41.34    2.83
 -15   4  13    9.18    2.91
 -15   4  14   16.16    3.22
 -15   4  15    0.79    3.99
 -15   4  16   17.64    3.78
 -15   4  17    0.79    1.00
 -15   4  18    1.69    1.40
 -15   5 -10   22.75    3.53
 -15   5  -9    1.49    3.49
 -15   5  -8   28.20    2.76
 -15   5  -7    1.90    3.09
 -15   5  -6   29.48    2.82
 -15   5  -5    3.39    1.29
 -15   5  -4    2.79    0.80
 -15   5  -3    1.90    1.10
 -15   5  -2    2.10    0.49
 -15   5  -1    1.39    0.71
 -15   5   0   28.20    1.91
 -15   5   1   -0.71    0.91
 -15   5   2   73.96    3.78
 -15   5   3    2.31    1.00
 -15   5   4   79.03    4.09
 -15   5   5    5.62    1.09
 -15   5   6   54.17    3.53
 -15   5   7    1.69    0.99
 -15   5   8   12.89    1.51
 -15   5   9    1.69    1.40
 -15   5  10    1.69    1.09
 -15   5  11    0.79    1.30
 -15   5  12    1.69    1.79
 -15   5  13    0.90    1.80
 -15   5  14    8.82    7.78
 -15   5  15   10.11    5.72
 -15   5  16    8.58    3.81
 -15   5  17    1.99    2.79
 -15   5  18   13.03    2.09
 -15   6 -10    1.90    3.01
 -15   6  -9    1.80    3.00
 -15   6  -8   -0.10    2.23
 -15   6  -7    1.69    1.40
 -15   6  -6    7.40    2.12
 -15   6  -5    2.10    0.90
 -15   6  -4   21.44    1.94
 -15   6  -3    3.39    1.51
 -15   6  -2   38.81    1.62
 -15   6  -1    1.00    0.60
 -15   6   0   74.13    3.27
 -15   6   1    1.39    0.90
 -15   6   2   41.60    2.32
 -15   6   3    0.10    0.71
 -15   6   4    6.50    1.22
 -15   6   5    5.02    2.91
 -15   6   6   -0.20    1.11
 -15   6   7   -0.10    1.32
 -15   6   8   24.21    2.16
 -15   6   9   -0.30    1.41
 -15   6  10   43.69    3.04
 -15   6  11    0.59    1.29
 -15   6  12   51.98    3.89
 -15   6  13    0.79    1.19
 -15   6  14   51.55    7.47
 -15   6  15    8.58    3.57
 -15   6  16   19.89    4.82
 -15   6  17    0.20    5.03
 -15   7  -9    0.30    2.51
 -15   7  -8    9.67    3.11
 -15   7  -7    2.59    3.09
 -15   7  -6   28.62    4.81
 -15   7  -5    1.90    0.91
 -15   7  -4    5.71    0.81
 -15   7  -3    5.11    1.08
 -15   7  -2    1.49    0.81
 -15   7  -1    0.30    0.90
 -15   7   0    2.50    0.88
 -15   7   1    1.39    1.09
 -15   7   2   35.16    2.25
 -15   7   3   -0.10    0.91
 -15   7   4   67.24    3.77
 -15   7   5    5.29    1.20
 -15   7   6   55.35    3.12
 -15   7   7    9.49    1.42
 -15   7   8   42.90    2.75
 -15   7   9    2.50    1.30
 -15   7  10   21.90    2.06
 -15   7  11    1.59   13.26
 -15   7  12    5.81    2.80
 -15   7  13    1.10    2.71
 -15   7  14    3.61    3.42
 -15   7  15    5.62    4.41
 -15   7  16   17.81    3.29
 -15   8  -8    8.58    6.09
 -15   8  -7    0.20    2.21
 -15   8  -6    6.60    6.22
 -15   8  -5    1.49    2.10
 -15   8  -4   26.32    2.05
 -15   8  -3    3.88    1.18
 -15   8  -2   45.56    2.16
 -15   8  -1    7.40    1.20
 -15   8   0   32.15    2.38
 -15   8   1   10.11    1.27
 -15   8   2   10.18    1.91
 -15   8   3    1.59    1.39
 -15   8   4    2.31    1.09
 -15   8   5    2.89    1.90
 -15   8   6    7.08    3.99
 -15   8   7    5.81    9.11
 -15   8   8   25.70    9.73
 -15   8   9   15.29    2.74
 -15   8  10   23.72    3.51
 -15   8  11   19.01    3.66
 -15   8  12   82.08   76.10
 -15   8  13    2.50    2.50
 -15   8  14   22.56    6.65
 -15   8  15   -0.10    4.86
 -15   9  -7   14.90    5.02
 -15   9  -6    1.90    2.82
 -15   9  -5    4.28    2.40
 -15   9  -4    1.10    4.20
 -15   9  -3    0.79    3.19
 -15   9  -2    6.92    3.31
 -15   9  -1    0.71    6.62
 -15   9   0    7.62    4.03
 -15   9   1    5.20    1.78
 -15   9   2   20.52    7.70
 -15   9   3   12.11    2.58
 -15   9   4   11.42    2.64
 -15   9   5   17.14    2.57
 -15   9   6   18.49    2.58
 -15   9   7    8.29    4.90
 -15   9   8   37.70    8.96
 -15   9   9    0.00    1.00
 -15   9  10   15.68    4.20
 -15   9  11    2.40    9.52
 -15   9  12    2.59    5.60
 -15   9  13    6.60    3.91
 -15  10  -5    1.30    2.39
 -15  10  -4    0.71    2.30
 -15  10  -3   13.69    3.92
 -15  10  -2    7.40    3.32
 -15  10  -1   14.98    3.17
 -15  10   0    4.58    2.61
 -15  10   1   12.67    4.91
 -15  10   2    1.00    4.70
 -15  10   3    6.81    3.60
 -15  10   4   -1.69    1.59
 -15  10   5   -0.40    1.59
 -15  10   6    1.00    2.80
 -15  10   7   -0.90    3.50
 -15  10   8    4.20    2.21
 -15  10   9   12.67    3.92
 -15  10  10    4.80    2.98
 -15  10  11   20.98    4.49
 -15  11  -2    8.88    7.81
 -15  11  -1    3.20    2.51
 -15  11   0    4.08    2.59
 -15  11   1    5.11    2.21
 -15  11   2    3.20    3.01
 -15  11   3   15.29    3.21
 -15  11   4   -1.39    3.40
 -15  11   5   13.99    3.29
 -15  11   6   -1.69    2.70
 -15  11   7    6.60    2.42
 -15  11   8    1.59    3.58
 -15  11   9    2.89    2.31
 -14 -11  -5    0.00    1.00
 -14 -11  -4    2.69    1.31
 -14 -11  -3    0.40    2.78
 -14 -10  -7    9.49    3.08
 -14 -10  -6   20.34    2.44
 -14 -10  -5    2.69    1.90
 -14 -10  -4   24.21    2.16
 -14 -10  -3    5.38    2.88
 -14  -9  -8   10.69    2.49
 -14  -9  -7    4.58    1.88
 -14  -9  -6    2.69    2.00
 -14  -9  -5   12.82    1.72
 -14  -9  -4    4.08    2.10
 -14  -9  -3   30.14    2.85
 -14  -8 -10    2.79    1.80
 -14  -8  -9   20.79   14.23
 -14  -8  -8    6.71    1.81
 -14  -8  -7   41.86    4.40
 -14  -8  -6    8.70    1.83
 -14  -8  -5   36.84    3.16
 -14  -8  -4    8.58    1.82
 -14  -8  -3   20.16    1.80
 -14  -8  13    3.80    1.01
 -14  -8  14    1.90    2.01
 -14  -8  15    0.90    1.41
 -14  -8  16    2.89   11.19
 -14  -7 -11    9.99    2.02
 -14  -7 -10    1.10    1.09
 -14  -7  -9    2.40    1.21
 -14  -7  -8    0.71    1.41
 -14  -7  -7    1.59    1.18
 -14  -7  -6    4.00    5.32
 -14  -7  -5    4.49    1.02
 -14  -7  -4    2.89    0.99
 -14  -7  -3   50.27    2.84
 -14  -7  11   30.14    2.85
 -14  -7  12    2.99    1.11
 -14  -7  13   31.25    4.14
 -14  -7  14    2.19    1.18
 -14  -7  15   42.64    5.22
 -14  -7  16    1.80    1.50
 -14  -7  17   21.90    2.81
 -14  -6 -12   -0.40    1.69
 -14  -6 -11   18.40    3.17
 -14  -6 -10    2.59    1.19
 -14  -6  -9   33.41    4.39
 -14  -6  -8    1.10    1.51
 -14  -6  -7   43.82    3.31
 -14  -6  -6    2.31    1.40
 -14  -6  -5   32.95    3.21
 -14  -6  -4    1.59    0.91
 -14  -6  -3   32.95    2.76
 -14  -6   1   -1.99    3.19
 -14  -6   2    0.10    2.53
 -14  -6   3   34.34    5.86
 -14  -6   4   -3.69    3.30
 -14  -6   9   78.85    4.62
 -14  -6  10    9.00    0.78
 -14  -6  11   25.10    1.90
 -14  -6  12    2.10    1.71
 -14  -6  13    0.90    1.50
 -14  -6  14    0.50    0.70
 -14  -6  15   -0.50    0.60
 -14  -6  16   -0.50    2.51
 -14  -6  17    2.89    1.70
 -14  -6  18   -0.10    3.24
 -14  -5 -12    3.31    1.42
 -14  -5 -11   14.98    2.01
 -14  -5 -10    1.10    1.09
 -14  -5  -9    6.30    1.51
 -14  -5  -8    1.99    0.99
 -14  -5  -7    3.69    1.61
 -14  -5  -6    0.20    0.70
 -14  -5  -5    3.50    1.50
 -14  -5  -4    0.20    1.11
 -14  -5  -3   38.94    2.37
 -14  -5  -1   58.37    7.95
 -14  -5   0   -2.59    1.61
 -14  -5   1   87.24    7.10
 -14  -5   2    4.88    1.41
 -14  -5   3   75.17    5.90
 -14  -5   4    3.10    1.20
 -14  -5   5   36.84    3.16
 -14  -5   6    3.20    1.90
 -14  -5   7    0.59    0.60
 -14  -5   8    1.99    0.70
 -14  -5   9    4.80    0.61
 -14  -5  10   10.11    0.83
 -14  -5  11   23.52    2.04
 -14  -5  12    8.70    0.89
 -14  -5  13   44.76    3.88
 -14  -5  14    3.31    0.80
 -14  -5  15   35.52    2.26
 -14  -5  16    1.30    1.50
 -14  -5  17   15.92    2.71
 -14  -5  18    1.39    1.60
 -14  -4 -13    4.71    3.21
 -14  -4 -12    2.79    1.50
 -14  -4 -11   15.68    1.66
 -14  -4 -10    2.69    2.59
 -14  -4  -9   43.69    3.57
 -14  -4  -8    1.10    1.51
 -14  -4  -7   76.91   24.21
 -14  -4  -6   15.92    5.11
 -14  -4  -5   34.93    2.84
 -14  -4  -4   29.16    3.78
 -14  -4  -3    6.00    0.59
 -14  -4  -2   31.81    9.25
 -14  -4  -1    5.20    8.12
 -14  -4   0   28.73   14.26
 -14  -4   1   11.09    1.40
 -14  -4   2    2.31    1.40
 -14  -4   3   21.90    1.59
 -14  -4   4    0.90    0.80
 -14  -4   5   36.48    2.66
 -14  -4   6   18.32    1.03
 -14  -4   7   52.56    2.46
 -14  -4   8   26.73    1.55
 -14  -4   9   26.11    1.84
 -14  -4  10    5.90    0.68
 -14  -4  11    7.40    0.98
 -14  -4  12    1.39    0.90
 -14  -4  13    9.99    1.20
 -14  -4  14    2.10    0.70
 -14  -4  15    1.99    0.79
 -14  -4  16    7.40    1.31
 -14  -4  17    3.20    1.40
 -14  -4  18    9.00    1.68
 -14  -4  19    4.58    1.41
 -14  -3 -13   12.53    3.68
 -14  -3 -12   24.50    4.85
 -14  -3 -11    4.80    2.89
 -14  -3 -10   15.60    1.98
 -14  -3  -9    3.39    0.88
 -14  -3  -8    8.82    1.19
 -14  -3  -7    1.59    0.71
 -14  -3  -6   10.69    4.71
 -14  -3  -5   20.16    1.53
 -14  -3  -4   13.32    1.10
 -14  -3  -3   22.66    3.81
 -14  -3  -2   16.81    2.38
 -14  -3  -1   20.07    1.61
 -14  -3   0   19.71    1.42
 -14  -3   1   24.80    1.49
 -14  -3   2    4.20    1.11
 -14  -3   3    5.02    0.99
 -14  -3   4    0.10    1.01
 -14  -3   5    5.71    0.48
 -14  -3   6    0.71    0.40
 -14  -3   7    0.10    0.40
 -14  -3   8    1.21    0.40
 -14  -3   9    5.71    0.81
 -14  -3  10    3.80    0.82
 -14  -3  11    6.10    0.79
 -14  -3  12    8.70    1.00
 -14  -3  13    2.79    0.70
 -14  -3  14   20.88    1.46
 -14  -3  15    2.69    0.79
 -14  -3  16   17.98    1.87
 -14  -3  17    5.71    1.10
 -14  -3  18    9.67    1.99
 -14  -3  19   11.42    4.12
 -14  -2 -11    6.81    2.92
 -14  -2 -10   17.64    2.02
 -14  -2  -9    5.02    1.12
 -14  -2  -8   51.55    3.02
 -14  -2  -7    1.90    0.99
 -14  -2  -6   74.30    4.31
 -14  -2  -5   10.37    0.90
 -14  -2  -3    7.90    1.57
 -14  -2  -2    6.00    1.72
 -14  -2  -1    6.50    1.48
 -14  -2   0    0.40    1.00
 -14  -2   1    0.59    1.39
 -14  -2   2    2.40    0.99
 -14  -2   3    1.99    0.99
 -14  -2   4   41.86    1.42
 -14  -2   5    6.20    0.50
 -14  -2   6   37.21    1.59
 -14  -2   7    9.99    0.70
 -14  -2   8   21.16    1.10
 -14  -2   9    6.50    0.71
 -14  -2  10   43.56    2.51
 -14  -2  11    1.49    0.71
 -14  -2  12   12.60    1.42
 -14  -2  13   -0.59    0.69
 -14  -2  14    0.79    1.30
 -14  -2  15    2.89    0.88
 -14  -2  16    9.00    1.08
 -14  -2  17    1.90    1.41
 -14  -2  18   17.64    2.52
 -14  -2  19    0.10    0.91
 -14  -2  20   15.52    4.10
 -14  -1 -10   30.14    3.18
 -14  -1  -9    3.20    1.22
 -14  -1  -8    7.40    1.41
 -14  -1  -7    4.88    1.11
 -14  -1  -6    2.19    0.50
 -14  -1  -5    4.28    0.58
 -14  -1  -4   19.10    3.23
 -14  -1  -3   -0.10    1.41
 -14  -1  -2   36.60    2.54
 -14  -1  -1    1.39    0.80
 -14  -1   0   38.19    2.35
 -14  -1   1    2.31    1.61
 -14  -1   2   49.28    2.67
 -14  -1   3    0.59    0.20
 -14  -1   4   48.86    1.68
 -14  -1   5    1.00    0.40
 -14  -1   6    7.78    0.61
 -14  -1   7    4.80    0.70
 -14  -1   8    2.40    0.50
 -14  -1   9    1.39    0.59
 -14  -1  10   31.47    2.02
 -14  -1  11    1.39    0.71
 -14  -1  12   48.44    3.34
 -14  -1  13    4.88    1.68
 -14  -1  14   53.14    3.35
 -14  -1  15   -0.71    1.01
 -14  -1  16   40.07    2.66
 -14  -1  17    4.41    1.81
 -14  -1  18   11.83    2.27
 -14  -1  19    0.20    1.61
 -14  -1  20    3.20    1.40
 -14   0  -8   33.76    2.90
 -14   0  -7    0.90    0.70
 -14   0  -6   36.00    2.76
 -14   0  -5    0.40    1.30
 -14   0  -4   52.56    3.77
 -14   0  -3   -1.69    1.51
 -14   0  -2   12.82    1.22
 -14   0  -1   -1.30    1.00
 -14   0   0    0.90    1.10
 -14   0   1    0.10    0.20
 -14   0   2    8.12    0.51
 -14   0   3    1.10    0.40
 -14   0   4   35.28    1.54
 -14   0   5   -0.30    0.41
 -14   0   6   51.27    2.43
 -14   0   7    0.10    0.71
 -14   0   8   55.65    2.24
 -14   0   9    0.10    0.40
 -14   0  10   26.32    1.54
 -14   0  11   -1.10    0.69
 -14   0  12   10.89    1.32
 -14   0  13    0.10    0.81
 -14   0  14   -0.10    0.71
 -14   0  15    1.59    1.18
 -14   0  16    3.39    2.21
 -14   0  17   -0.71    0.91
 -14   0  18   10.63    1.30
 -14   0  19    0.40    1.20
 -14   0  20   20.34    3.07
 -14   1  -7    3.80    0.39
 -14   1  -6    1.49    0.39
 -14   1  -5    2.40    0.50
 -14   1  -4   14.21    0.90
 -14   1  -3    0.40    0.40
 -14   1  -2   30.69    1.22
 -14   1  -1    0.90    0.30
 -14   1   0   41.60    1.55
 -14   1   1    4.20    1.31
 -14   1   2   50.98    2.86
 -14   1   3    0.10    1.32
 -14   1   4   53.14    2.77
 -14   1   5    3.31    1.09
 -14   1   6    8.82    1.43
 -14   1   7    4.00    0.80
 -14   1   8    2.59    0.90
 -14   1   9    1.59    0.60
 -14   1  10   34.93    1.65
 -14   1  11    4.00    1.00
 -14   1  12   46.92    2.19
 -14   1  13    3.69    1.31
 -14   1  14   57.76    3.80
 -14   1  15    0.90    1.31
 -14   1  16   42.64    3.00
 -14   1  17    0.50    3.21
 -14   1  18   14.06    1.73
 -14   1  19    1.80    1.50
 -14   1  20    7.78    2.29
 -14   2  -8   51.84    2.16
 -14   2  -7    0.71    0.40
 -14   2  -6   73.96    3.96
 -14   2  -5    7.40    0.82
 -14   2  -4   50.69    2.28
 -14   2  -3    6.60    0.72
 -14   2  -2    4.58    0.51
 -14   2  -1    6.71    0.52
 -14   2   0   -0.30    0.41
 -14   2   1    1.00    0.80
 -14   2   2    4.58    0.98
 -14   2   3    1.90    0.91
 -14   2   4   41.86    1.94
 -14   2   5    5.90    1.12
 -14   2   6   39.94    3.16
 -14   2   7   11.09    1.20
 -14   2   8   20.88    2.19
 -14   2   9    4.00    1.12
 -14   2  10   51.12    2.86
 -14   2  11   -0.71    1.21
 -14   2  12   13.32    1.83
 -14   2  13    0.59    1.00
 -14   2  14    1.21    0.90
 -14   2  15    2.40    0.90
 -14   2  16   11.22    1.61
 -14   2  17    2.31    1.40
 -14   2  18   11.97    2.01
 -14   2  19    0.79    1.58
 -14   2  20   22.94    2.78
 -14   3  -9    2.10    0.49
 -14   3  -8    6.71    0.62
 -14   3  -7    2.69    0.59
 -14   3  -6    1.80    0.70
 -14   3  -5   19.80    1.96
 -14   3  -4   14.36    1.06
 -14   3  -3   24.11    1.47
 -14   3  -2   14.82    1.08
 -14   3  -1   21.90    1.03
 -14   3   0   22.94    2.01
 -14   3   1   26.73    1.86
 -14   3   2    4.58    0.90
 -14   3   3    1.59    1.01
 -14   3   4    2.31    1.00
 -14   3   5    5.62    1.00
 -14   3   6    0.71    1.01
 -14   3   7    1.90    1.30
 -14   3   8    3.69    1.80
 -14   3   9    5.81    1.11
 -14   3  10    5.90    1.31
 -14   3  11    3.20    1.40
 -14   3  12   10.30    2.12
 -14   3  13    1.80    1.61
 -14   3  14   44.36   38.63
 -14   3  15    5.62    1.52
 -14   3  16   16.16    1.69
 -14   3  17    6.71    2.18
 -14   3  18    7.78    2.12
 -14   3  19    7.02    1.70
 -14   4 -10    0.50    1.41
 -14   4  -9   29.81    3.82
 -14   4  -8    2.59    0.71
 -14   4  -7   55.35    1.93
 -14   4  -6    7.51    0.60
 -14   4  -5   39.44    2.14
 -14   4  -4   21.53    1.58
 -14   4  -3    5.38    0.70
 -14   4  -2   23.91    1.17
 -14   4  -1    1.99    0.70
 -14   4   0    1.69    0.99
 -14   4   1    8.29    1.79
 -14   4   2    2.31    1.22
 -14   4   3   15.60    1.42
 -14   4   4    1.30    1.00
 -14   4   5   41.86    2.85
 -14   4   6   20.34    1.71
 -14   4   7   44.36    2.66
 -14   4   8   28.30    1.70
 -14   4   9   28.52    1.71
 -14   4  10    4.41    1.60
 -14   4  11    8.41    1.28
 -14   4  12    0.50    1.01
 -14   4  13    9.99    1.77
 -14   4  14    3.69    1.61
 -14   4  15    0.50    2.31
 -14   4  16    8.18    3.09
 -14   4  17    3.39    1.80
 -14   4  18   12.82    1.93
 -14   4  19    9.00    1.98
 -14   5 -10   -1.00    1.50
 -14   5  -9    2.99    2.01
 -14   5  -8    1.30    0.89
 -14   5  -7    3.20    0.72
 -14   5  -6    1.30    0.30
 -14   5  -5    1.99    0.79
 -14   5  -4    3.69    1.38
 -14   5  -3   35.76    2.15
 -14   5  -2    1.59    0.60
 -14   5  -1   68.23    2.48
 -14   5   0   -0.79    0.69
 -14   5   1   95.06    4.68
 -14   5   2    3.69    0.81
 -14   5   3   74.30    3.97
 -14   5   4    3.20    0.72
 -14   5   5   34.34    2.58
 -14   5   6    0.71    1.31
 -14   5   7    2.69    1.41
 -14   5   8    0.50    0.91
 -14   5   9    3.69    1.19
 -14   5  10    9.42    1.23
 -14   5  11   23.91    2.05
 -14   5  12   12.11    1.60
 -14   5  13   51.27    3.01
 -14   5  14    3.31    3.60
 -14   5  15   48.58    5.02
 -14   5  16   -2.19    3.29
 -14   5  17   20.43    6.33
 -14   5  18   -6.10    3.01
 -14   6 -11   15.76    2.62
 -14   6 -10    0.00    1.00
 -14   6  -9   36.97    6.69
 -14   6  -8    0.79    0.89
 -14   6  -7   42.12    2.86
 -14   6  -6    1.00    0.50
 -14   6  -5   27.88    2.01
 -14   6  -4    2.59    1.00
 -14   6  -3   26.01    1.63
 -14   6  -2    2.40    0.71
 -14   6  -1   19.80    1.60
 -14   6   0    2.50    0.70
 -14   6   1    3.39    1.29
 -14   6   2    5.62    1.52
 -14   6   3   41.09    2.44
 -14   6   4    0.59    0.89
 -14   6   5   72.76    4.26
 -14   6   6    1.39    0.99
 -14   6   7  126.56    6.30
 -14   6   8    2.69    1.41
 -14   6   9   86.68    5.59
 -14   6  10    9.42    1.47
 -14   6  11   23.23    2.12
 -14   6  12   -0.40    1.30
 -14   6  13   40.96   21.25
 -14   6  14   -0.90    2.91
 -14   6  15   -0.10    3.24
 -14   6  16    1.49    2.39
 -14   6  17    1.59    3.68
 -14   6  18   -3.61    4.79
 -14   7 -11   28.73   26.05
 -14   7 -10   -1.00    1.80
 -14   7  -9    8.29    3.40
 -14   7  -8    0.59    1.79
 -14   7  -7    1.69    0.99
 -14   7  -6    2.50    1.11
 -14   7  -5    3.61    0.91
 -14   7  -4    4.41    1.39
 -14   7  -3   43.96    2.78
 -14   7  -2    4.88    0.71
 -14   7  -1  100.40    3.41
 -14   7   0    3.39    0.70
 -14   7   1   85.38    3.70
 -14   7   2    2.59    0.71
 -14   7   3   71.57    3.38
 -14   7   4    3.50    0.49
 -14   7   5   29.05    1.51
 -14   7   6    1.00    0.40
 -14   7   7    4.41    1.81
 -14   7   8    2.19    1.51
 -14   7   9    8.70    1.12
 -14   7  10    2.99    1.00
 -14   7  11   34.57    2.82
 -14   7  12    5.20    4.51
 -14   7  13   45.56    5.26
 -14   7  14   -0.10    2.63
 -14   7  15   49.84    7.34
 -14   7  16   -0.71    4.52
 -14   7  17   20.61    4.63
 -14   8 -10    3.10    2.11
 -14   8  -9   13.32    2.34
 -14   8  -8    3.39    2.28
 -14   8  -7   36.72    4.85
 -14   8  -6    1.49    2.39
 -14   8  -5   33.99    2.33
 -14   8  -4    6.60    0.98
 -14   8  -3   15.29    1.09
 -14   8  -2    4.49    0.81
 -14   8  -1    5.71    1.00
 -14   8   0    2.31    0.70
 -14   8   1    0.59    0.60
 -14   8   2    0.50    0.70
 -14   8   3   13.69    1.04
 -14   8   4    5.11    0.90
 -14   8   5   37.70    2.46
 -14   8   6    9.42    1.47
 -14   8   7   67.57    4.27
 -14   8   8   15.21    2.89
 -14   8   9   61.47    5.02
 -14   8  10    7.02    2.60
 -14   8  11   39.19    4.76
 -14   8  12    0.30    2.01
 -14   8  13   12.89    4.31
 -14   8  14   12.11    4.52
 -14   8  15    9.49   14.48
 -14   8  16    1.99    2.59
 -14   9  -8    6.81    2.09
 -14   9  -7    1.10    2.31
 -14   9  -6    5.38    2.41
 -14   9  -5   11.63    1.77
 -14   9  -4   -1.90    2.21
 -14   9  -3   20.70    1.73
 -14   9  -2    9.18    0.97
 -14   9  -1   19.71    1.86
 -14   9   0   25.70    1.62
 -14   9   1   15.37    1.33
 -14   9   2   24.70    3.18
 -14   9   3    5.02    5.20
 -14   9   4   16.16    2.49
 -14   9   5    9.67    2.61
 -14   9   6    4.41    1.89
 -14   9   7    4.08    2.91
 -14   9   8    5.90    8.41
 -14   9   9   -0.79    2.99
 -14   9  10   13.62    4.80
 -14   9  11    8.01    3.51
 -14   9  12   15.37    3.37
 -14   9  13    7.18    3.38
 -14   9  14   26.42   11.00
 -14  10  -7   16.32   19.15
 -14  10  -6   12.53    2.90
 -14  10  -5    5.81    6.22
 -14  10  -4   19.54    3.01
 -14  10  -3    0.50    2.00
 -14  10  -2    8.18    5.38
 -14  10  -1   -1.00    2.00
 -14  10   0   -1.69    2.00
 -14  10   1    1.90    1.79
 -14  10   2    1.59    2.19
 -14  10   3    8.01    3.23
 -14  10   4    7.18    2.57
 -14  10   5    9.18    2.48
 -14  10   6   13.32    5.33
 -14  10   7   15.21    3.82
 -14  10   8    8.58    4.69
 -14  10   9    6.20    4.68
 -14  10  10    6.81    8.61
 -14  10  11    8.82    3.39
 -14  10  12   -2.31    2.71
 -14  10  13    0.50    3.21
 -14  11  -5    0.30    2.21
 -14  11  -4    3.69    5.88
 -14  11  -3    4.80    4.91
 -14  11  -2   15.52    2.84
 -14  11  -1    1.21    3.21
 -14  11   0   19.89    2.50
 -14  11   1   -1.90    2.51
 -14  11   2   15.29    2.42
 -14  11   3    0.10    6.58
 -14  11   4   13.03    5.20
 -14  11   5   -1.69    2.50
 -14  11   6    1.30    3.10
 -14  11   7   -1.21    2.20
 -14  11   8    1.30    3.31
 -14  11   9   -1.21    2.20
 -14  11  10   14.98    4.80
 -14  11  11    4.58    3.30
 -14  12  -1    2.79    1.60
 -14  12   0   -1.21    2.82
 -14  12   1   -2.59    2.80
 -14  12   2    3.69    3.00
 -14  12   3    1.90    3.01
 -14  12   4    3.80    2.81
 -14  12   5    2.59    3.28
 -14  12   6   17.47    5.77
 -14  12   7    2.50    2.31
 -13 -12  -4    1.49    1.90
 -13 -12  -3   -0.90    1.99
 -13 -12  -2    2.59    1.51
 -13 -11  -6    0.40    1.79
 -13 -11  -5   44.22    9.44
 -13 -11  -4    0.20    1.11
 -13 -11  -3   33.99    3.15
 -13 -11  -2    3.31    2.62
 -13 -10  -8    3.69    1.88
 -13 -10  -7   34.34    4.57
 -13 -10  -6    0.20    2.11
 -13 -10  -5   20.88    6.49
 -13 -10  -4    2.19    1.69
 -13 -10  -3    3.50    3.81
 -13 -10  -2    7.40    1.90
 -13  -9 -10    2.40    1.71
 -13  -9  -9    2.79    1.30
 -13  -9  -8   15.37    2.67
 -13  -9  -7    8.88    3.58
 -13  -9  -6   32.83    3.78
 -13  -9  -5   20.34    2.35
 -13  -9  -4   38.44    3.10
 -13  -9  -3   23.62    1.94
 -13  -9  -2   30.36    3.20
 -13  -8 -11   10.69    2.22
 -13  -8 -10   24.60    3.47
 -13  -8  -9   11.83    2.41
 -13  -8  -8   11.29    2.22
 -13  -8  -7    7.67    1.50
 -13  -8  -6    0.59    1.59
 -13  -8  -5    0.50    1.11
 -13  -8  -4    6.50    1.22
 -13  -8  -3    0.00    1.00
 -13  -8  -2   14.52    1.60
 -13  -8  -1   -3.69    2.69
 -13  -8   0   37.58    5.88
 -13  -8   1   16.32    2.59
 -13  -8   2   46.10    6.11
 -13  -8   3   17.98    2.88
 -13  -8   4   42.12    6.10
 -13  -8  13   10.18    1.60
 -13  -8  14   14.82    2.77
 -13  -8  15    5.11    1.49
 -13  -8  16   21.07    4.22
 -13  -8  17    5.02    1.61
 -13  -7 -12    0.71    1.92
 -13  -7 -11    2.79    1.50
 -13  -7 -10   10.37    2.38
 -13  -7  -9    0.00    1.00
 -13  -7  -8   25.10    2.40
 -13  -7  -7    1.69    0.91
 -13  -7  -6   41.86    3.36
 -13  -7  -5    4.41    1.09
 -13  -7  -4   92.54    5.58
 -13  -7  -3    7.18    0.91
 -13  -7  -2   81.18    4.32
 -13  -7  -1    9.92    2.58
 -13  -7   0   29.81    3.17
 -13  -7   1   -0.90    1.80
 -13  -7   2   -0.50    1.11
 -13  -7   3    0.20    1.81
 -13  -7   4    9.00    1.68
 -13  -7   5    6.71    3.78
 -13  -7   6   33.76    4.07
 -13  -7  10   58.98    3.53
 -13  -7  11    6.30    1.20
 -13  -7  12   36.12    3.61
 -13  -7  13    3.31    0.80
 -13  -7  14    4.80    1.31
 -13  -7  15    2.40    2.91
 -13  -7  16   -0.40    1.20
 -13  -7  17    1.59    1.18
 -13  -6 -13    0.50    1.80
 -13  -6 -12   51.70    6.04
 -13  -6 -11   -0.59    1.59
 -13  -6 -10   40.20    4.95
 -13  -6  -9    0.79    1.39
 -13  -6  -8   25.10    2.10
 -13  -6  -7   -0.30    0.70
 -13  -6  -6    8.41    1.39
 -13  -6  -5    2.69    1.08
 -13  -6  -4    3.20    1.00
 -13  -6  -3    0.71    0.71
 -13  -6  -2   16.89    0.99
 -13  -6  -1    3.31    2.80
 -13  -6   0   71.74    5.76
 -13  -6   1    1.99    1.18
 -13  -6   2  110.88    6.95
 -13  -6   3    1.80    2.20
 -13  -6   4   97.42    7.50
 -13  -6   5    1.21    1.21
 -13  -6   6   96.83    6.69
 -13  -6   7   -0.59    1.89
 -13  -6   8   35.64    2.15
 -13  -6   9    1.39    0.59
 -13  -6  10    0.00    1.00
 -13  -6  11    2.99    0.80
 -13  -6  12   26.94    2.18
 -13  -6  13    1.30    1.21
 -13  -6  14   35.05    2.25
 -13  -6  15    0.40    0.69
 -13  -6  16   22.28    2.64
 -13  -6  17    0.30    0.90
 -13  -6  18    8.70    2.30
 -13  -5 -13    2.99    1.80
 -13  -5 -12    0.00    1.00
 -13  -5 -11   -0.30    1.51
 -13  -5 -10   24.60    7.34
 -13  -5  -9    0.71    0.81
 -13  -5  -8   43.96    3.85
 -13  -5  -6   49.84    2.97
 -13  -5  -5    0.40    0.79
 -13  -5  -4   51.41    2.87
 -13  -5  -3    0.90    1.01
 -13  -5  -2   72.59    2.90
 -13  -5  -1    5.52    2.40
 -13  -5   0   31.14    2.79
 -13  -5   1   25.50    2.63
 -13  -5   2    1.69    1.59
 -13  -5   3   -0.20    1.31
 -13  -5   4    0.79    0.89
 -13  -5   5   -0.50    1.70
 -13  -5   6   20.43    1.72
 -13  -5   7    0.40    0.40
 -13  -5   8   64.32    2.41
 -13  -5   9    2.19    0.59
 -13  -5  10   51.27    3.01
 -13  -5  11   -0.79    0.61
 -13  -5  12   27.35    1.67
 -13  -5  13    0.40    0.69
 -13  -5  14   15.52    1.89
 -13  -5  15    2.19    0.89
 -13  -5  16    2.50    1.49
 -13  -5  17    2.59    0.90
 -13  -5  18   -1.10    1.09
 -13  -5  19   -0.59    1.09
 -13  -4 -14   10.89    2.77
 -13  -4 -13    3.80    1.48
 -13  -4 -12   25.20    2.51
 -13  -4 -11    6.20    2.59
 -13  -4 -10   45.70    3.79
 -13  -4  -9   27.35    5.13
 -13  -4  -8   29.48    1.85
 -13  -4  -7    6.60    1.80
 -13  -4  -6   15.13    1.87
 -13  -4  -5    2.99    0.59
 -13  -4  -4   -0.30    0.41
 -13  -4  -3    1.59    0.60
 -13  -4  -2   15.60    2.13
 -13  -4  -1    0.71    1.61
 -13  -4   0   35.88    2.76
 -13  -4   1    5.38    1.90
 -13  -4   2   79.74    3.93
 -13  -4   3   14.36    1.29
 -13  -4   4   66.75    3.43
 -13  -4   5    9.99    1.71
 -13  -4   6   23.72    1.27
 -13  -4   7    2.19    0.59
 -13  -4   8    9.80    0.81
 -13  -4   9    5.11    0.68
 -13  -4  10   -0.71    0.60
 -13  -4  11    0.90    0.49
 -13  -4  12    3.20    0.72
 -13  -4  13   16.81    1.89
 -13  -4  14    7.51    1.81
 -13  -4  15   12.53    1.98
 -13  -4  16    9.18    1.21
 -13  -4  17    6.60    0.93
 -13  -4  18    9.00    1.62
 -13  -4  19    1.59    2.49
 -13  -3 -11    4.00    1.20
 -13  -3 -10    4.49    1.78
 -13  -3  -9   -0.59    1.29
 -13  -3  -8   15.92    5.11
 -13  -3  -7   26.21    1.84
 -13  -3  -6   35.64    2.75
 -13  -3  -5   73.96    3.44
 -13  -3  -4   39.82    2.65
 -13  -3  -3   70.90    2.86
 -13  -3  -2   22.47    2.65
 -13  -3  -1   17.64    1.43
 -13  -3   0   25.50    2.12
 -13  -3   1    2.99    1.00
 -13  -3   2    5.62    1.00
 -13  -3   3    7.02    1.01
 -13  -3   4    0.59    0.69
 -13  -3   5   21.16    1.01
 -13  -3   6    1.69    0.39
 -13  -3   7   18.40    1.03
 -13  -3   8    9.12    0.60
 -13  -3   9   23.91    1.27
 -13  -3  10    5.81    0.72
 -13  -3  11   24.80    1.29
 -13  -3  12   13.69    1.63
 -13  -3  13    6.71    0.73
 -13  -3  14   14.90    1.39
 -13  -3  15    4.41    1.39
 -13  -3  16    2.99    0.90
 -13  -3  17    0.40    0.89
 -13  -3  18   -0.50    1.51
 -13  -3  19    4.00    1.00
 -13  -3  20    1.39    1.79
 -13  -2  -9   27.14    2.40
 -13  -2  -8   -0.10    0.51
 -13  -2  -7   11.70    1.03
 -13  -2  -6    1.21    0.70
 -13  -2  -5   11.02    1.33
 -13  -2  -4    0.20    0.31
 -13  -2  -3    0.10    1.41
 -13  -2  -2    0.10    0.91
 -13  -2  -1   27.04    1.56
 -13  -2   0    3.10    0.81
 -13  -2   1   38.69    2.61
 -13  -2   2    0.79    1.09
 -13  -2   3   49.56    2.53
 -13  -2   4    6.81    0.52
 -13  -2   5   24.40    0.99
 -13  -2   6   11.97    0.69
 -13  -2   7    1.69    0.39
 -13  -2   8   21.81    1.12
 -13  -2   9    0.20    0.50
 -13  -2  10    7.40    0.71
 -13  -2  11    5.52    0.89
 -13  -2  12   -0.90    0.89
 -13  -2  13    9.49    0.92
 -13  -2  14    2.31    0.91
 -13  -2  15   37.58    2.08
 -13  -2  16    4.08    1.21
 -13  -2  17   46.51    3.41
 -13  -2  18    7.02    2.01
 -13  -2  19   27.77    2.42
 -13  -2  20    0.59    1.59
 -13  -1  -8    0.59    2.48
 -13  -1  -7   36.24    2.17
 -13  -1  -6    1.21    0.51
 -13  -1  -5   28.41    1.28
 -13  -1  -4    4.49    0.38
 -13  -1  -3   22.66    2.00
 -13  -1  -2    4.41    1.39
 -13  -1  -1   10.11    1.40
 -13  -1   0    9.12    1.21
 -13  -1   1    2.50    1.39
 -13  -1   2    1.59    0.20
 -13  -1   3    3.10    0.32
 -13  -1   4   -0.40    0.40
 -13  -1   5   17.64    0.92
 -13  -1   6    3.88    0.59
 -13  -1   7   26.73    1.24
 -13  -1   8    5.11    0.68
 -13  -1   9   75.17    2.60
 -13  -1  10    2.50    0.70
 -13  -1  11   72.42    3.06
 -13  -1  12    2.31    1.09
 -13  -1  13   31.92    3.95
 -13  -1  14    0.40    0.79
 -13  -1  15    9.49    1.11
 -13  -1  16    0.50    0.91
 -13  -1  17    3.69    1.38
 -13  -1  18   -0.71    1.01
 -13  -1  19   10.50    1.68
 -13  -1  20    0.00    1.00
 -13   0  -7    6.50    1.02
 -13   0  -6    1.00    0.50
 -13   0  -5    1.59    0.20
 -13   0  -4   -0.50    1.21
 -13   0  -3    4.41    1.30
 -13   0  -2    0.10    0.20
 -13   0  -1   39.31    1.25
 -13   0   0    0.40    1.10
 -13   0   1   76.21    2.27
 -13   0   2    0.10    0.71
 -13   0   3  113.85    5.98
 -13   0   4    0.00    1.00
 -13   0   5   90.82    3.05
 -13   0   6    0.00    1.00
 -13   0   7   25.70    1.32
 -13   0   8    0.59    0.49
 -13   0   9    0.30    0.61
 -13   0  10    0.20    0.60
 -13   0  11   15.68    1.11
 -13   0  12    0.59    0.80
 -13   0  13   64.32    3.21
 -13   0  14    0.40    0.69
 -13   0  15   70.06    3.85
 -13   0  16   -0.30    1.00
 -13   0  17   61.47    3.45
 -13   0  18   -0.50    1.11
 -13   0  19   21.34    2.59
 -13   0  20    1.49    1.20
 -13   1  -8   -0.30    1.10
 -13   1  -7   31.47    1.91
 -13   1  -6    1.30    0.30
 -13   1  -5   25.50    1.82
 -13   1  -4    3.69    0.50
 -13   1  -3   17.81    1.01
 -13   1  -2    4.28    0.50
 -13   1  -1    9.80    0.50
 -13   1   0    8.82    0.48
 -13   1   1    0.79    0.69
 -13   1   2    2.10    1.01
 -13   1   3    2.31    0.79
 -13   1   4    0.00    1.00
 -13   1   5   19.18    1.49
 -13   1   6    5.52    1.41
 -13   1   7   31.25    1.68
 -13   1   8    5.90    1.22
 -13   1   9   78.85    4.08
 -13   1  10    1.80    0.70
 -13   1  11   75.34    2.95
 -13   1  12   -0.79    0.69
 -13   1  13   31.14    1.90
 -13   1  14    0.40    1.20
 -13   1  15    9.49    1.29
 -13   1  16    2.69    1.21
 -13   1  17    0.00    1.00
 -13   1  18    1.21    1.61
 -13   1  19    8.53    1.93
 -13   1  20    1.10    2.71
 -13   2 -10    1.10    0.90
 -13   2  -9   20.70    2.18
 -13   2  -8    0.10    0.51
 -13   2  -7   12.18    1.12
 -13   2  -6    0.10    0.51
 -13   2  -5    7.90    0.90
 -13   2  -4    1.49    0.90
 -13   2  -3    0.90    0.49
 -13   2  -2    1.21    0.51
 -13   2  -1   27.77    1.16
 -13   2   0    1.90    0.80
 -13   2   1   40.96    2.18
 -13   2   2   -0.10    0.91
 -13   2   3   41.60    2.32
 -13   2   4    8.18    0.97
 -13   2   5   24.11    1.57
 -13   2   6   12.18    1.33
 -13   2   7    2.59    1.09
 -13   2   8   22.75    1.91
 -13   2   9    0.90    0.89
 -13   2  10    4.88    1.02
 -13   2  11    6.81    1.10
 -13   2  12   -0.59    1.39
 -13   2  13    8.82    0.89
 -13   2  14    2.19    1.10
 -13   2  15   34.93    2.72
 -13   2  16    6.30    1.41
 -13   2  17   48.16    3.33
 -13   2  18    9.30    1.71
 -13   2  19   23.91    2.54
 -13   2  20    7.02    1.70
 -13   3 -10    1.30    1.30
 -13   3  -9    1.10    0.69
 -13   3  -8   10.37    0.90
 -13   3  -7   29.05    1.29
 -13   3  -6   36.12    1.32
 -13   3  -5   74.82    3.46
 -13   3  -4   33.64    1.62
 -13   3  -3   69.06    3.32
 -13   3  -2   25.70    1.42
 -13   3  -1   20.43    0.90
 -13   3   0   24.21    1.87
 -13   3   1    1.10    1.20
 -13   3   2    7.18    1.02
 -13   3   3    4.08    1.01
 -13   3   4    0.71    0.91
 -13   3   5   23.72    2.24
 -13   3   6    3.10    1.69
 -13   3   7   19.62    1.33
 -13   3   8    7.02    1.33
 -13   3   9   31.14    3.46
 -13   3  10    6.92    1.53
 -13   3  11   27.25    2.30
 -13   3  12   12.18    2.02
 -13   3  13    6.60    1.18
 -13   3  14   11.42    1.89
 -13   3  15    2.50    1.01
 -13   3  16    3.80    1.29
 -13   3  17    1.99    1.69
 -13   3  18   -1.21    1.91
 -13   3  19    2.50    1.99
 -13   3  20   -0.59    1.59
 -13   4 -10   41.60    2.19
 -13   4  -9   16.89    1.40
 -13   4  -8   26.73    1.45
 -13   4  -7    6.60    0.82
 -13   4  -6   13.18    0.87
 -13   4  -5    4.20    0.41
 -13   4  -4   -0.10    0.30
 -13   4  -3    1.69    1.30
 -13   4  -2   17.39    1.17
 -13   4  -1    0.90    0.40
 -13   4   0   35.76    2.03
 -13   4   1    3.20    1.00
 -13   4   2   72.08    3.23
 -13   4   3   12.60    1.70
 -13   4   4   63.36    3.34
 -13   4   5    8.53    0.88
 -13   4   6   26.32    1.95
 -13   4   7    1.39    0.99
 -13   4   8   10.11    1.21
 -13   4   9    4.71    1.30
 -13   4  10   -0.20    0.91
 -13   4  11    2.40    1.21
 -13   4  12    0.90    1.50
 -13   4  13   12.32    2.11
 -13   4  14    7.62    2.70
 -13   4  15   25.10    6.61
 -13   4  16   10.89    2.18
 -13   4  17    9.99    3.10
 -13   4  18   10.18    2.49
 -13   4  19    1.69    1.51
 -13   4  20    6.60    2.31
 -13   5 -10   12.89    1.22
 -13   5  -9    0.10    0.61
 -13   5  -8   37.95    2.22
 -13   5  -7    0.50    0.50
 -13   5  -6   52.71    2.47
 -13   5  -5   -0.20    0.40
 -13   5  -4   51.12    2.57
 -13   5  -3    1.69    0.99
 -13   5  -2   61.62    4.55
 -13   5  -1    3.61    0.99
 -13   5   0   32.04    2.38
 -13   5   1   18.23    1.79
 -13   5   2    1.80    1.10
 -13   5   3    0.00    1.00
 -13   5   4    0.30    0.90
 -13   5   5    0.30    0.70
 -13   5   6   20.70    1.64
 -13   5   7    0.10    0.91
 -13   5   8   61.62    3.30
 -13   5   9    3.39    1.10
 -13   5  10   59.14    2.92
 -13   5  11   -0.50    1.31
 -13   5  12   36.24    2.29
 -13   5  13   -0.50    1.41
 -13   5  14   15.21    3.20
 -13   5  15   -4.41    3.40
 -13   5  16    0.40    7.88
 -13   5  17    9.00    5.40
 -13   5  18    2.31    3.10
 -13   5  19    1.69    1.90
 -13   6 -11    0.20    2.11
 -13   6 -10   31.25    2.35
 -13   6  -9   -0.30    0.61
 -13   6  -8   22.09    1.60
 -13   6  -7    0.71    0.50
 -13   6  -6    5.38    0.60
 -13   6  -5    0.20    0.40
 -13   6  -4    2.89    1.60
 -13   6  -3    0.10    1.01
 -13   6  -2   15.21    1.17
 -13   6  -1    1.00    0.60
 -13   6   0   63.68    2.55
 -13   6   1    2.10    0.61
 -13   6   2  112.78    4.67
 -13   6   3    1.39    0.50
 -13   6   4   95.45    3.52
 -13   6   5    1.59    0.40
 -13   6   6  100.00    4.40
 -13   6   7    0.79    0.30
 -13   6   8   38.44    1.61
 -13   6   9    1.49    0.39
 -13   6  10    0.10    0.20
 -13   6  11    1.59    1.08
 -13   6  12   28.62    2.25
 -13   6  13    2.59    2.19
 -13   6  14   32.95    4.02
 -13   6  15    3.61    6.42
 -13   6  16   36.24    6.14
 -13   6  17    0.00    1.00
 -13   6  18   13.40    3.81
 -13   7 -11    3.10    2.71
 -13   7 -10    8.29    2.19
 -13   7  -9   -0.30    1.10
 -13   7  -8   21.62    1.58
 -13   7  -7    3.10    0.92
 -13   7  -6   34.81    1.89
 -13   7  -5    4.20    0.62
 -13   7  -4   89.30    2.84
 -13   7  -3    5.81    0.72
 -13   7  -2   74.65    3.11
 -13   7  -1   10.82    0.92
 -13   7   0   34.81    1.65
 -13   7   1    1.30    0.50
 -13   7   2    2.99    0.59
 -13   7   3    0.30    0.41
 -13   7   4   10.63    0.78
 -13   7   5    1.99    0.79
 -13   7   6   38.69    1.62
 -13   7   7   11.49    0.88
 -13   7   8   57.15    2.57
 -13   7   9    4.80    0.61
 -13   7  10   71.06    4.38
 -13   7  11    5.29    1.61
 -13   7  12   48.86    4.33
 -13   7  13    5.81    2.02
 -13   7  14    4.08    2.10
 -13   7  15    5.62    4.31
 -13   7  16    8.29    4.38
 -13   7  17    5.52    4.09
 -13   7  18   10.89    9.31
 -13   8 -11    7.67    2.11
 -13   8 -10   11.97    2.63
 -13   8  -9    5.38    2.27
 -13   8  -8   13.32    5.18
 -13   8  -7    5.29    1.70
 -13   8  -6    2.19    0.71
 -13   8  -5   -0.30    0.70
 -13   8  -4    4.28    0.91
 -13   8  -3    0.59    0.40
 -13   8  -2   14.67    1.23
 -13   8  -1    5.38    0.88
 -13   8   0   42.64    2.22
 -13   8   1   18.84    1.30
 -13   8   2   54.61    2.81
 -13   8   3   19.27    0.97
 -13   8   4   48.16    2.22
 -13   8   5   12.89    1.08
 -13   8   6   31.92    1.36
 -13   8   7    3.50    0.49
 -13   8   8    1.10    1.01
 -13   8   9    0.59    0.89
 -13   8  10    2.89    1.70
 -13   8  11    2.10    1.80
 -13   8  12    4.08    1.98
 -13   8  13   13.32    2.48
 -13   8  14   20.61    3.27
 -13   8  15    6.20    3.29
 -13   8  16   26.01    6.63
 -13   8  17   11.70    7.80
 -13   9 -10    2.69    2.20
 -13   9  -9    1.99    1.89
 -13   9  -8   16.40    4.78
 -13   9  -7    9.30    2.93
 -13   9  -6   29.16    4.21
 -13   9  -5   13.47    1.32
 -13   9  -4   33.64    2.78
 -13   9  -3   22.00    1.41
 -13   9  -2   21.62    1.77
 -13   9  -1   15.76    1.27
 -13   9   0    9.12    1.21
 -13   9   1    2.31    0.61
 -13   9   2   -0.40    0.50
 -13   9   3    0.40    0.69
 -13   9   4    6.30    1.00
 -13   9   5    3.80    0.70
 -13   9   6   13.76    2.30
 -13   9   7   12.11    2.58
 -13   9   8   17.47    2.93
 -13   9   9   15.60    2.21
 -13   9  10   15.52   10.01
 -13   9  11   13.76    4.08
 -13   9  12   10.30    5.20
 -13   9  13   16.89    4.93
 -13   9  14   12.11    4.52
 -13   9  15    0.90    3.50
 -13  10  -8    0.79    1.89
 -13  10  -7   32.15    6.12
 -13  10  -6    0.10    2.02
 -13  10  -5    8.82    3.33
 -13  10  -4    1.59    3.00
 -13  10  -3    1.49    1.20
 -13  10  -2    3.10    0.81
 -13  10  -1   20.61    1.82
 -13  10   0    6.71    1.19
 -13  10   1   33.18    2.30
 -13  10   2    6.30    1.10
 -13  10   3   21.34    2.49
 -13  10   4    6.92    4.21
 -13  10   5   13.69    2.59
 -13  10   6    3.69    2.69
 -13  10   7    8.58    2.52
 -13  10   8    1.10    2.20
 -13  10   9    2.31    2.61
 -13  10  10    9.49    4.99
 -13  10  11    6.00    2.60
 -13  10  12    3.88    2.80
 -13  10  13    8.01    3.28
 -13  10  14   12.11    7.03
 -13  11  -6    1.59    1.69
 -13  11  -5   13.62    2.73
 -13  11  -4    1.49    2.29
 -13  11  -3   24.60    3.77
 -13  11  -2    2.31    4.71
 -13  11  -1   11.22    2.41
 -13  11   0   -0.20    3.32
 -13  11   1    3.10    3.41
 -13  11   2   12.89    7.68
 -13  11   3    3.10    3.41
 -13  11   4   12.67   12.18
 -13  11   5    5.29    3.31
 -13  11   6    5.52    2.30
 -13  11   7   12.32    3.79
 -13  11   8    2.59    4.38
 -13  11   9   13.18    3.41
 -13  11  10   -0.79    2.49
 -13  11  11   27.77    5.69
 -13  11  12   -4.08    3.88
 -13  12  -4    9.30    4.82
 -13  12  -3    2.79    7.58
 -13  12  -2    5.62    4.41
 -13  12  -1    4.88    2.48
 -13  12   0    6.10    3.61
 -13  12   1   16.00    3.92
 -13  12   2    1.99    3.30
 -13  12   3   21.34    4.90
 -13  12   4   -0.10    2.84
 -13  12   5    8.29    4.32
 -13  12   6    1.90    3.51
 -13  12   7    9.67    3.11
 -13  12   8    5.20    5.61
 -13  12   9    2.40    3.01
 -13  13   2    4.80    3.81
 -13  13   3   -1.39    3.89
 -13  13   4   -5.29   10.99
 -12 -13  -2    0.10    2.43
 -12 -12  -6   91.01   48.46
 -12 -12  -5    4.58    1.50
 -12 -12  -4   19.71    3.11
 -12 -12  -3    7.78    2.62
 -12 -12  -2   29.27    3.25
 -12 -11  -8   32.72    3.09
 -12 -11  -7    2.50    1.80
 -12 -11  -6   18.84    2.52
 -12 -11  -5    8.82    4.63
 -12 -11  -4   12.32    2.67
 -12 -11  -3    4.88    3.01
 -12 -11  -2    1.39    2.10
 -12 -11  -1    0.50    1.31
 -12 -10 -10    8.01    1.58
 -12 -10  -9    5.90    4.52
 -12 -10  -8    2.89    2.48
 -12 -10  -7    2.79    1.70
 -12 -10  -6    9.99    2.21
 -12 -10  -5    4.49    1.70
 -12 -10  -4   41.09    3.46
 -12 -10  -3    7.40    2.12
 -12 -10  -2   41.86    2.98
 -12 -10  -1    9.67    1.37
 -12 -10   0   44.09    5.31
 -12 -10   1   15.60    4.50
 -12 -10   2   13.03    4.12
 -12 -10   3    0.79    1.09
 -12 -10   4   -1.21    3.21
 -12  -9 -11   11.22    2.08
 -12  -9 -10   31.58    4.05
 -12  -9  -9   28.20    3.29
 -12  -9  -8   27.14    6.04
 -12  -9  -7   77.62   33.13
 -12  -9  -6   18.66    1.47
 -12  -9  -5    9.67    1.62
 -12  -9  -4    8.29    1.50
 -12  -9  -3    8.53    1.28
 -12  -9  -2    0.10    1.01
 -12  -9  -1   -3.61    1.79
 -12  -9   0    9.49    2.09
 -12  -9   1   23.43    3.00
 -12  -9   2   20.43    3.07
 -12  -9   3   40.96    3.97
 -12  -9   4   37.45    4.77
 -12  -9   5   24.50    3.46
 -12  -9   6   33.64    6.61
 -12  -9  15    2.19    1.51
 -12  -9  16    1.59    1.89
 -12  -8 -12    3.61    1.52
 -12  -8 -11    4.20    1.80
 -12  -8 -10    5.29    2.99
 -12  -8  -9    1.10    1.51
 -12  -8  -8   -2.10    1.10
 -12  -8  -7   11.09    1.80
 -12  -8  -6    4.49    1.02
 -12  -8  -5   45.02    3.22
 -12  -8  -4    8.58    1.17
 -12  -8  -3   60.37    3.26
 -12  -8  -2   23.81    1.95
 -12  -8  -1   62.73    3.33
 -12  -8   0   13.91    2.54
 -12  -8   1   13.69    2.00
 -12  -8   2    2.10    1.71
 -12  -8   3    4.41    1.09
 -12  -8   4    0.90    1.80
 -12  -8   5    2.79    2.10
 -12  -8   6    2.10    1.60
 -12  -8   7   17.22    4.32
 -12  -8   8   -2.99    2.28
 -12  -8  12   10.37    1.42
 -12  -8  13   13.40    1.61
 -12  -8  14    3.80    1.01
 -12  -8  15    4.71    1.52
 -12  -8  16    2.40    1.49
 -12  -8  17    0.10    1.11
 -12  -7 -13   22.37    3.69
 -12  -7 -12    2.31    2.01
 -12  -7 -11   50.98    4.28
 -12  -7 -10    5.11    1.40
 -12  -7  -9   38.81    3.86
 -12  -7  -8    0.00    1.00
 -12  -7  -7   43.56    2.90
 -12  -7  -6    2.89    0.99
 -12  -7  -5   21.53    2.13
 -12  -7  -4    4.71    0.78
 -12  -7  -3    0.79    0.61
 -12  -7  -2    1.10    1.01
 -12  -7  -1    0.40    0.59
 -12  -7   0   -0.10    1.41
 -12  -7   1   28.62    2.57
 -12  -7   2    2.19    1.18
 -12  -7   3   46.24    4.35
 -12  -7   4   -1.80    1.39
 -12  -7   5   77.44    4.22
 -12  -7   6   21.44    3.15
 -12  -7   7   93.51    8.90
 -12  -7   8    5.52    2.02
 -12  -7   9   13.32    4.31
 -12  -7  10   -0.10    0.91
 -12  -7  11    2.10    1.01
 -12  -7  12   -1.00    0.90
 -12  -7  13    6.81    1.30
 -12  -7  14    4.49    1.40
 -12  -7  15   15.76    3.02
 -12  -7  16    6.50    1.12
 -12  -7  17   16.00    3.04
 -12  -7  18    4.58    1.50
 -12  -6 -14   -1.49    1.59
 -12  -6 -13   24.01    3.63
 -12  -6 -12    0.71    1.71
 -12  -6 -11    7.40    1.58
 -12  -6 -10    1.30    1.00
 -12  -6  -9    1.21    1.01
 -12  -6  -8    0.00    1.00
 -12  -6  -7   15.29    1.41
 -12  -6  -6   -0.20    0.80
 -12  -6  -5   46.24    2.04
 -12  -6  -4    7.08    0.80
 -12  -6  -3   77.79    4.94
 -12  -6  -2   -1.30    1.30
 -12  -6  -1   68.89    4.32
 -12  -6   0    4.41    2.18
 -12  -6   1   41.73    3.75
 -12  -6   2    2.40    1.39
 -12  -6   3   37.95    3.82
 -12  -6   4    9.12    2.60
 -12  -6   5    4.00    1.80
 -12  -6   6   10.50    1.88
 -12  -6   7   20.16    2.87
 -12  -6   8    3.50    0.71
 -12  -6   9   48.72    2.37
 -12  -6  10    1.69    0.60
 -12  -6  11   58.37    2.44
 -12  -6  12    2.59    0.90
 -12  -6  13   39.44    2.01
 -12  -6  14    1.90    1.21
 -12  -6  15    7.78    0.78
 -12  -6  16   -0.20    1.11
 -12  -6  17   -1.00    1.90
 -12  -6  18    7.51    2.30
 -12  -6  19    1.49    1.39
 -12  -5 -14    2.50    1.80
 -12  -5 -13   16.89    2.38
 -12  -5 -12    2.40    1.30
 -12  -5 -11   57.46    4.40
 -12  -5 -10   12.82    1.29
 -12  -5  -9   80.28    3.76
 -12  -5  -8    2.50    1.20
 -12  -5  -7   72.59    5.28
 -12  -5  -6    2.79    0.80
 -12  -5  -5   19.71    1.42
 -12  -5  -4    3.61    0.68
 -12  -5  -3    6.10    0.79
 -12  -5  -2    1.21    0.59
 -12  -5  -1   23.52   12.80
 -12  -5   0    2.10    1.01
 -12  -5   1   47.06    7.55
 -12  -5   2    7.18    3.38
 -12  -5   3   66.42    7.50
 -12  -5   4   21.16    1.84
 -12  -5   5   43.16    2.50
 -12  -5   6    9.92    0.63
 -12  -5   7   20.61    1.09
 -12  -5   8    5.90    0.78
 -12  -5   9   17.14    1.41
 -12  -5  10    2.79    1.10
 -12  -5  11    1.69    0.60
 -12  -5  12    1.39    0.80
 -12  -5  13    0.50    0.70
 -12  -5  14    0.79    1.00
 -12  -5  15    8.88    1.49
 -12  -5  16    1.69    1.69
 -12  -5  17    8.01    1.08
 -12  -5  18   -1.00    1.60
 -12  -5  19   15.92    3.19
 -12  -5  20   -1.10    1.70
 -12  -4 -11   18.49    1.81
 -12  -4 -10    4.41    1.22
 -12  -4  -9    0.59    1.49
 -12  -4  -8    0.50    0.91
 -12  -4  -7   13.62    1.33
 -12  -4  -6    2.31    0.79
 -12  -4  -5   33.18    2.53
 -12  -4  -4   17.89    1.02
 -12  -4  -3   63.36    2.71
 -12  -4  -2   25.40    1.92
 -12  -4  -1   83.36    4.93
 -12  -4   0   18.06    2.30
 -12  -4   1   84.82    4.42
 -12  -4   2   11.29    1.28
 -12  -4   3   38.56    2.48
 -12  -4   4    0.40    1.10
 -12  -4   5    7.78    0.50
 -12  -4   6    9.30    0.61
 -12  -4   7   -0.30    0.41
 -12  -4   8   11.63    0.89
 -12  -4   9    7.02    0.58
 -12  -4  10   11.83    0.89
 -12  -4  11   38.07    1.85
 -12  -4  12    5.62    1.00
 -12  -4  13   27.25    1.46
 -12  -4  14    7.90    1.12
 -12  -4  15   14.59    1.60
 -12  -4  16    4.00    0.88
 -12  -4  17    9.12    1.39
 -12  -4  18    1.39    1.20
 -12  -4  19    0.59    1.09
 -12  -4  20    0.30    1.61
 -12  -3  -9   29.05    2.05
 -12  -3  -8   30.69    1.99
 -12  -3  -7   48.16    2.36
 -12  -3  -6   29.81    1.86
 -12  -3  -5   32.95    1.72
 -12  -3  -4   18.32    1.54
 -12  -3  -3   17.31    1.41
 -12  -3  -2    1.39    0.40
 -12  -3  -1    1.30    1.21
 -12  -3   0    8.01    1.02
 -12  -3   1    6.20    1.10
 -12  -3   2   24.11    2.26
 -12  -3   3   24.60    1.39
 -12  -3   4   66.75    2.12
 -12  -3   5   36.24    1.44
 -12  -3   6   30.36    1.54
 -12  -3   7   42.25    1.56
 -12  -3   8   10.11    0.70
 -12  -3   9   25.30    1.41
 -12  -3  10    6.50    0.82
 -12  -3  11    9.49    0.80
 -12  -3  12    1.00    0.60
 -12  -3  13    1.49    0.90
 -12  -3  14    0.79    0.61
 -12  -3  15    3.10    0.99
 -12  -3  16   11.22    1.07
 -12  -3  17    9.67    1.68
 -12  -3  18   11.42    1.22
 -12  -3  19    8.88    1.49
 -12  -3  20   14.82    2.39
 -12  -2  -8    0.30    0.51
 -12  -2  -7    4.49    0.68
 -12  -2  -6   16.73    1.39
 -12  -2  -5    7.02    1.22
 -12  -2  -4   29.27    1.41
 -12  -2  -3   15.37    1.10
 -12  -2  -2   50.13    2.55
 -12  -2  -1   25.10    2.00
 -12  -2   0   35.76    1.79
 -12  -2   1   22.56    1.23
 -12  -2   2   33.76    1.86
 -12  -2   3   34.57    1.29
 -12  -2   4    1.49    0.29
 -12  -2   5   10.89    0.73
 -12  -2   6   26.52    1.34
 -12  -2   7    0.79    0.39
 -12  -2   8   30.58    1.44
 -12  -2   9    0.00    1.00
 -12  -2  10   51.41    1.86
 -12  -2  11    2.59    0.61
 -12  -2  12   72.25    3.06
 -12  -2  13    7.29    1.08
 -12  -2  14   42.25    2.34
 -12  -2  15    6.81    0.99
 -12  -2  16   17.64    1.26
 -12  -2  17    5.29    1.10
 -12  -2  18    6.50    1.38
 -12  -2  19    1.59    1.08
 -12  -2  20   -0.10    0.91
 -12  -2  21    1.39    6.37
 -12  -1  -7    4.71    1.22
 -12  -1  -6   16.08    1.20
 -12  -1  -5    5.81    0.58
 -12  -1  -4    0.30    0.51
 -12  -1  -3    2.69    1.80
 -12  -1  -2    1.80    1.61
 -12  -1  -1    4.88    1.02
 -12  -1   0   19.80    1.42
 -12  -1   1    3.39    0.88
 -12  -1   2   78.32    2.30
 -12  -1   3    0.20    0.20
 -12  -1   4   99.40    2.99
 -12  -1   5    7.40    0.60
 -12  -1   6   64.32    2.25
 -12  -1   7   25.10    1.40
 -12  -1   8   41.47    1.67
 -12  -1   9   22.37    1.14
 -12  -1  10   25.50    1.21
 -12  -1  11   13.18    1.09
 -12  -1  12   -1.00    0.60
 -12  -1  13   -0.30    0.70
 -12  -1  14   14.67    1.07
 -12  -1  15    0.40    0.79
 -12  -1  16   23.23    1.83
 -12  -1  17    2.50    0.88
 -12  -1  18   27.88    1.80
 -12  -1  19    3.61    1.29
 -12  -1  20   46.92    3.70
 -12  -1  21    1.39    1.79
 -12   0  -6    2.79    1.50
 -12   0  -5    0.00    1.00
 -12   0  -4    2.69    0.20
 -12   0  -3    0.59    0.40
 -12   0  -2   27.77    1.05
 -12   0  -1    0.20    0.20
 -12   0   0   43.16    1.31
 -12   0   1   -0.20    1.31
 -12   0   2   35.40    1.67
 -12   0   3    1.30    0.80
 -12   0   4   12.89    1.08
 -12   0   5    0.00    1.00
 -12   0   6    8.70    0.71
 -12   0   7   -0.20    0.40
 -12   0   8   54.46    1.92
 -12   0   9   -0.10    0.61
 -12   0  10  118.59    4.36
 -12   0  11    0.71    1.01
 -12   0  12  105.06    3.69
 -12   0  13    0.30    1.00
 -12   0  14   77.44    3.17
 -12   0  15    0.10    1.01
 -12   0  16   48.58    2.51
 -12   0  17    0.10    0.61
 -12   0  18    3.39    1.10
 -12   0  19    1.30    2.01
 -12   0  20    0.71    1.11
 -12   0  21   -0.90    1.31
 -12   1  -9    0.71    0.81
 -12   1  -8   34.34    2.34
 -12   1  -7    5.11    0.81
 -12   1  -6   13.03    1.08
 -12   1  -5    6.10    0.40
 -12   1  -4    0.79    0.39
 -12   1  -3    1.49    0.29
 -12   1  -2    0.20    0.31
 -12   1  -1    6.20    0.50
 -12   1   0   17.89    0.93
 -12   1   1    1.49    0.81
 -12   1   2   81.36    3.07
 -12   1   3    0.30    0.61
 -12   1   4  105.88    4.32
 -12   1   5    7.29    1.08
 -12   1   6   67.57    3.62
 -12   1   7   24.01    2.55
 -12   1   8   51.27    3.15
 -12   1   9   24.80    1.89
 -12   1  10   26.42    1.75
 -12   1  11   14.36    1.29
 -12   1  12   -0.20    0.80
 -12   1  13    0.40    1.10
 -12   1  14   14.36    1.29
 -12   1  15    1.59    0.40
 -12   1  16   20.34    1.08
 -12   1  17    5.62    1.90
 -12   1  18   29.27    2.49
 -12   1  19    1.59    1.29
 -12   1  20   44.76    4.01
 -12   1  21    4.08    1.98
 -12   2 -12   12.60    1.77
 -12   2 -11    0.79    0.80
 -12   2 -10    6.30    1.51
 -12   2  -9   -0.90    1.60
 -12   2  -8    1.00    0.60
 -12   2  -7    3.80    1.21
 -12   2  -6   15.68    1.11
 -12   2  -5    6.81    0.63
 -12   2  -4   29.70    1.53
 -12   2  -3   16.00    0.96
 -12   2  -2   46.92    2.06
 -12   2  -1   26.21    1.23
 -12   2   0   35.76    1.91
 -12   2   1   20.43    1.36
 -12   2   2   28.73    1.61
 -12   2   3   36.00    1.80
 -12   2   4    1.59    0.81
 -12   2   5   12.60    1.21
 -12   2   6   32.38    1.93
 -12   2   7   -0.71    0.60
 -12   2   8   32.38    2.05
 -12   2   9    0.30    0.90
 -12   2  10   54.02    3.09
 -12   2  11    3.39    0.99
 -12   2  12   72.25    3.57
 -12   2  13    8.01    0.91
 -12   2  14   43.56    1.45
 -12   2  15    5.81    0.58
 -12   2  16   18.06    1.02
 -12   2  17    7.78    2.12
 -12   2  18    9.67    1.93
 -12   2  19    3.61    3.50
 -12   2  20    0.00    1.00
 -12   2  21    2.19    1.98
 -12   3 -12    0.90    1.31
 -12   3 -11   22.94    2.78
 -12   3 -10   14.52    1.52
 -12   3  -9   26.94    1.56
 -12   3  -8   28.84    1.83
 -12   3  -7   45.56    1.49
 -12   3  -6   22.37    1.04
 -12   3  -5   31.92    1.24
 -12   3  -4   20.07    1.08
 -12   3  -3   20.07    0.99
 -12   3  -2    1.49    0.59
 -12   3  -1    1.69    0.49
 -12   3   0    9.67    1.49
 -12   3   1    2.31    0.61
 -12   3   2   15.52    1.34
 -12   3   3   24.21    1.48
 -12   3   4   65.45    2.91
 -12   3   5   36.72    1.82
 -12   3   6   33.29    1.85
 -12   3   7   43.56    2.64
 -12   3   8   11.49    3.39
 -12   3   9   29.27    2.06
 -12   3  10    5.38    1.02
 -12   3  11   11.22    2.21
 -12   3  12    0.71    1.21
 -12   3  13    1.00    0.20
 -12   3  14    0.79    0.30
 -12   3  15    1.59    0.40
 -12   3  16   19.62    2.13
 -12   3  17   15.60    1.90
 -12   3  18   14.21    2.04
 -12   3  19    8.88    2.21
 -12   3  20   11.29    1.81
 -12   4 -12    5.29    1.52
 -12   4 -11   14.36    1.67
 -12   4 -10    2.40    0.90
 -12   4  -9    1.00    0.60
 -12   4  -8    1.21    0.59
 -12   4  -7   13.69    0.81
 -12   4  -6    3.10    0.49
 -12   4  -5   30.36    1.10
 -12   4  -4   15.37    0.71
 -12   4  -3   61.15    3.60
 -12   4  -2   25.50    1.92
 -12   4  -1   78.32    3.72
 -12   4   0   16.81    1.72
 -12   4   1  101.20    4.02
 -12   4   2   11.09    1.33
 -12   4   3   40.70    2.04
 -12   4   4   -0.50    0.91
 -12   4   5    6.81    0.99
 -12   4   6   11.97    1.31
 -12   4   7    1.00    1.80
 -12   4   8   11.49    1.63
 -12   4   9   10.37    1.42
 -12   4  10   13.03    1.52
 -12   4  11   38.69    2.36
 -12   4  12    4.20    1.52
 -12   4  13   26.32    1.33
 -12   4  14    6.30    0.60
 -12   4  15   17.22    1.83
 -12   4  16    6.71    2.90
 -12   4  17    9.12    1.33
 -12   4  18    0.30    1.51
 -12   4  19   -0.59    1.39
 -12   4  20    0.59    1.89
 -12   5 -12    2.89    1.70
 -12   5 -11   41.34    2.96
 -12   5 -10   10.50    1.30
 -12   5  -9   75.86    3.48
 -12   5  -8    2.79    0.50
 -12   5  -7   72.93    3.25
 -12   5  -6    3.10    0.70
 -12   5  -5   20.52    1.09
 -12   5  -4    2.89    0.41
 -12   5  -3    6.00    0.88
 -12   5  -2    0.30    0.61
 -12   5  -1    5.38    0.88
 -12   5   0    1.39    0.59
 -12   5   1   43.56    1.58
 -12   5   2    1.99    0.39
 -12   5   3   65.45    2.43
 -12   5   4   23.62    1.17
 -12   5   5   47.75    1.66
 -12   5   6   10.63    0.52
 -12   5   7   22.47    0.85
 -12   5   8    7.67    1.22
 -12   5   9   16.16    1.53
 -12   5  10    3.31    0.22
 -12   5  11    3.10    0.21
 -12   5  12    0.50    0.30
 -12   5  13    0.90    0.30
 -12   5  14   -0.20    0.40
 -12   5  15   11.22    2.68
 -12   5  16   11.83    4.20
 -12   5  17   15.92    3.99
 -12   5  18    2.79    5.28
 -12   5  19   21.44    2.87
 -12   5  20    6.81    3.08
 -12   6 -11    5.81    1.01
 -12   6 -10    1.21    0.81
 -12   6  -9    0.90    0.61
 -12   6  -8    0.30    0.51
 -12   6  -7   15.13    1.09
 -12   6  -6    0.79    0.39
 -12   6  -5   42.64    1.57
 -12   6  -4    6.92    0.58
 -12   6  -3   73.62    2.75
 -12   6  -2    0.20    0.50
 -12   6  -1   63.84    2.88
 -12   6   0    1.10    0.40
 -12   6   1   42.38    2.34
 -12   6   2    1.80    0.80
 -12   6   3   32.04    1.25
 -12   6   4    7.18    0.59
 -12   6   5    2.99    0.42
 -12   6   6    4.41    0.42
 -12   6   7   20.16    0.99
 -12   6   8    1.49    0.29
 -12   6   9   52.13    1.88
 -12   6  10    1.39    0.40
 -12   6  11   54.76    1.78
 -12   6  12   -0.30    2.41
 -12   6  13   39.44    2.26
 -12   6  14   -1.99    4.29
 -12   6  15   22.09   12.88
 -12   6  16    2.19    3.49
 -12   6  17   -4.00    3.60
 -12   6  18   29.16   19.44
 -12   6  19   22.28    7.36
 -12   7 -11   40.45    5.34
 -12   7 -10    2.79    0.80
 -12   7  -9   37.45    2.45
 -12   7  -8    1.80    0.70
 -12   7  -7   40.58    1.53
 -12   7  -6    0.50    0.40
 -12   7  -5   21.72    1.12
 -12   7  -4    4.88    0.40
 -12   7  -3    1.59    0.71
 -12   7  -2    1.00    0.80
 -12   7  -1    0.50    0.60
 -12   7   0   -0.10    0.51
 -12   7   1   26.83    1.66
 -12   7   2    1.90    0.91
 -12   7   3   47.75    2.07
 -12   7   4    3.10    0.60
 -12   7   5   75.34    2.95
 -12   7   6   16.40    1.22
 -12   7   7   98.41    3.37
 -12   7   8    5.71    0.48
 -12   7   9   19.80    1.16
 -12   7  10    0.30    0.30
 -12   7  11   -2.10    2.41
 -12   7  12    0.79    2.39
 -12   7  13    7.18    2.41
 -12   7  14    1.21    3.01
 -12   7  15   23.81    6.93
 -12   7  16    3.50    6.28
 -12   7  17   31.02    4.46
 -12   7  18    8.01    4.58
 -12   8 -12    3.39    1.91
 -12   8 -11    1.39    1.89
 -12   8 -10    0.50    1.70
 -12   8  -9    3.88    1.89
 -12   8  -8    0.20    0.80
 -12   8  -7    8.41    1.22
 -12   8  -6    3.39    0.59
 -12   8  -5   41.86    1.94
 -12   8  -4    5.90    0.49
 -12   8  -3   52.85    2.18
 -12   8  -2   19.18    1.23
 -12   8  -1   62.73    2.53
 -12   8   0   16.81    1.07
 -12   8   1   15.21    0.94
 -12   8   2    2.59    0.61
 -12   8   3    1.30    0.50
 -12   8   4    0.40    0.50
 -12   8   5   -0.40    0.40
 -12   8   6    0.79    0.39
 -12   8   7    8.01    1.02
 -12   8   8    4.20    0.62
 -12   8   9   22.18    1.32
 -12   8  10    6.30    2.21
 -12   8  11   15.37    2.67
 -12   8  12    8.88    2.68
 -12   8  13   28.09    4.24
 -12   8  14    3.61    2.32
 -12   8  15    6.30    2.91
 -12   8  16    6.71    4.61
 -12   8  17    6.30    3.01
 -12   9 -11    9.00    2.52
 -12   9 -10   19.80    2.94
 -12   9  -9   18.23    3.07
 -12   9  -8   19.62    3.01
 -12   9  -7   12.82    1.58
 -12   9  -6   15.21    1.64
 -12   9  -5    7.62    1.21
 -12   9  -4    6.50    0.92
 -12   9  -3    6.40    0.81
 -12   9  -2    1.39    0.71
 -12   9  -1    0.30    0.61
 -12   9   0   10.82    0.99
 -12   9   1   17.98    1.36
 -12   9   2   24.30    1.18
 -12   9   3   32.72    1.49
 -12   9   4   35.88    1.56
 -12   9   5   22.94    1.25
 -12   9   6   34.22    1.64
 -12   9   7    4.08    0.81
 -12   9   8   14.06    1.20
 -12   9   9    2.59    3.61
 -12   9  10    0.71    3.01
 -12   9  11   -0.10    1.82
 -12   9  12    2.31    2.40
 -12   9  13   -4.58    2.40
 -12   9  14  121.66  113.83
 -12   9  15    4.58    4.11
 -12   9  16    4.71    4.38
 -12  10 -10    7.02    2.23
 -12  10  -9   -0.30    1.80
 -12  10  -8    0.90    5.41
 -12  10  -7    0.59    1.99
 -12  10  -6    8.41    1.22
 -12  10  -5    1.49    0.81
 -12  10  -4   29.81    2.62
 -12  10  -3    5.52    1.08
 -12  10  -2   41.99    2.20
 -12  10  -1   11.02    1.73
 -12  10   0   47.33    2.89
 -12  10   1   18.84    1.74
 -12  10   2   22.37    2.93
 -12  10   3    3.20    1.11
 -12  10   4    1.90    0.80
 -12  10   5    2.31    0.70
 -12  10   6    0.50    0.70
 -12  10   7    0.71    2.20
 -12  10   8   12.11    3.20
 -12  10   9    2.40    3.91
 -12  10  10   21.53    3.99
 -12  10  11    6.30    4.72
 -12  10  12   24.70    6.16
 -12  10  13   11.02    6.57
 -12  10  14   81.54   56.89
 -12  10  15   17.22   14.53
 -12  11  -8   22.18    4.33
 -12  11  -7    0.00    1.00
 -12  11  -6   20.79    3.74
 -12  11  -5   -0.59    1.69
 -12  11  -4   11.90    1.52
 -12  11  -3   -3.50    2.21
 -12  11  -2    0.40    1.89
 -12  11  -1   -0.40    1.00
 -12  11   0    8.01    1.19
 -12  11   1    2.10    1.01
 -12  11   2   16.40    1.78
 -12  11   3    3.10    1.51
 -12  11   4   31.70    2.25
 -12  11   5    1.10    2.31
 -12  11   6   34.57    4.47
 -12  11   7    3.88    4.29
 -12  11   8   25.20    4.92
 -12  11   9    0.79    2.39
 -12  11  10   11.70    3.42
 -12  11  11   -5.29    2.99
 -12  11  12    7.90    5.00
 -12  11  13    0.40    3.19
 -12  12  -6   11.29    3.09
 -12  12  -5    2.10    2.00
 -12  12  -4   18.92    3.31
 -12  12  -3    4.41    2.02
 -12  12  -2   24.01    3.82
 -12  12  -1    6.92    6.63
 -12  12   0   14.36    3.79
 -12  12   1    4.28    2.82
 -12  12   2    6.92    2.79
 -12  12   3   12.89    3.23
 -12  12   4    1.80    3.11
 -12  12   5    8.29    6.22
 -12  12   6    9.49    4.87
 -12  12   7    7.67    2.71
 -12  12   8   16.73    5.32
 -12  12   9   -0.10    2.53
 -12  12  10   37.95    6.28
 -12  12  11    0.71    2.50
 -12  13  -2   -0.59    2.19
 -12  13  -1    3.39    2.91
 -12  13   0   -0.10    2.33
 -12  13   1   -0.79    2.79
 -12  13   2    8.41    3.71
 -12  13   3    2.89    2.89
 -12  13   4   17.22    5.39
 -12  13   5    1.90    3.01
 -12  13   6   40.70   10.08
 -12  13   7    5.29    3.82
 -12  13   8   32.83    6.65
 -11 -13  -4   -1.49    1.00
 -11 -13  -3    8.88    1.91
 -11 -13  -2   -0.59    1.19
 -11 -12  -7   14.36    2.50
 -11 -12  -6   -0.59    1.29
 -11 -12  -5   15.92    2.07
 -11 -12  -4    1.21    1.91
 -11 -12  -3   20.52    2.08
 -11 -12  -2   -0.90    1.60
 -11 -12  -1    5.29    1.38
 -11 -12   0   -2.10    2.70
 -11 -12   1    0.20    3.22
 -11 -12   2    3.80    2.61
 -11 -12   3    7.02    3.13
 -11 -12   4    1.69    4.29
 -11 -11  -9   75.86   44.77
 -11 -11  -8    0.59    1.99
 -11 -11  -7    3.10    4.79
 -11 -11  -6    2.40    1.61
 -11 -11  -5    3.20    1.72
 -11 -11  -4    1.80    1.39
 -11 -11  -3   32.72    2.40
 -11 -11  -2    2.10    1.39
 -11 -11  -1   51.12    3.29
 -11 -11   0   -1.39    2.10
 -11 -11   1   41.60    6.45
 -11 -11   2   11.02    2.72
 -11 -11   3   37.95    5.17
 -11 -11   4    6.40    2.58
 -11 -11   5   15.13    2.80
 -11 -10 -11    7.02    1.70
 -11 -10 -10    4.00    1.60
 -11 -10  -9   31.81    4.96
 -11 -10  -8    5.90    2.19
 -11 -10  -7   45.83    4.06
 -11 -10  -6    5.11    1.72
 -11 -10  -5   42.25    3.25
 -11 -10  -4    5.11    0.99
 -11 -10  -3   14.36    1.52
 -11 -10  -2   10.18    1.21
 -11 -10  -1    2.31    1.00
 -11 -10   0    4.41    1.89
 -11 -10   1    4.00    2.28
 -11 -10   2    4.20    5.00
 -11 -10   3   27.98    8.46
 -11 -10   4   -1.21    1.10
 -11 -10   5   42.77    4.45
 -11 -10   6    1.39    1.89
 -11 -10   7   30.03    6.03
 -11  -9 -12   17.39    3.34
 -11  -9 -11   23.14    3.17
 -11  -9 -10   11.22    2.41
 -11  -9  -9   11.90    2.28
 -11  -9  -8    2.89    1.50
 -11  -9  -7    3.80    1.29
 -11  -9  -6    0.79    1.09
 -11  -9  -5    7.51    1.21
 -11  -9  -4    1.59    1.01
 -11  -9  -3   20.61    1.63
 -11  -9  -2   25.20    1.61
 -11  -9  -1   57.61    2.73
 -11  -9   0   19.36    1.50
 -11  -9   1   48.72    5.17
 -11  -9   2   16.40    3.08
 -11  -9   3   38.56    2.98
 -11  -9   4   10.18    2.62
 -11  -9   5   16.73    2.78
 -11  -9   6    3.10    2.29
 -11  -9   7    0.90    1.99
 -11  -9   8   -0.90    2.11
 -11  -9  14    3.20    1.11
 -11  -9  15   11.63    1.98
 -11  -9  16    1.90    1.49
 -11  -9  17   12.53    4.39
 -11  -8 -13    3.88    1.50
 -11  -8 -12    0.10    1.72
 -11  -8 -11   11.63    2.39
 -11  -8 -10    8.82    1.43
 -11  -8  -9   23.23    2.70
 -11  -8  -8   39.94    3.16
 -11  -8  -7    7.51    1.42
 -11  -8  -6   58.37    3.51
 -11  -8  -5   13.99    1.27
 -11  -8  -4   49.84    2.97
 -11  -8  -3   10.82    1.32
 -11  -8  -2   28.84    1.72
 -11  -8  -1    3.10    1.69
 -11  -8   0    4.71    2.08
 -11  -8   1    0.30    1.21
 -11  -8   2   12.60    2.13
 -11  -8   3    6.71    1.50
 -11  -8   4   23.33    2.61
 -11  -8   5   21.34    2.49
 -11  -8   6   32.95    3.21
 -11  -8   7   41.60    3.87
 -11  -8   8   38.44    4.96
 -11  -8   9   49.84    5.51
 -11  -8  12    1.99    3.69
 -11  -8  13    4.80    2.72
 -11  -8  14   -0.20    1.11
 -11  -8  15    0.00    1.00
 -11  -8  16    9.61    2.42
 -11  -8  17    3.20    2.00
 -11  -8  18    8.18    2.12
 -11  -7 -14   33.76    3.60
 -11  -7 -13    3.50    1.98
 -11  -7 -12   46.79    6.43
 -11  -7 -11    1.00    1.10
 -11  -7 -10   20.70    3.19
 -11  -7  -9    5.71    1.82
 -11  -7  -8    6.20    1.49
 -11  -7  -7    1.99    1.10
 -11  -7  -6    4.49    1.78
 -11  -7  -5    1.80    1.10
 -11  -7  -4   25.10    1.80
 -11  -7  -3    2.31    0.91
 -11  -7  -2   21.34    1.57
 -11  -7  -1    1.49    1.10
 -11  -7   0   25.91    2.85
 -11  -7   1    0.10    1.52
 -11  -7   2   26.94    2.49
 -11  -7   3    0.59    1.69
 -11  -7   4   11.83    1.79
 -11  -7   5    0.30    1.41
 -11  -7   6    1.90    1.41
 -11  -7   7    2.31    1.79
 -11  -7   8    4.20    2.30
 -11  -7   9   -0.30    0.70
 -11  -7  10    1.90    1.30
 -11  -7  11    3.88    0.99
 -11  -7  12   20.07    1.79
 -11  -7  13    1.30    0.89
 -11  -7  14   22.37    2.74
 -11  -7  15    7.40    3.21
 -11  -7  16    7.08    1.49
 -11  -7  17    3.50    1.38
 -11  -7  18    4.88    1.99
 -11  -7  19    1.69    2.39
 -11  -6 -15    1.69    1.79
 -11  -6 -14   -1.21    1.72
 -11  -6 -13    4.80    3.90
 -11  -6 -12    9.49    1.91
 -11  -6 -11   -0.10    0.91
 -11  -6 -10   31.58    2.14
 -11  -6  -9   -0.10    0.91
 -11  -6  -8   89.49    4.92
 -11  -6  -7    2.40    0.99
 -11  -6  -5   -0.59    0.60
 -11  -6  -4   32.26    2.39
 -11  -6  -3    0.90    0.61
 -11  -6  -2   15.52    1.34
 -11  -6  -1    4.49    0.81
 -11  -6   0    1.30    1.21
 -11  -6   1   -0.30    1.10
 -11  -6   2    2.40    1.30
 -11  -6   3    2.31    1.49
 -11  -6   4    5.20    1.60
 -11  -6   5    0.30    1.61
 -11  -6   6   20.34    2.98
 -11  -6   7    4.71    1.39
 -11  -6   8   42.90    1.83
 -11  -6   9    3.20    1.90
 -11  -6  10   45.16    1.88
 -11  -6  11    4.41    1.30
 -11  -6  12   15.29    1.49
 -11  -6  13    2.19    0.89
 -11  -6  14    0.79    0.89
 -11  -6  15    1.00    0.60
 -11  -6  16    9.30    1.83
 -11  -6  17    0.90    0.80
 -11  -6  18   13.32    1.97
 -11  -6  19    1.80    1.10
 -11  -5 -12   51.84    4.03
 -11  -5 -11    0.71    1.01
 -11  -5 -10   47.33    3.58
 -11  -5  -9    2.59    1.00
 -11  -5  -8   14.67    1.61
 -11  -5  -7    2.10    0.81
 -11  -5  -6    2.50    7.81
 -11  -5  -5    3.20    4.69
 -11  -5  -4   24.40    1.98
 -11  -5  -3    1.30    0.71
 -11  -5  -2   85.01    4.24
 -11  -5  -1   16.40    3.08
 -11  -5   0  145.20    8.19
 -11  -5   1   17.39    1.50
 -11  -5   2  131.10    9.39
 -11  -5   3    4.20    1.52
 -11  -5   4   51.84    4.18
 -11  -5   5    4.80    1.01
 -11  -5   6   18.40    0.86
 -11  -5   7    0.50    0.50
 -11  -5   8    0.50    0.30
 -11  -5   9   -0.40    0.40
 -11  -5  10   39.44    1.76
 -11  -5  11    5.20    0.91
 -11  -5  12   48.72    2.23
 -11  -5  13    4.41    1.01
 -11  -5  14   39.31    2.88
 -11  -5  15   -0.50    0.60
 -11  -5  16   20.43    1.27
 -11  -5  17    3.10    0.81
 -11  -5  18    7.67    2.60
 -11  -5  19   -1.49    1.68
 -11  -5  20    1.39    2.01
 -11  -4 -10   16.81    1.48
 -11  -4  -9   11.97    1.11
 -11  -4  -8   46.65    3.41
 -11  -4  -7   49.84    3.39
 -11  -4  -6  126.56    7.88
 -11  -4  -5   41.22    2.95
 -11  -4  -4   91.01    6.30
 -11  -4  -3   16.16    1.53
 -11  -4  -2   36.84    1.94
 -11  -4  -1    6.20    0.70
 -11  -4   0    1.00    1.90
 -11  -4   1   -0.79    2.88
 -11  -4   2    5.29    0.78
 -11  -4   3   30.69    1.55
 -11  -4   4   11.42    1.22
 -11  -4   5   60.53    1.87
 -11  -4   6   32.15    1.25
 -11  -4   7   42.90    1.57
 -11  -4   8   18.49    0.86
 -11  -4   9   29.59    1.41
 -11  -4  10   25.20    1.20
 -11  -4  11   16.32    0.97
 -11  -4  12   24.11    1.37
 -11  -4  13    1.39    0.71
 -11  -4  14    3.10    0.70
 -11  -4  15    1.80    1.21
 -11  -4  16    2.31    1.00
 -11  -4  17    0.30    1.10
 -11  -4  18    9.12    1.09
 -11  -4  19    5.11    1.22
 -11  -4  20   18.23    2.56
 -11  -3  -8   21.07    1.56
 -11  -3  -7    5.11    2.08
 -11  -3  -6    0.00    1.00
 -11  -3  -5   19.10    1.40
 -11  -3  -4    5.62    0.81
 -11  -3  -3   45.02    3.36
 -11  -3  -2   34.69    1.77
 -11  -3  -1   73.27    3.08
 -11  -3   0  104.65    3.89
 -11  -3   1   72.93    2.73
 -11  -3   2   84.82    3.87
 -11  -3   3   41.22    2.05
 -11  -3   4   54.17    1.62
 -11  -3   5    4.08    0.40
 -11  -3   6   21.72    0.93
 -11  -3   7    1.90    0.41
 -11  -3   8    1.49    0.39
 -11  -3   9    5.90    0.58
 -11  -3  10    0.90    0.49
 -11  -3  11   16.32    0.97
 -11  -3  12    7.67    0.72
 -11  -3  13   19.98    1.16
 -11  -3  14   29.27    1.41
 -11  -3  15   19.80    1.60
 -11  -3  16   28.62    2.03
 -11  -3  17   16.08    2.01
 -11  -3  18   23.04    1.44
 -11  -3  19   17.64    1.60
 -11  -3  20    0.30    1.21
 -11  -3  21    6.81    1.51
 -11  -2  -7   33.18    2.07
 -11  -2  -6   38.56    1.86
 -11  -2  -5   43.30    1.84
 -11  -2  -4   45.29    2.15
 -11  -2  -3   49.14    1.68
 -11  -2  -2   41.86    1.55
 -11  -2  -1    6.10    0.89
 -11  -2   0   22.66    1.71
 -11  -2   1    0.00    1.00
 -11  -2   2    4.41    0.80
 -11  -2   3   63.68    1.92
 -11  -2   4    3.69    0.38
 -11  -2   5  118.37    3.70
 -11  -2   6   47.06    1.65
 -11  -2   7   72.25    2.04
 -11  -2   8   79.57    2.32
 -11  -2   9   49.84    1.84
 -11  -2  10   53.44    2.34
 -11  -2  11   25.81    1.32
 -11  -2  12   20.16    1.26
 -11  -2  13    7.67    0.78
 -11  -2  14   -1.59    1.01
 -11  -2  15    0.30    0.61
 -11  -2  16    2.31    0.61
 -11  -2  17    3.10    0.92
 -11  -2  18    8.82    0.77
 -11  -2  19   12.60    1.21
 -11  -2  20   12.67    1.71
 -11  -2  21   14.21    4.60
 -11  -1  -5    4.41    0.50
 -11  -1  -4    0.30    0.30
 -11  -1  -3   43.16    1.58
 -11  -1  -2    1.69    1.59
 -11  -1  -1   54.61    3.10
 -11  -1   0    1.21    0.81
 -11  -1   1  141.61    5.00
 -11  -1   2    1.80    0.19
 -11  -1   3   91.39    3.06
 -11  -1   4   39.56    1.26
 -11  -1   5   18.49    0.77
 -11  -1   6   29.27    1.08
 -11  -1   7    1.00    0.40
 -11  -1   8    3.69    0.38
 -11  -1   9    8.58    0.70
 -11  -1  10    1.69    0.81
 -11  -1  11   59.14    2.15
 -11  -1  12    4.00    0.60
 -11  -1  13  109.62    3.56
 -11  -1  14    2.89    0.78
 -11  -1  15   86.49    3.35
 -11  -1  16    4.80    1.01
 -11  -1  17   24.60    1.49
 -11  -1  18    6.00    1.62
 -11  -1  19    5.11    0.99
 -11  -1  20    2.69    2.20
 -11  -1  21    2.10    1.80
 -11   0  -6    0.40    1.30
 -11   0  -5   15.52    1.10
 -11   0  -4    0.59    0.20
 -11   0  -3   18.92    0.87
 -11   0  -2   -0.10    0.20
 -11   0  -1    1.69    0.31
 -11   0   0    0.20    0.20
 -11   0   1    0.00    1.00
 -11   0   2    0.30    0.70
 -11   0   3    1.69    0.81
 -11   0   4    0.71    0.60
 -11   0   5  102.01    3.64
 -11   0   6    0.30    0.30
 -11   0   7   97.81    3.36
 -11   0   8    0.71    0.60
 -11   0   9  150.06    4.65
 -11   0  10   -0.30    0.70
 -11   0  11   74.48    2.59
 -11   0  12    0.20    0.80
 -11   0  13   20.70    0.91
 -11   0  14   -0.10    0.40
 -11   0  15    1.30    0.89
 -11   0  16    0.59    0.49
 -11   0  17    3.80    0.59
 -11   0  18    0.79    0.61
 -11   0  19   29.59    2.72
 -11   0  20    2.59    1.90
 -11   0  21   36.84    3.52
 -11   1  -9   27.46    2.41
 -11   1  -8   -0.30    0.51
 -11   1  -7   12.18    0.98
 -11   1  -6    1.90    0.69
 -11   1  -5    5.29    0.60
 -11   1  -4    0.40    0.20
 -11   1  -3   45.02    1.74
 -11   1  -2    0.40    0.30
 -11   1  -1   56.25    2.25
 -11   1   0    0.50    0.70
 -11   1   1  139.00    5.89
 -11   1   2    1.99    0.70
 -11   1   3   91.39    4.21
 -11   1   4   40.58    1.66
 -11   1   5   19.80    1.78
 -11   1   6   32.95    1.72
 -11   1   7    0.50    0.60
 -11   1   8    2.40    0.71
 -11   1   9   10.18    1.08
 -11   1  10    1.69    1.30
 -11   1  11   64.16    2.56
 -11   1  12    3.10    0.32
 -11   1  13  111.09    2.95
 -11   1  14    4.00    0.48
 -11   1  15   82.45    2.72
 -11   1  16    6.30    0.80
 -11   1  17   26.83    1.86
 -11   1  18    4.08    0.69
 -11   1  19    7.08    1.92
 -11   1  20   -1.10    1.20
 -11   1  21    3.20    2.18
 -11   2 -12    2.79    4.58
 -11   2 -11    2.50    1.20
 -11   2 -10    5.20    0.91
 -11   2  -9   19.71    2.04
 -11   2  -8   27.56    1.89
 -11   2  -7   33.99    1.87
 -11   2  -6   35.40    1.55
 -11   2  -5   41.86    1.42
 -11   2  -4   45.02    1.34
 -11   2  -3   48.86    1.96
 -11   2  -2   41.22    1.93
 -11   2  -1    6.50    0.51
 -11   2   0   20.07    1.43
 -11   2   1    0.20    0.60
 -11   2   2    5.62    0.81
 -11   2   3   64.80    2.42
 -11   2   4    2.19    0.59
 -11   2   5  123.65    4.67
 -11   2   6   51.98    2.16
 -11   2   7   79.21    3.03
 -11   2   8   85.75    4.26
 -11   2   9   54.76    2.66
 -11   2  10   53.44    2.34
 -11   2  11   29.27    2.06
 -11   2  12   19.54    0.88
 -11   2  13    7.02    0.58
 -11   2  14    0.40    0.30
 -11   2  15    0.50    0.40
 -11   2  16    2.59    0.71
 -11   2  17    1.99    0.59
 -11   2  18    9.12    0.91
 -11   2  19   17.47    2.42
 -11   2  20   11.90    2.00
 -11   2  21   17.31    2.91
 -11   3 -14   13.10    1.88
 -11   3 -13    7.78    1.67
 -11   3 -12   26.83    2.80
 -11   3 -11   19.80    2.14
 -11   3 -10   26.83    2.07
 -11   3  -9   21.44    1.48
 -11   3  -8   25.00    2.40
 -11   3  -7    2.40    0.50
 -11   3  -6    0.30    0.41
 -11   3  -5   17.31    0.83
 -11   3  -4    6.20    0.40
 -11   3  -3   41.47    2.06
 -11   3  -2   31.70    1.35
 -11   3  -1   74.65    4.84
 -11   3   0  103.43    3.46
 -11   3   1   70.06    2.68
 -11   3   2   75.52    3.13
 -11   3   3   47.06    2.06
 -11   3   4   54.46    2.07
 -11   3   5    4.88    0.71
 -11   3   6   20.70    1.64
 -11   3   7    0.90    0.80
 -11   3   8    3.20    0.79
 -11   3   9    6.30    0.90
 -11   3  10    2.59    1.09
 -11   3  11   17.64    0.67
 -11   3  12    7.62    0.61
 -11   3  13   21.62    1.12
 -11   3  14   28.73    1.82
 -11   3  15   19.71    1.42
 -11   3  16   31.58    1.57
 -11   3  17   16.48    1.22
 -11   3  18   26.63    3.10
 -11   3  19   16.89    1.81
 -11   3  20    2.10    1.31
 -11   3  21    8.58    1.99
 -11   4 -13   -0.40    1.59
 -11   4 -12    0.10    1.01
 -11   4 -11    3.31    1.20
 -11   4 -10   17.31    1.16
 -11   4  -9    9.49    0.99
 -11   4  -8   54.32    3.24
 -11   4  -7   48.02    1.94
 -11   4  -6  123.88    4.23
 -11   4  -5   40.58    1.66
 -11   4  -4   91.01    3.05
 -11   4  -3   13.40    0.59
 -11   4  -2   33.76    1.51
 -11   4  -1    4.49    1.19
 -11   4   0    2.79    1.10
 -11   4   1    0.59    0.69
 -11   4   2    3.50    0.79
 -11   4   3   33.76    1.63
 -11   4   4   18.32    0.94
 -11   4   5   60.22    2.64
 -11   4   6   32.15    1.47
 -11   4   7   46.38    2.18
 -11   4   8   17.22    1.66
 -11   4   9   35.16    2.49
 -11   4  10   27.25    0.73
 -11   4  11   16.73    0.82
 -11   4  12   27.25    1.15
 -11   4  13    5.81    1.30
 -11   4  14    2.19    0.71
 -11   4  15    1.90    0.69
 -11   4  16    3.31    1.49
 -11   4  17    1.90    1.71
 -11   4  18   11.63    1.98
 -11   4  19    2.99    2.39
 -11   4  20   19.01    2.62
 -11   4  21    1.10    1.91
 -11   5 -12   46.24    2.99
 -11   5 -11    2.50    1.20
 -11   5 -10   41.60    2.45
 -11   5  -9    1.49    0.59
 -11   5  -8   12.18    0.77
 -11   5  -7    1.90    0.50
 -11   5  -6    0.79    0.39
 -11   5  -5    2.89    0.41
 -11   5  -4   26.21    1.02
 -11   5  -3    1.10    0.29
 -11   5  -2   88.17    2.82
 -11   5  -1   13.18    1.02
 -11   5   0  143.28    4.07
 -11   5   1   14.06    0.82
 -11   5   2  127.92    4.30
 -11   5   3    6.92    0.79
 -11   5   4   54.91    1.63
 -11   5   5    5.52    0.42
 -11   5   6   21.44    0.83
 -11   5   7    0.90    0.30
 -11   5   8    1.00    0.20
 -11   5   9    0.79    0.30
 -11   5  10   40.96    2.43
 -11   5  11    5.38    1.11
 -11   5  12   55.65    3.73
 -11   5  13    4.88    0.62
 -11   5  14   40.58    3.18
 -11   5  15    1.10    0.61
 -11   5  16   21.34    1.39
 -11   5  17    4.58    5.18
 -11   5  18   10.11    3.69
 -11   5  19   -0.30    1.51
 -11   5  20    2.31    1.49
 -11   6 -12    5.02    2.20
 -11   6 -11    2.19    0.80
 -11   6 -10   33.06    1.96
 -11   6  -9    0.79    0.61
 -11   6  -8   83.54    2.74
 -11   6  -7    0.10    0.40
 -11   6  -6   66.75    2.29
 -11   6  -5    0.79    0.39
 -11   6  -4   36.12    1.44
 -11   6  -3   -0.10    0.30
 -11   6  -2   17.47    1.34
 -11   6  -1    4.71    0.61
 -11   6   0    0.20    0.60
 -11   6   1    0.59    0.49
 -11   6   2    3.39    0.52
 -11   6   3    1.59    0.50
 -11   6   4    7.18    0.70
 -11   6   5    1.10    0.50
 -11   6   6   21.62    1.02
 -11   6   7    3.61    0.42
 -11   6   8   41.09    1.79
 -11   6   9    2.59    0.52
 -11   6  10   47.89    2.91
 -11   6  11    3.10    1.58
 -11   6  12   12.18    3.28
 -11   6  13    2.99    2.01
 -11   6  14    0.30    0.41
 -11   6  15   -1.10    1.01
 -11   6  16   10.30    4.69
 -11   6  17   -2.10    3.71
 -11   6  18   15.13    3.58
 -11   6  19   10.18    6.38
 -11   7 -12   37.82    5.04
 -11   7 -11    2.79    1.20
 -11   7 -10   20.34    1.80
 -11   7  -9    3.61    0.99
 -11   7  -8    6.00    0.69
 -11   7  -7    2.99    0.59
 -11   7  -6    2.19    0.59
 -11   7  -5   -0.90    0.40
 -11   7  -4   23.23    0.87
 -11   7  -3    1.10    0.40
 -11   7  -2   17.98    1.36
 -11   7  -1    1.59    0.50
 -11   7   0   29.38    1.73
 -11   7   1    0.40    0.40
 -11   7   2   29.38    1.30
 -11   7   3    0.20    0.60
 -11   7   4   13.03    0.87
 -11   7   5    3.31    0.69
 -11   7   6    1.21    0.59
 -11   7   7    3.50    0.60
 -11   7   8    5.20    0.50
 -11   7   9    0.71    0.50
 -11   7  10    7.62    2.98
 -11   7  11    1.69    1.79
 -11   7  12   41.47    6.96
 -11   7  13    5.02    2.11
 -11   7  14   24.30    2.86
 -11   7  15   22.28   20.58
 -11   7  16    5.52    2.49
 -11   7  17    7.78    3.18
 -11   7  18    0.79    3.68
 -11   7  19    0.71    3.11
 -11   8 -12    1.30    1.71
 -11   8 -11    9.61    1.49
 -11   8 -10   10.30    1.61
 -11   8  -9   19.36    1.67
 -11   8  -8   36.72    2.79
 -11   8  -7    8.29    0.98
 -11   8  -6   54.76    2.07
 -11   8  -5   12.11    0.77
 -11   8  -4   49.70    1.83
 -11   8  -3    9.49    0.92
 -11   8  -2   27.98    1.90
 -11   8  -1    0.20    0.50
 -11   8   0    0.30    0.41
 -11   8   1    0.30    0.51
 -11   8   2   11.02    0.93
 -11   8   3    7.29    0.92
 -11   8   4   20.52    1.09
 -11   8   5   20.98    1.01
 -11   8   6   26.32    1.23
 -11   8   7   39.94    1.64
 -11   8   8   39.19    1.63
 -11   8   9   41.09    2.69
 -11   8  10    4.08    2.59
 -11   8  11    6.00    2.20
 -11   8  12    4.20    7.50
 -11   8  13   -1.00    2.90
 -11   8  14    9.00    4.02
 -11   8  15   -0.90    2.20
 -11   8  16    4.00    3.28
 -11   8  17    4.08    4.00
 -11   8  18    9.00    3.00
 -11   9 -11   15.68    2.77
 -11   9 -10    9.99    1.77
 -11   9  -9    9.49    1.29
 -11   9  -8    2.69    1.08
 -11   9  -7    0.10    0.81
 -11   9  -6    1.69    0.70
 -11   9  -5    4.49    0.81
 -11   9  -4    1.21    0.59
 -11   9  -3   23.14    1.15
 -11   9  -2   23.43    1.65
 -11   9  -1   59.44    2.47
 -11   9   0   17.81    1.18
 -11   9   1   48.86    1.96
 -11   9   2   16.16    0.88
 -11   9   3   30.69    1.44
 -11   9   4    8.41    0.70
 -11   9   5   16.73    0.90
 -11   9   6   -0.40    0.50
 -11   9   7    2.79    0.90
 -11   9   8    0.40    0.79
 -11   9   9    2.99    0.69
 -11   9  10    0.90    0.61
 -11   9  11   16.97    3.63
 -11   9  12    7.62    2.59
 -11   9  13   13.91    2.83
 -11   9  14    6.20    8.12
 -11   9  15   12.82    4.73
 -11   9  16   15.37    4.86
 -11   9  17   14.36    5.68
 -11  10 -10    1.00    2.60
 -11  10  -9   12.89    2.01
 -11  10  -8    3.88    1.18
 -11  10  -7   43.82    2.78
 -11  10  -6    6.81    1.30
 -11  10  -5   41.22    2.82
 -11  10  -4    5.02    1.52
 -11  10  -3   14.29    1.51
 -11  10  -2    7.90    1.12
 -11  10  -1    2.99    1.00
 -11  10   0    6.71    1.61
 -11  10   1    2.19    1.10
 -11  10   2    0.71    0.71
 -11  10   3   25.70    2.33
 -11  10   4    1.69    0.99
 -11  10   5   39.94    2.40
 -11  10   6    1.80    0.70
 -11  10   7   25.50    1.72
 -11  10   8    7.29    1.03
 -11  10   9   25.40    3.83
 -11  10  10    4.49   10.47
 -11  10  11   22.18    3.77
 -11  10  12   -0.40    2.89
 -11  10  13   19.80    4.27
 -11  10  14   13.40   11.79
 -11  10  15   -1.00    4.00
 -11  11  -9    7.67    2.22
 -11  11  -8    1.90    1.79
 -11  11  -7    1.39    1.89
 -11  11  -6    1.21    1.01
 -11  11  -5    3.69    1.19
 -11  11  -4    1.49    1.78
 -11  11  -3   35.05    3.32
 -11  11  -2   -0.71    1.31
 -11  11  -1   45.97    2.58
 -11  11   0    0.00    1.00
 -11  11   1   50.13    3.12
 -11  11   2    8.70    1.30
 -11  11   3   38.94    2.75
 -11  11   4    7.62    1.38
 -11  11   5   15.21    1.48
 -11  11   6    4.88    1.19
 -11  11   7    1.59    1.59
 -11  11   8   -2.99    2.91
 -11  11   9    4.88    2.08
 -11  11  10   -1.59    5.47
 -11  11  11   34.11    7.71
 -11  11  12   20.88   10.88
 -11  11  13   32.26    5.11
 -11  11  14    7.02    2.49
 -11  12  -7   13.91    2.69
 -11  12  -6    2.19    1.60
 -11  12  -5   19.54    3.62
 -11  12  -4    0.71    2.20
 -11  12  -3   22.94    5.17
 -11  12  -2    1.90    1.90
 -11  12  -1   10.50    2.92
 -11  12   0    1.49    2.59
 -11  12   1    1.30    1.71
 -11  12   2    9.49    1.48
 -11  12   3    1.99    1.10
 -11  12   4    1.00    1.20
 -11  12   5   28.52    3.95
 -11  12   6    1.90    3.39
 -11  12   7   63.20    5.72
 -11  12   8    0.50    2.91
 -11  12   9   44.36    4.00
 -11  12  10    0.90    2.60
 -11  12  11   21.07    5.32
 -11  12  12    2.79    3.11
 -11  13  -4    3.50    2.28
 -11  13  -3    5.90    1.99
 -11  13  -2    0.00    1.00
 -11  13  -1   13.18    7.41
 -11  13   0    2.10    1.91
 -11  13   1    6.60    3.60
 -11  13   2    6.00    3.38
 -11  13   3    7.62    2.70
 -11  13   4    7.62    3.31
 -11  13   5   13.76    3.19
 -11  13   6    0.40    4.78
 -11  13   7    2.40    3.01
 -11  13   8    6.92    6.63
 -11  13   9   -0.71    3.31
 -11  14   1   -2.10    2.41
 -11  14   2    1.39    2.90
 -11  14   3    1.30    3.19
 -10 -14  -2   -1.99    2.59
 -10 -13  -6   10.89    4.69
 -10 -13  -5    1.59    2.70
 -10 -13  -4   36.97    4.99
 -10 -13  -3    1.49    2.29
 -10 -13  -2   39.94    5.06
 -10 -13  -1    0.10    1.22
 -10 -13   0   15.52    4.02
 -10 -13   1    4.41    3.32
 -10 -13   2   -1.21    1.72
 -10 -13   3   -1.99    2.20
 -10 -13   4   -3.69    2.38
 -10 -13   5   -2.10    1.91
 -10 -12  -8    8.12    2.51
 -10 -12  -7    7.08    2.61
 -10 -12  -6    1.90    1.21
 -10 -12  -5    2.69    2.10
 -10 -12  -4    0.50    1.21
 -10 -12  -3   -1.49    1.00
 -10 -12  -2    7.08    1.22
 -10 -12  -1   -1.00    1.60
 -10 -12   0   27.14    4.69
 -10 -12   1    8.41    5.80
 -10 -12   2   43.43    7.25
 -10 -12   3    1.69    1.51
 -10 -12   4   50.69    4.98
 -10 -12   5    3.61    2.89
 -10 -12   6   39.31    6.02
 -10 -12   7   -2.99    5.19
 -10 -11 -10    2.40    1.89
 -10 -11  -9    0.10    1.92
 -10 -11  -8   22.00    2.72
 -10 -11  -7    2.40    1.61
 -10 -11  -6   26.01    2.14
 -10 -11  -5    1.99    1.30
 -10 -11  -4   57.15    4.23
 -10 -11  -3   -1.30    1.50
 -10 -11  -2   38.32    2.35
 -10 -11  -1    4.58    1.28
 -10 -11   0   23.62    4.76
 -10 -11   1   14.98    3.33
 -10 -11   2    4.49    1.91
 -10 -11   3    6.30    3.21
 -10 -11   4   58.83   25.62
 -10 -11   5    5.11    2.89
 -10 -11   6   12.89    4.16
 -10 -11   7   -2.19    2.10
 -10 -11   8   13.18    5.01
 -10 -10 -12   82.08   67.77
 -10 -10 -11    8.53    2.10
 -10 -10 -10   26.21    3.17
 -10 -10  -9   12.32    2.18
 -10 -10  -8   10.11    1.78
 -10 -10  -7   11.70    1.23
 -10 -10  -6    3.80    1.29
 -10 -10  -5    3.88    1.18
 -10 -10  -4    1.80    0.99
 -10 -10  -3   -0.50    0.91
 -10 -10  -2   21.81    1.59
 -10 -10  -1    3.69    1.80
 -10 -10   0   92.74    5.97
 -10 -10   1   11.42    2.43
 -10 -10   2   97.02    8.67
 -10 -10   3    9.61    2.98
 -10 -10   4   79.03    5.87
 -10 -10   5    8.12    2.39
 -10 -10   6   25.81    6.40
 -10 -10   7   -0.71    2.02
 -10 -10   8    5.02    2.42
 -10 -10   9   -1.80    2.89
 -10  -9 -13    8.01    1.92
 -10  -9 -12    2.10    1.39
 -10  -9 -11    2.50    1.49
 -10  -9 -10   11.29    2.89
 -10  -9  -9   -0.71    1.01
 -10  -9  -8   24.70    2.29
 -10  -9  -7    4.49    1.31
 -10  -9  -6   20.16    2.33
 -10  -9  -5   20.34    1.80
 -10  -9  -4   27.98    1.80
 -10  -9  -3   50.55    2.84
 -10  -9  -2   22.94    1.53
 -10  -9  -1   19.71    1.51
 -10  -9   0    3.69    0.88
 -10  -9   1    1.69    1.40
 -10  -9   2    1.59    1.49
 -10  -9   3   -1.10    1.60
 -10  -9   4    1.99    1.49
 -10  -9   5   14.59    2.29
 -10  -9   6   14.52    2.67
 -10  -9   7   24.11    3.54
 -10  -9   8   24.01    3.63
 -10  -9   9    7.51    2.52
 -10  -9  10   25.00    7.40
 -10  -9  14   11.63    2.18
 -10  -9  15   -0.90    1.41
 -10  -9  16    2.79    2.00
 -10  -9  17    3.31    1.71
 -10  -8 -14   12.60    2.20
 -10  -8 -13   20.16    2.96
 -10  -8 -12   15.21    2.96
 -10  -8 -11   15.68    2.22
 -10  -8 -10   11.63    1.71
 -10  -8  -9   25.50    2.53
 -10  -8  -8    5.02    2.11
 -10  -8  -7   24.21    2.16
 -10  -8  -6    1.90    0.80
 -10  -8  -5   10.11    1.02
 -10  -8  -4    0.30    0.80
 -10  -8  -3   -0.50    0.60
 -10  -8  -2    8.88    0.89
 -10  -8  -1    0.50    0.50
 -10  -8   0    1.90    0.80
 -10  -8   1   20.16    2.42
 -10  -8   2   12.67    2.42
 -10  -8   3   11.97    1.87
 -10  -8   4   25.00    3.70
 -10  -8   5    5.02    2.02
 -10  -8   6   11.70    2.12
 -10  -8   7    2.31    1.70
 -10  -8   8   14.82    1.62
 -10  -8   9    0.90    2.11
 -10  -8  10    2.40    1.80
 -10  -8  11    2.19    1.10
 -10  -8  12    4.28    1.28
 -10  -8  13    3.10    1.09
 -10  -8  14    8.12    1.20
 -10  -8  15    7.29    1.62
 -10  -8  16   10.11    2.10
 -10  -8  17   11.49    2.17
 -10  -8  18    6.10    2.22
 -10  -7 -15   33.52    4.40
 -10  -7 -14    5.71    2.10
 -10  -7 -13   12.82    3.08
 -10  -7 -12    1.00    1.70
 -10  -7 -11    2.50    1.80
 -10  -7 -10    0.10    1.22
 -10  -7  -9    6.71    1.29
 -10  -7  -8    6.40    1.11
 -10  -7  -7   40.45    2.67
 -10  -7  -6   10.30    1.28
 -10  -7  -5   32.49    1.82
 -10  -7  -4    3.31    0.91
 -10  -7  -3   33.76    1.86
 -10  -7  -2    5.62    1.00
 -10  -7  -1   32.49    1.82
 -10  -7   0    1.69    0.49
 -10  -7   1    7.62    1.21
 -10  -7   2    1.21    2.31
 -10  -7   3    3.69    2.50
 -10  -7   4   -0.10    1.52
 -10  -7   5    7.18    2.30
 -10  -7   6    2.69    2.30
 -10  -7   7   38.32    2.85
 -10  -7   8    6.81    1.83
 -10  -7   9   24.40    1.38
 -10  -7  10   13.10    1.09
 -10  -7  11   17.98    1.36
 -10  -7  12    2.69    0.89
 -10  -7  13   10.18    1.21
 -10  -7  14    1.69    0.91
 -10  -7  15    3.20    1.22
 -10  -7  16    1.90    1.41
 -10  -7  17   -1.30    1.71
 -10  -7  18   -1.10    1.91
 -10  -7  19    6.81    2.71
 -10  -6 -13   53.88    4.84
 -10  -6 -12   -1.00    1.10
 -10  -6 -11   73.62    4.46
 -10  -6 -10    1.59    1.29
 -10  -6  -9   57.46    3.94
 -10  -6  -8    1.69    1.30
 -10  -6  -7   36.36    3.26
 -10  -6  -6    1.10    0.90
 -10  -6  -5    8.41    2.03
 -10  -6  -4    8.53    1.28
 -10  -6  -3    2.99    0.59
 -10  -6  -2   13.76    1.11
 -10  -6  -1   18.84    1.30
 -10  -6   0   10.50    0.78
 -10  -6   1   32.72    3.55
 -10  -6   2    4.00    1.12
 -10  -6   3   41.47    3.35
 -10  -6   4   -0.90    0.89
 -10  -6   5   32.04    3.06
 -10  -6   6    1.39    1.60
 -10  -6   7    1.69    0.49
 -10  -6   8    4.58    0.90
 -10  -6   9    0.40    0.79
 -10  -6  10    0.20    0.91
 -10  -6  11    0.59    0.80
 -10  -6  12    0.79    0.69
 -10  -6  13   14.98    1.63
 -10  -6  14    0.40    1.10
 -10  -6  15   29.05    2.48
 -10  -6  16    5.62    2.42
 -10  -6  17   26.11    3.37
 -10  -6  18    0.30    1.10
 -10  -6  19   14.82    3.08
 -10  -6  20    4.88    1.99
 -10  -5 -10    4.58    0.98
 -10  -5  -9    3.80    1.48
 -10  -5  -8   20.79    1.82
 -10  -5  -7   17.98    4.16
 -10  -5  -6   37.45    2.69
 -10  -5  -5   65.77    3.24
 -10  -5  -4   11.09    1.40
 -10  -5  -3   61.31    2.66
 -10  -5  -2    1.00    0.60
 -10  -5  -1   74.82    2.94
 -10  -5   0   -0.20    0.70
 -10  -5   1   42.25    3.51
 -10  -5   2   -0.10    1.11
 -10  -5   3    0.59    1.29
 -10  -5   4    0.59    1.00
 -10  -5   5   -0.40    1.20
 -10  -5   6    4.20    0.62
 -10  -5   7   12.89    0.72
 -10  -5   8    1.21    0.31
 -10  -5   9   22.00    1.03
 -10  -5  10    6.40    0.81
 -10  -5  11   24.21    0.89
 -10  -5  12   20.61    1.09
 -10  -5  13   41.86    2.20
 -10  -5  14    2.99    0.48
 -10  -5  15   13.10    1.09
 -10  -5  16    0.50    0.70
 -10  -5  17    1.99    0.70
 -10  -5  18   10.63    6.13
 -10  -5  19    3.61    1.52
 -10  -5  20   -1.59    1.79
 -10  -4  -8    0.50    0.91
 -10  -4  -7   94.48    4.67
 -10  -4  -6    1.00    0.60
 -10  -4  -5   19.27    2.90
 -10  -4  -4   24.60    1.69
 -10  -4  -3    1.10    0.61
 -10  -4  -2   14.21    0.90
 -10  -4  -1   65.93    2.27
 -10  -4   0   12.18    1.33
 -10  -4   1  143.52    8.39
 -10  -4   2   17.39    1.17
 -10  -4   3  106.71    4.96
 -10  -4   4   27.46    1.15
 -10  -4   5   77.09    2.63
 -10  -4   6   27.14    1.15
 -10  -4   7   25.60    1.11
 -10  -4   8    7.51    0.60
 -10  -4   9    0.50    0.40
 -10  -4  10    6.92    0.58
 -10  -4  11    7.18    0.59
 -10  -4  12    6.50    0.71
 -10  -4  13   16.81    0.98
 -10  -4  14    1.39    0.59
 -10  -4  15   23.72    1.36
 -10  -4  16   13.03    1.30
 -10  -4  17   25.60    1.52
 -10  -4  18   10.63    1.43
 -10  -4  19   23.33    2.22
 -10  -4  20    7.90    1.40
 -10  -4  21    8.41    1.51
 -10  -3  -7   18.66    1.90
 -10  -3  -6   71.74    3.56
 -10  -3  -5   63.84    3.04
 -10  -3  -4   79.74    4.29
 -10  -3  -3  122.10    7.29
 -10  -3  -2   55.50    2.38
 -10  -3  -1  115.99    3.66
 -10  -3   0   46.24    2.04
 -10  -3   1   23.14    1.64
 -10  -3   2    1.39    0.99
 -10  -3   3    2.79    0.80
 -10  -3   4   57.46    1.82
 -10  -3   5   12.39    0.63
 -10  -3   6   55.35    1.93
 -10  -3   7   68.72    1.99
 -10  -3   8   49.56    1.83
 -10  -3   9   43.96    2.12
 -10  -3  10   39.19    2.25
 -10  -3  11   56.40    2.25
 -10  -3  12   19.27    1.14
 -10  -3  13   34.22    1.64
 -10  -3  14    1.10    0.61
 -10  -3  15    2.19    0.59
 -10  -3  16    1.69    0.60
 -10  -3  17    0.40    0.59
 -10  -3  18    2.79    0.70
 -10  -3  19    5.81    1.21
 -10  -3  20    0.40    0.69
 -10  -3  21   17.31    1.91
 -10  -2  -5    3.69    0.88
 -10  -2  -4    5.71    1.39
 -10  -2  -3    2.10    0.41
 -10  -2  -2   19.36    0.97
 -10  -2  -1    1.21    0.70
 -10  -2   0   90.82    3.43
 -10  -2   1   13.40    1.17
 -10  -2   2  145.93    4.11
 -10  -2   3   23.23    0.87
 -10  -2   4   98.41    2.98
 -10  -2   5   39.19    1.25
 -10  -2   6   68.72    2.49
 -10  -2   7   68.72    2.65
 -10  -2   8   16.73    1.23
 -10  -2   9   15.52    0.71
 -10  -2  10    3.50    0.49
 -10  -2  11   -0.30    0.61
 -10  -2  12    2.89    0.61
 -10  -2  13   12.39    0.92
 -10  -2  14   12.82    0.79
 -10  -2  15   23.23    1.25
 -10  -2  16   25.81    1.42
 -10  -2  17   49.42    1.69
 -10  -2  18   12.18    0.91
 -10  -2  19   18.40    1.46
 -10  -2  20   22.18    2.36
 -10  -2  21    1.59    0.91
 -10  -1  -4   72.59    2.22
 -10  -1  -3    0.71    0.30
 -10  -1  -2   65.45    2.43
 -10  -1  -1   14.21    1.21
 -10  -1   0   56.55    2.26
 -10  -1   1    3.69    0.19
 -10  -1   2   27.88    0.95
 -10  -1   3    0.10    0.40
 -10  -1   4    3.88    0.39
 -10  -1   5   16.97    0.82
 -10  -1   6   22.66    0.95
 -10  -1   7    7.90    0.67
 -10  -1   8   68.56    2.15
 -10  -1   9   18.66    0.86
 -10  -1  10   93.51    3.09
 -10  -1  11   15.52    1.02
 -10  -1  12   80.10    2.68
 -10  -1  13    7.51    0.60
 -10  -1  14   46.51    1.77
 -10  -1  15    0.71    0.60
 -10  -1  16    7.08    0.80
 -10  -1  17    1.99    0.99
 -10  -1  18    3.20    0.72
 -10  -1  19    3.50    0.79
 -10  -1  20    5.71    1.10
 -10  -1  21    5.71    1.29
 -10  -1  22   11.83    2.41
 -10   0  -6    8.58    1.17
 -10   0  -5    0.40    0.40
 -10   0  -4    6.60    0.31
 -10   0  -3    0.30    0.20
 -10   0  -2   31.14    1.12
 -10   0  -1    0.20    0.20
 -10   0   0   51.41    1.43
 -10   0   1   -0.40    0.69
 -10   0   2   43.56    2.11
 -10   0   3    0.20    0.50
 -10   0   4  201.92    5.97
 -10   0   5    0.79    1.09
 -10   0   6   47.33    3.03
 -10   0   7    0.59    1.00
 -10   0   8   11.29    1.01
 -10   0   9    0.50    0.70
 -10   0  10    9.12    0.79
 -10   0  11    0.00    1.00
 -10   0  12    8.88    0.60
 -10   0  13   -0.20    0.60
 -10   0  14   49.84    2.40
 -10   0  15   -0.10    0.51
 -10   0  16   53.14    2.19
 -10   0  17   -0.59    0.60
 -10   0  18   33.76    1.51
 -10   0  19    2.40    1.21
 -10   0  20    5.38    0.88
 -10   0  21   -1.49    1.10
 -10   0  22    3.88    1.50
 -10   1 -10   -0.10    0.61
 -10   1  -9    5.81    1.69
 -10   1  -8    4.20    0.98
 -10   1  -7   21.72    1.21
 -10   1  -6   45.43    1.75
 -10   1  -5   16.81    0.98
 -10   1  -4   70.56    2.18
 -10   1  -3    0.10    0.20
 -10   1  -2   62.25    2.84
 -10   1  -1   15.13    0.70
 -10   1   0   63.20    2.54
 -10   1   1    5.11    0.81
 -10   1   2   30.47    1.32
 -10   1   3   -0.20    0.60
 -10   1   4    5.38    0.79
 -10   1   5   20.34    1.53
 -10   1   6   24.11    1.18
 -10   1   7    7.18    1.02
 -10   1   8   71.23    2.87
 -10   1   9   22.66    1.62
 -10   1  10   94.67    5.06
 -10   1  11   13.10    0.58
 -10   1  12   81.00    2.16
 -10   1  13    7.67    0.50
 -10   1  14   41.34    1.54
 -10   1  15    0.59    0.60
 -10   1  16   10.37    1.03
 -10   1  17    0.50    0.70
 -10   1  18    1.99    0.59
 -10   1  19    3.31    0.80
 -10   1  20    6.30    1.81
 -10   1  21    5.02    1.52
 -10   1  22   11.90    2.28
 -10   2 -13    3.80    1.29
 -10   2 -12   24.90    2.10
 -10   2 -11   21.53    2.41
 -10   2 -10   30.36    2.09
 -10   2  -9   15.92    1.44
 -10   2  -8   19.62    1.42
 -10   2  -7    3.88    0.91
 -10   2  -6   10.37    0.90
 -10   2  -5    1.90    0.41
 -10   2  -4    1.49    0.29
 -10   2  -3    2.19    0.21
 -10   2  -2   16.48    0.81
 -10   2  -1   -1.00    0.70
 -10   2   0   91.39    3.06
 -10   2   1    9.80    1.00
 -10   2   2  152.03    5.18
 -10   2   3   21.81    1.12
 -10   2   4  105.47    3.70
 -10   2   5   41.99    1.68
 -10   2   6   68.39    2.48
 -10   2   7   68.39    2.65
 -10   2   8   18.92    1.31
 -10   2   9   18.32    1.54
 -10   2  10    5.29    0.41
 -10   2  11    0.90    0.70
 -10   2  12    3.61    0.42
 -10   2  13   14.59    0.92
 -10   2  14   13.47    0.88
 -10   2  15   25.20    1.51
 -10   2  16   22.56    1.04
 -10   2  17   48.02    1.94
 -10   2  18   14.90    1.62
 -10   2  19   17.47    1.17
 -10   2  20   27.46    2.31
 -10   2  21    6.81    1.88
 -10   3 -14    6.40    1.62
 -10   3 -13    3.88    1.50
 -10   3 -12    3.69    1.38
 -10   3 -11    2.69    1.21
 -10   3 -10   -0.79    1.00
 -10   3  -9    0.50    0.60
 -10   3  -8   17.98    1.10
 -10   3  -7   19.89    1.16
 -10   3  -6   70.06    2.68
 -10   3  -5   67.90    2.14
 -10   3  -4   80.82    2.16
 -10   3  -3  128.37    3.40
 -10   3  -2   53.00    2.18
 -10   3  -1  116.64    5.40
 -10   3   0   46.92    2.33
 -10   3   1   21.53    1.11
 -10   3   2    0.10    0.71
 -10   3   3    0.50    1.51
 -10   3   4   56.85    2.26
 -10   3   5   10.89    0.92
 -10   3   6   59.44    2.47
 -10   3   7   70.73    2.52
 -10   3   8   52.56    2.32
 -10   3   9   47.33    1.38
 -10   3  10   38.81    1.25
 -10   3  11   63.36    2.07
 -10   3  12   19.27    0.88
 -10   3  13   37.45    1.96
 -10   3  14    1.90    0.50
 -10   3  15    0.90    0.49
 -10   3  16    4.41    2.10
 -10   3  17    2.31    0.91
 -10   3  18    1.90    0.69
 -10   3  19    4.71    1.00
 -10   3  20    1.49    1.39
 -10   3  21   14.06    2.33
 -10   4 -13   24.11    2.85
 -10   4 -12   10.37    1.67
 -10   4 -11   57.46    3.94
 -10   4 -10   12.60    0.92
 -10   4  -9   48.86    2.80
 -10   4  -8   -0.20    0.50
 -10   4  -7   88.92    2.64
 -10   4  -6    1.80    0.40
 -10   4  -5   14.36    0.68
 -10   4  -4   25.30    0.91
 -10   4  -3    1.10    0.29
 -10   4  -2   13.91    0.60
 -10   4  -1   63.04    2.22
 -10   4   0   13.32    0.80
 -10   4   1  139.71    4.02
 -10   4   2   19.01    0.78
 -10   4   3  102.01    2.83
 -10   4   4   29.05    1.19
 -10   4   5   77.62    2.11
 -10   4   6   28.94    1.08
 -10   4   7   25.50    1.01
 -10   4   8    6.50    0.41
 -10   4   9   -0.10    0.91
 -10   4  10    5.71    0.62
 -10   4  11   10.11    0.70
 -10   4  12    6.81    0.89
 -10   4  13   20.61    1.82
 -10   4  14    1.59    0.91
 -10   4  15   27.67    2.10
 -10   4  16   17.72    2.02
 -10   4  17   31.92    2.26
 -10   4  18    8.41    0.99
 -10   4  19   25.60    3.04
 -10   4  20   11.09    2.13
 -10   4  21    8.58    2.23
 -10   5 -12    9.49    1.91
 -10   5 -11    0.30    0.80
 -10   5 -10    3.50    0.79
 -10   5  -9    3.50    0.71
 -10   5  -8   14.36    0.83
 -10   5  -7   14.82    0.77
 -10   5  -6   38.32    1.36
 -10   5  -5   69.39    2.33
 -10   5  -4   12.53    0.50
 -10   5  -3   62.25    1.74
 -10   5  -2    1.10    0.69
 -10   5  -1   75.86    2.61
 -10   5   0   -0.30    0.41
 -10   5   1   37.82    1.35
 -10   5   2   -0.20    0.31
 -10   5   3    0.90    0.40
 -10   5   4    0.30    0.30
 -10   5   5    0.50    0.30
 -10   5   6    6.60    0.51
 -10   5   7   13.10    0.72
 -10   5   8    1.59    0.30
 -10   5   9   22.18    1.79
 -10   5  10    7.08    0.90
 -10   5  11   32.83    3.55
 -10   5  12   24.50    3.37
 -10   5  13   49.84    3.11
 -10   5  14    5.52    0.80
 -10   5  15   16.00    1.52
 -10   5  16   -0.40    0.59
 -10   5  17    0.90    0.70
 -10   5  18    1.80    1.10
 -10   5  19    7.51    2.03
 -10   5  20    3.20    2.68
 -10   6 -11   67.24    3.12
 -10   6 -10   -0.40    0.69
 -10   6  -9   54.32    2.21
 -10   6  -8    0.10    0.51
 -10   6  -7   38.07    1.36
 -10   6  -6    0.71    0.60
 -10   6  -5    8.53    0.58
 -10   6  -4    9.00    0.60
 -10   6  -3    3.50    0.41
 -10   6  -2   14.90    1.08
 -10   6  -1   14.36    0.99
 -10   6   0   10.89    0.73
 -10   6   1   32.72    1.14
 -10   6   2    2.40    0.40
 -10   6   3   39.82    1.51
 -10   6   4    0.40    0.30
 -10   6   5   30.91    1.33
 -10   6   6    0.50    0.30
 -10   6   7    1.99    0.39
 -10   6   8    3.61    0.49
 -10   6   9    1.69    0.81
 -10   6  10   -1.69    1.90
 -10   6  11   -0.10    2.94
 -10   6  12    1.21    1.61
 -10   6  13   24.40   16.10
 -10   6  14    6.60    8.48
 -10   6  15   30.25    4.18
 -10   6  16   -0.71    0.71
 -10   6  17   34.46    2.47
 -10   6  18   13.10    5.50
 -10   6  19   25.00    6.70
 -10   6  20    0.00    1.00
 -10   7 -13   10.50    1.88
 -10   7 -12   -0.59    1.29
 -10   7 -11    2.31    1.31
 -10   7 -10    0.71    0.71
 -10   7  -9    5.29    0.78
 -10   7  -8    7.67    0.78
 -10   7  -7   36.97    1.58
 -10   7  -6    9.49    0.68
 -10   7  -5   31.14    1.45
 -10   7  -4    4.49    0.59
 -10   7  -3   31.36    1.34
 -10   7  -2    4.71    0.52
 -10   7  -1   31.70    2.25
 -10   7   0    1.10    0.61
 -10   7   1    6.81    0.63
 -10   7   2    0.30    0.51
 -10   7   3    3.39    0.59
 -10   7   4    0.10    0.40
 -10   7   5    6.81    0.63
 -10   7   6    1.00    0.60
 -10   7   7   32.72    1.37
 -10   7   8   10.30    0.77
 -10   7   9   25.60    3.34
 -10   7  10   17.22    4.23
 -10   7  11   15.13    2.41
 -10   7  12    5.38    2.69
 -10   7  13    8.18    2.52
 -10   7  14    4.00    3.00
 -10   7  15   11.02    3.92
 -10   7  16   -2.40    3.10
 -10   7  17    5.71    4.40
 -10   7  18    1.99    2.28
 -10   7  19    7.29    3.08
 -10   8 -12   10.82    1.78
 -10   8 -11   13.62    2.07
 -10   8 -10   13.47    2.13
 -10   8  -9   26.63    2.06
 -10   8  -8    2.99    0.90
 -10   8  -7   21.72    1.40
 -10   8  -6    1.21    0.51
 -10   8  -5    9.42    0.61
 -10   8  -4    1.30    0.50
 -10   8  -3    0.79    0.39
 -10   8  -2    7.90    0.67
 -10   8  -1    0.59    0.49
 -10   8   0    2.31    0.49
 -10   8   1   13.76    1.11
 -10   8   2   12.11    0.97
 -10   8   3    9.42    0.68
 -10   8   4   19.98    0.98
 -10   8   5    6.50    0.61
 -10   8   6   12.11    0.77
 -10   8   7    2.50    0.70
 -10   8   8   19.89    1.43
 -10   8   9    1.90    2.40
 -10   8  10   -2.89    1.80
 -10   8  11    2.69    2.89
 -10   8  12    7.18    5.41
 -10   8  13    3.20    2.79
 -10   8  14    8.29    2.30
 -10   8  15    9.61    3.60
 -10   8  16   18.49    3.53
 -10   8  17   19.01    5.41
 -10   8  18   60.68   21.34
 -10   9 -11    0.20    1.11
 -10   9 -10    8.82    1.49
 -10   9  -9    2.59    1.00
 -10   9  -8   25.30    1.91
 -10   9  -7    2.50    0.88
 -10   9  -6   18.66    1.56
 -10   9  -5   19.89    1.07
 -10   9  -4   25.00    1.30
 -10   9  -3   48.44    1.95
 -10   9  -2   22.56    1.23
 -10   9  -1   21.07    1.38
 -10   9   0    3.10    0.70
 -10   9   1    0.90    0.40
 -10   9   2    1.90    0.50
 -10   9   3    0.79    0.39
 -10   9   4    0.71    0.40
 -10   9   5   13.40    0.73
 -10   9   6   18.32    1.20
 -10   9   7   24.01    1.47
 -10   9   8   26.52    2.06
 -10   9   9    9.80    2.50
 -10   9  10   45.83    5.55
 -10   9  11    5.02    2.51
 -10   9  12   26.11    4.09
 -10   9  13    0.90    2.91
 -10   9  14   14.21    6.94
 -10   9  15   11.90    5.18
 -10   9  16    2.99    5.19
 -10   9  17    3.69   14.59
 -10  10 -10   27.35   13.39
 -10  10  -9    9.30    1.52
 -10  10  -8   11.83    1.51
 -10  10  -7    8.29    1.61
 -10  10  -6    1.39    0.90
 -10  10  -5    2.19    0.89
 -10  10  -4    0.10    0.91
 -10  10  -3   -0.10    0.61
 -10  10  -2   20.07    0.90
 -10  10  -1    1.39    0.50
 -10  10   0   88.74    3.39
 -10  10   1    9.99    0.70
 -10  10   2   92.54    3.66
 -10  10   3    9.12    0.72
 -10  10   4   75.52    2.95
 -10  10   5    6.10    0.89
 -10  10   6   29.92    1.86
 -10  10   7    1.69    0.70
 -10  10   8    2.10    0.70
 -10  10   9    4.71    3.52
 -10  10  10   14.36    4.40
 -10  10  11    1.80    3.59
 -10  10  12    9.18    3.51
 -10  10  13    5.90    5.10
 -10  10  14   13.40    2.93
 -10  10  15   13.62    4.50
 -10  10  16   16.89   10.93
 -10  11  -9   -3.20    1.61
 -10  11  -8    9.92    1.20
 -10  11  -7    1.59    1.18
 -10  11  -6   28.41    2.45
 -10  11  -5   -0.59    1.00
 -10  11  -4   52.71    3.63
 -10  11  -3    0.20    1.01
 -10  11  -2   38.07    2.84
 -10  11  -1    4.71    1.22
 -10  11   0   18.32    1.71
 -10  11   1    7.90    1.29
 -10  11   2    3.39    0.99
 -10  11   3    4.28    0.99
 -10  11   4    2.40    0.81
 -10  11   5    2.99    1.00
 -10  11   6    8.70    1.71
 -10  11   7    1.90    1.10
 -10  11   8   30.69    1.99
 -10  11   9    5.62    3.51
 -10  11  10   51.55    5.03
 -10  11  11   11.22    9.31
 -10  11  12   26.21    4.61
 -10  11  13   10.89    3.17
 -10  11  14   17.81    3.80
 -10  11  15    3.69    4.80
 -10  12  -7   -0.20    1.91
 -10  12  -6    0.50    1.51
 -10  12  -5    0.59    1.49
 -10  12  -4    0.10    1.41
 -10  12  -3    0.71    1.31
 -10  12  -2    7.62    2.21
 -10  12  -1   -0.90    1.20
 -10  12   0   19.01    4.19
 -10  12   1   -0.59    1.00
 -10  12   2   41.22    2.82
 -10  12   3    0.40    1.10
 -10  12   4   48.16    3.47
 -10  12   5   -0.20    0.91
 -10  12   6   44.62    2.67
 -10  12   7    4.58    3.00
 -10  12   8   17.81    4.39
 -10  12   9    5.20    3.60
 -10  12  10    1.21    2.82
 -10  12  11   10.30    3.53
 -10  12  12    4.49    2.50
 -10  12  13    2.79    2.81
 -10  13  -6   13.03    2.67
 -10  13  -5    0.20    1.71
 -10  13  -4   29.70    8.28
 -10  13  -3   -0.59    2.28
 -10  13  -2   25.40    3.73
 -10  13  -1    4.08    2.50
 -10  13   0    8.41    2.32
 -10  13   1    5.38    6.08
 -10  13   2   10.30    6.61
 -10  13   3    0.90    3.61
 -10  13   4   -0.10    3.24
 -10  13   5    1.00    5.60
 -10  13   6   16.73   10.47
 -10  13   7   -0.50    1.90
 -10  13   8   15.68    5.62
 -10  13   9   -0.30    3.62
 -10  13  10   21.81    4.39
 -10  14  -2    1.10    1.70
 -10  14  -1    3.88    2.48
 -10  14   0    8.01    6.51
 -10  14   1    5.62    4.41
 -10  14   2   18.49    5.59
 -10  14   3    2.40    2.29
 -10  14   4   18.49    4.47
 -10  14   5    4.80    3.42
 -10  14   6   26.11    4.80
  -9 -14  -4    1.30    1.60
  -9 -14  -3   24.01    3.33
  -9 -14  -2    9.61    2.60
  -9 -14  -1   29.70    4.25
  -9 -13  -7   30.14    6.70
  -9 -13  -6    1.59    1.79
  -9 -13  -5   19.01   10.64
  -9 -13  -4    1.69    1.09
  -9 -13  -3    6.81    1.51
  -9 -13  -2    0.59    1.79
  -9 -13  -1    0.50    1.70
  -9 -13   0   20.16   18.95
  -9 -13   1   42.64   21.81
  -9 -13   2    1.00   14.30
  -9 -13   3   14.06    2.78
  -9 -13   4    0.90    2.60
  -9 -13   5   40.20    5.58
  -9 -13   6    1.30    2.30
  -9 -13   7   37.58    6.13
  -9 -12 -10   -0.90    1.80
  -9 -12  -9   -2.19    1.81
  -9 -12  -8    4.58    4.19
  -9 -12  -7   10.50    2.01
  -9 -12  -6    2.89    1.80
  -9 -12  -5   34.46    2.70
  -9 -12  -4    2.59    1.19
  -9 -12  -3   38.69    2.49
  -9 -12  -2    0.90    1.31
  -9 -12  -1   37.70    2.46
  -9 -12   0    0.50    1.41
  -9 -12   1   40.83    4.86
  -9 -12   2    4.20    2.30
  -9 -12   3   24.30    5.03
  -9 -12   4    1.59    1.99
  -9 -12   5    6.92    2.52
  -9 -12   6    3.80    3.12
  -9 -12   7   -0.79    1.80
  -9 -12   8   -1.59    1.49
  -9 -11 -11   25.40    2.52
  -9 -11 -10    5.90    2.48
  -9 -11  -9   46.24    4.76
  -9 -11  -8    1.69    1.51
  -9 -11  -7   26.21    2.66
  -9 -11  -6   -0.79    1.19
  -9 -11  -5   20.88    2.29
  -9 -11  -4    3.20    2.11
  -9 -11  -3    5.62    1.09
  -9 -11  -2    0.40    0.59
  -9 -11  -1    9.42    1.23
  -9 -11   0    1.59    0.91
  -9 -11   1   32.15    3.63
  -9 -11   2   -0.20    1.41
  -9 -11   3   54.17    7.65
  -9 -11   4    8.29    3.92
  -9 -11   5   65.77   10.06
  -9 -11   6   -0.10    2.53
  -9 -11   7   53.14    9.04
  -9 -11   8    3.31    3.02
  -9 -11   9   12.32    3.51
  -9 -10 -13    4.20    8.90
  -9 -10 -12    5.71    2.39
  -9 -10 -11    2.40    2.01
  -9 -10 -10    4.88    1.59
  -9 -10  -9   -0.10    1.11
  -9 -10  -8    3.88    1.30
  -9 -10  -7    5.71    1.48
  -9 -10  -6    1.21    0.70
  -9 -10  -5   11.83    1.58
  -9 -10  -4    6.92    2.89
  -9 -10  -3   43.03    2.36
  -9 -10  -2   17.89    1.27
  -9 -10  -1   84.82    4.05
  -9 -10   0    9.18    1.09
  -9 -10   1   66.42    6.85
  -9 -10   2    8.18    3.60
  -9 -10   3   23.72    3.02
  -9 -10   4   -0.90    1.41
  -9 -10   5    3.31    2.22
  -9 -10   6   -0.50    2.00
  -9 -10   7    4.88    1.81
  -9 -10   8   15.37    7.37
  -9 -10   9   27.67    5.58
  -9 -10  10    6.71    2.90
  -9  -9 -14   -1.59    1.69
  -9  -9 -13   14.21    3.69
  -9  -9 -12    1.80    1.80
  -9  -9 -11   20.07    1.97
  -9  -9 -10    3.80    1.29
  -9  -9  -9   39.94    3.79
  -9  -9  -8   17.98    2.12
  -9  -9  -7    9.92    1.51
  -9  -9  -6   40.45    3.56
  -9  -9  -5    7.40    0.98
  -9  -9  -4   24.60    1.98
  -9  -9  -3    0.50    0.91
  -9  -9  -2    7.29    1.03
  -9  -9  -1   13.91    1.12
  -9  -9   0    0.10    0.81
  -9  -9   1   18.40    3.60
  -9  -9   2    4.49    1.48
  -9  -9   3   19.18    2.10
  -9  -9   4   20.16    3.23
  -9  -9   5   20.98    2.84
  -9  -9   6   36.97    3.77
  -9  -9   7   24.50    2.57
  -9  -9   8   24.21    2.85
  -9  -9   9   17.72    3.87
  -9  -9  10    4.28    1.70
  -9  -9  11   -2.50    3.79
  -9  -9  14    8.18    1.72
  -9  -9  15    2.69    1.51
  -9  -9  16    4.00    1.52
  -9  -9  17    6.71    2.12
  -9  -9  18    4.00    1.28
  -9  -8 -15   82.63   58.36
  -9  -8 -14   41.99    3.76
  -9  -8 -13    7.02    2.01
  -9  -8 -12   27.56    2.62
  -9  -8 -11    0.30    1.00
  -9  -8 -10   13.40    1.68
  -9  -8  -9   12.53    2.69
  -9  -8  -8    0.71    0.71
  -9  -8  -7   22.66    2.28
  -9  -8  -6   13.32    2.63
  -9  -8  -5   21.53    1.67
  -9  -8  -4   21.34    1.29
  -9  -8  -3   11.09    1.33
  -9  -8  -2   20.61    1.36
  -9  -8  -1    5.52    0.80
  -9  -8   0   25.60    1.52
  -9  -8   1    1.90    1.41
  -9  -8   2    8.82    1.49
  -9  -8   3   13.99    3.22
  -9  -8   4    4.41    2.10
  -9  -8   5    6.30    2.01
  -9  -8   6    2.69    1.31
  -9  -8   7    2.69    2.39
  -9  -8   8   11.42    1.83
  -9  -8   9    9.42    1.72
  -9  -8  10   12.89    2.80
  -9  -8  11   15.37    1.41
  -9  -8  12   26.52    2.68
  -9  -8  13    9.30    1.28
  -9  -8  14   18.58    2.07
  -9  -8  15   10.69    1.90
  -9  -8  16   10.50    1.43
  -9  -8  17    5.90    1.31
  -9  -8  18    7.78    2.18
  -9  -8  19    5.52    3.29
  -9  -7 -14    0.00    1.00
  -9  -7 -13    0.20    1.11
  -9  -7 -12   18.66    2.33
  -9  -7 -11    1.69    1.51
  -9  -7 -10   46.51    3.68
  -9  -7  -9    3.50    1.08
  -9  -7  -8   59.60    3.86
  -9  -7  -7    7.29    1.30
  -9  -7  -6   23.33    1.74
  -9  -7  -5    1.21    0.70
  -9  -7  -4   19.62    1.24
  -9  -7  -3    0.00    1.00
  -9  -7  -2    9.61    1.12
  -9  -7  -1   -0.40    0.50
  -9  -7   0    1.00    0.50
  -9  -7   1    0.10    1.11
  -9  -7   2    1.80    1.90
  -9  -7   3    3.88    1.38
  -9  -7   4   31.02    3.56
  -9  -7   5    1.10    1.30
  -9  -7   6   37.58    2.70
  -9  -7   7   12.39    1.69
  -9  -7   8   42.12    4.15
  -9  -7   9    4.88    0.88
  -9  -7  10   17.39    1.00
  -9  -7  11    7.40    1.09
  -9  -7  12    4.28    0.79
  -9  -7  13    0.00    1.00
  -9  -7  14    4.49    1.91
  -9  -7  15    2.10    1.39
  -9  -7  16   14.21    2.56
  -9  -7  17   17.98    6.61
  -9  -7  18   27.25    2.82
  -9  -7  19    1.21    1.21
  -9  -6 -11    2.99    1.11
  -9  -6 -10    3.31    0.80
  -9  -6  -9    6.81    1.72
  -9  -6  -8    1.00    0.70
  -9  -6  -7    0.40    0.59
  -9  -6  -6    2.50    1.39
  -9  -6  -5    0.40    0.69
  -9  -6  -4   33.76    2.21
  -9  -6  -3    0.20    0.60
  -9  -6  -2   51.27    2.29
  -9  -6  -1    3.88    0.91
  -9  -6   0   37.45    1.84
  -9  -6   1   -0.50    1.01
  -9  -6   2   27.88    2.64
  -9  -6   3    1.21    1.21
  -9  -6   4   15.68    2.61
  -9  -6   5    5.52    2.30
  -9  -6   6    1.69    0.99
  -9  -6   7    2.10    0.61
  -9  -6   8   11.90    1.17
  -9  -6   9    3.80    0.59
  -9  -6  10   23.52    1.46
  -9  -6  11   -0.79    0.69
  -9  -6  12   36.24    2.05
  -9  -6  13    0.71    0.81
  -9  -6  14   45.83    2.44
  -9  -6  15    5.11    1.49
  -9  -6  16   34.34    2.93
  -9  -6  17    0.20    1.41
  -9  -6  18    7.62    1.60
  -9  -6  19    0.71    1.51
  -9  -6  20    0.40    1.50
  -9  -5  -9    4.49    1.99
  -9  -5  -8   71.74    5.42
  -9  -5  -7    1.59    1.18
  -9  -5  -6   59.29    4.31
  -9  -5  -5    1.80    0.59
  -9  -5  -4   13.40    3.88
  -9  -5  -3   28.30    5.11
  -9  -5  -2    3.31    0.62
  -9  -5  -1   15.29    0.94
  -9  -5   0   20.79    1.09
  -9  -5   1    0.79    0.80
  -9  -5   2   54.17    3.83
  -9  -5   3    1.80    1.21
  -9  -5   4   47.06    2.74
  -9  -5   5    0.20    1.11
  -9  -5   6   86.68    2.98
  -9  -5   7    0.71    0.40
  -9  -5   8   36.00    1.32
  -9  -5   9    9.92    0.82
  -9  -5  10    1.21    0.59
  -9  -5  11    6.10    0.69
  -9  -5  12    1.49    0.59
  -9  -5  13    1.59    0.71
  -9  -5  14    2.99    0.59
  -9  -5  15    2.50    1.01
  -9  -5  16   11.83    1.03
  -9  -5  17    0.59    0.40
  -9  -5  18   28.09    2.23
  -9  -5  19    2.31    1.09
  -9  -5  20   26.32    3.28
  -9  -5  21    0.71    1.11
  -9  -4  -7   29.05    3.67
  -9  -4  -6    7.02    0.90
  -9  -4  -5   38.32    1.98
  -9  -4  -4   38.07    2.47
  -9  -4  -3   34.57    2.00
  -9  -4  -2  134.79    6.50
  -9  -4  -1   12.89    0.72
  -9  -4   0   98.60    3.97
  -9  -4   1    6.10    1.38
  -9  -4   2   46.10    2.44
  -9  -4   3    0.79    1.00
  -9  -4   4   11.02    0.73
  -9  -4   5    4.58    0.39
  -9  -4   6    7.90    0.51
  -9  -4   7    0.30    0.41
  -9  -4   8   56.10    1.95
  -9  -4   9    4.28    0.41
  -9  -4  10   62.88    2.06
  -9  -4  11    2.79    0.50
  -9  -4  12   73.44    2.74
  -9  -4  13    9.67    0.87
  -9  -4  14   59.14    3.23
  -9  -4  15   10.63    0.72
  -9  -4  16   11.22    0.87
  -9  -4  17    1.00    0.80
  -9  -4  18    1.10    0.61
  -9  -4  19    2.69    1.31
  -9  -4  20   -0.90    1.01
  -9  -4  21    0.30    1.10
  -9  -3  -6   44.76    2.41
  -9  -3  -5   30.47    2.10
  -9  -3  -4   13.10    0.80
  -9  -3  -3    5.38    0.70
  -9  -3  -2   -0.59    0.40
  -9  -3  -1    1.30    0.41
  -9  -3   0    0.50    0.70
  -9  -3   1   13.32    1.17
  -9  -3   2   96.43    5.11
  -9  -3   3   89.68    2.46
  -9  -3   4  134.79    3.72
  -9  -3   5   91.39    3.25
  -9  -3   6   99.20    2.79
  -9  -3   7   76.74    2.28
  -9  -3   8   41.34    2.06
  -9  -3   9   67.57    2.63
  -9  -3  10    5.29    0.60
  -9  -3  11   16.56    1.06
  -9  -3  12    4.41    0.50
  -9  -3  13    1.30    0.41
  -9  -3  14   14.06    0.82
  -9  -3  15    8.29    0.69
  -9  -3  16   30.47    1.44
  -9  -3  17    8.12    0.80
  -9  -3  18   21.72    1.49
  -9  -3  19   15.60    1.19
  -9  -3  20   24.60    1.79
  -9  -3  21    7.08    1.22
  -9  -2  -5   46.10    2.85
  -9  -2  -4   81.72    3.25
  -9  -2  -3  112.36    6.57
  -9  -2  -2   61.15    2.19
  -9  -2  -1   70.56    2.02
  -9  -2   0   29.48    1.41
  -9  -2   1   57.15    2.27
  -9  -2   2    3.20    0.21
  -9  -2   3   23.04    0.77
  -9  -2   4    1.80    0.51
  -9  -2   5   19.18    0.70
  -9  -2   6   14.82    0.77
  -9  -2   7   11.83    0.62
  -9  -2   8    9.67    0.68
  -9  -2   9   42.25    1.56
  -9  -2  10   35.64    1.43
  -9  -2  11   41.09    1.54
  -9  -2  12   47.33    1.51
  -9  -2  13   32.15    1.25
  -9  -2  14   18.92    1.04
  -9  -2  15   28.52    1.28
  -9  -2  16    9.92    1.07
  -9  -2  17    7.08    1.01
  -9  -2  18    0.90    0.70
  -9  -2  19    8.12    1.08
  -9  -2  20    2.59    0.90
  -9  -2  21    1.00    0.70
  -9  -2  22    4.08    1.09
  -9  -1  -4    6.81    0.89
  -9  -1  -3   17.98    1.19
  -9  -1  -2    0.50    0.30
  -9  -1  -1    2.99    0.69
  -9  -1   0    0.90    0.80
  -9  -1   1   12.32    0.49
  -9  -1   2    0.00    1.00
  -9  -1   3   88.55    2.45
  -9  -1   4   22.00    0.84
  -9  -1   5  129.50    4.10
  -9  -1   6   38.44    1.24
  -9  -1   7   85.19    2.58
  -9  -1   8   31.25    1.23
  -9  -1   9   78.85    2.31
  -9  -1  10    1.10    0.61
  -9  -1  11   29.48    1.52
  -9  -1  12    3.20    0.61
  -9  -1  13    3.20    0.39
  -9  -1  14    3.31    0.62
  -9  -1  15   10.89    0.92
  -9  -1  16   22.66    1.14
  -9  -1  17   19.62    1.24
  -9  -1  18   16.32    1.13
  -9  -1  19   20.34    1.17
  -9  -1  20    7.08    0.90
  -9  -1  21   12.82    1.58
  -9  -1  22   -0.10    0.71
  -9   0  -6   -0.79    0.50
  -9   0  -5   76.56    2.62
  -9   0  -4   -0.20    0.40
  -9   0  -3  121.66    3.53
  -9   0  -2    0.10    0.20
  -9   0  -1  100.60    3.21
  -9   0   0   -0.30    0.90
  -9   0   1  268.30    9.17
  -9   0   2    0.20    0.60
  -9   0   3  242.11    8.09
  -9   0   4   -0.90    0.49
  -9   0   5   50.55    2.13
  -9   0   6    1.10    1.01
  -9   0   7    0.30    0.51
  -9   0   8    0.40    0.69
  -9   0   9   65.29    2.10
  -9   0  10    0.30    0.30
  -9   0  11  115.56    2.79
  -9   0  12    0.30    0.30
  -9   0  13  119.46    3.50
  -9   0  14    0.30    0.61
  -9   0  15   91.39    3.06
  -9   0  16   -0.30    0.51
  -9   0  17   16.08    1.12
  -9   0  18    0.79    0.69
  -9   0  19    1.39    1.09
  -9   0  20    0.90    0.70
  -9   0  21    0.20    0.80
  -9   0  22    0.71    1.11
  -9   1 -10    0.71    1.21
  -9   1  -9  102.21    6.07
  -9   1  -8    2.10    0.70
  -9   1  -7  148.35    5.12
  -9   1  -6    8.29    0.58
  -9   1  -5   87.61    3.37
  -9   1  -4    6.00    0.49
  -9   1  -3   17.22    0.83
  -9   1  -2   -0.20    0.31
  -9   1  -1    3.61    0.30
  -9   1   0    2.89    0.78
  -9   1   1   13.40    1.17
  -9   1   2    0.59    0.80
  -9   1   3   87.61    3.37
  -9   1   4   24.70    1.29
  -9   1   5  138.53    4.71
  -9   1   6   40.20    1.65
  -9   1   7   94.09    3.69
  -9   1   8   33.06    2.07
  -9   1   9   80.46    2.15
  -9   1  10    1.59    0.40
  -9   1  11   28.20    0.96
  -9   1  12    3.50    0.41
  -9   1  13    3.20    0.50
  -9   1  14    2.19    0.50
  -9   1  15   12.82    1.07
  -9   1  16   24.11    1.37
  -9   1  17   21.53    1.48
  -9   1  18   18.92    1.74
  -9   1  19   20.43    1.36
  -9   1  20    7.29    1.19
  -9   1  21   10.82    1.58
  -9   1  22    1.30    1.39
  -9   2 -13   35.28    3.33
  -9   2 -12    9.92    1.39
  -9   2 -11    5.20    1.09
  -9   2 -10    4.88    0.88
  -9   2  -9    2.31    0.70
  -9   2  -8    5.29    0.69
  -9   2  -7   14.52    0.91
  -9   2  -6   29.05    2.05
  -9   2  -5   47.06    1.65
  -9   2  -4   80.82    2.52
  -9   2  -3  112.15    3.18
  -9   2  -2   60.53    2.02
  -9   2  -1   70.39    3.36
  -9   2   0   28.09    1.27
  -9   2   1   59.14    2.15
  -9   2   2    3.39    0.81
  -9   2   3   24.80    1.39
  -9   2   4    2.31    1.09
  -9   2   5   16.73    1.39
  -9   2   6   16.00    1.20
  -9   2   7   10.89    0.99
  -9   2   8    9.30    0.79
  -9   2   9   47.61    1.52
  -9   2  10   35.76    1.44
  -9   2  11   42.64    1.44
  -9   2  12   50.13    1.98
  -9   2  13   34.46    1.76
  -9   2  14   19.18    1.23
  -9   2  15   29.70    1.53
  -9   2  16   11.49    1.08
  -9   2  17    6.60    1.18
  -9   2  18    1.59    0.60
  -9   2  19    3.20    0.72
  -9   2  20    3.10    0.92
  -9   2  21   -0.59    0.80
  -9   2  22    5.52    1.93
  -9   3 -14    3.39    1.21
  -9   3 -13    2.69    1.41
  -9   3 -12   13.47    1.91
  -9   3 -11   15.29   13.61
  -9   3 -10   20.70    1.82
  -9   3  -9    8.29    0.98
  -9   3  -8   40.58    1.91
  -9   3  -7   39.69    1.76
  -9   3  -6   42.90    1.97
  -9   3  -5   33.52    1.85
  -9   3  -4   13.47    0.59
  -9   3  -3    6.10    0.30
  -9   3  -2    0.59    0.20
  -9   3  -1    2.31    1.22
  -9   3   0    0.20    0.31
  -9   3   1   14.06    0.68
  -9   3   2  102.62    2.84
  -9   3   3   94.28    2.33
  -9   3   4  138.53    4.00
  -9   3   5   89.68    2.65
  -9   3   6  102.62    3.24
  -9   3   7   80.82    1.80
  -9   3   8   42.38    1.69
  -9   3   9   65.45    1.94
  -9   3  10    4.00    0.40
  -9   3  11   16.89    0.99
  -9   3  12    5.29    0.51
  -9   3  13    0.59    0.60
  -9   3  14   13.99    1.72
  -9   3  15    8.29    0.98
  -9   3  16   32.15    1.70
  -9   3  17    9.30    1.10
  -9   3  18   20.61    1.18
  -9   3  19   17.39    1.33
  -9   3  20   29.27    2.16
  -9   3  21   10.30    3.02
  -9   4 -14    6.40    3.49
  -9   4 -13    4.58    1.58
  -9   4 -12   23.14    2.40
  -9   4 -11    1.30    0.89
  -9   4 -10   24.01    2.16
  -9   4  -9    7.02    0.90
  -9   4  -8    2.79    0.60
  -9   4  -7   28.73    1.61
  -9   4  -6    5.29    0.51
  -9   4  -5   38.94    1.25
  -9   4  -4   35.40    1.07
  -9   4  -3   33.99    1.05
  -9   4  -2  132.02    3.91
  -9   4  -1   13.69    0.81
  -9   4   0   92.93    2.51
  -9   4   1    6.20    0.50
  -9   4   2   48.44    1.67
  -9   4   3   -0.30    0.30
  -9   4   4   11.63    0.61
  -9   4   5    4.49    0.51
  -9   4   6    7.62    0.39
  -9   4   7    0.40    0.30
  -9   4   8   54.61    3.10
  -9   4   9    6.50    1.12
  -9   4  10   61.47    3.14
  -9   4  11    2.50    1.49
  -9   4  12   77.97    3.18
  -9   4  13    9.30    0.98
  -9   4  14   62.57    3.16
  -9   4  15   13.32    1.17
  -9   4  16   11.90    1.38
  -9   4  17    2.40    0.81
  -9   4  18    2.79    0.70
  -9   4  19    2.31    0.79
  -9   4  20    1.90    0.91
  -9   4  21    2.31    1.79
  -9   5 -13   -1.39    2.50
  -9   5 -12   27.98    2.75
  -9   5 -11    2.19    1.01
  -9   5 -10   46.51    2.73
  -9   5  -9    2.59    0.52
  -9   5  -8   69.39    2.50
  -9   5  -7    1.80    0.40
  -9   5  -6   57.76    2.13
  -9   5  -5    2.19    0.30
  -9   5  -4   12.60    0.57
  -9   5  -3   26.32    0.82
  -9   5  -2    4.08    0.48
  -9   5  -1   12.67    0.78
  -9   5   0   20.34    0.81
  -9   5   1    0.40    0.30
  -9   5   2   50.55    1.85
  -9   5   3   -0.30    0.30
  -9   5   4   44.76    1.34
  -9   5   5    1.00    0.40
  -9   5   6   92.16    2.50
  -9   5   7    1.59    0.81
  -9   5   8   35.40    1.67
  -9   5   9    7.08    1.28
  -9   5  10    0.71    2.30
  -9   5  11    8.88    2.32
  -9   5  12   11.22    7.84
  -9   5  13    1.39    1.89
  -9   5  14    8.18    2.92
  -9   5  15    2.50    0.70
  -9   5  16   15.60    1.19
  -9   5  17    0.20    0.80
  -9   5  18   33.99    2.45
  -9   5  19    2.79    0.90
  -9   5  20   31.14    3.12
  -9   5  21    0.00    1.00
  -9   6 -11    3.39    1.10
  -9   6 -10    3.39    0.81
  -9   6  -9    7.67    0.72
  -9   6  -8    1.10    0.40
  -9   6  -7    1.21    0.40
  -9   6  -6    1.99    0.39
  -9   6  -5    1.00    0.40
  -9   6  -4   29.16    1.08
  -9   6  -3    0.30    0.30
  -9   6  -2   56.85    2.26
  -9   6  -1    2.89    0.51
  -9   6   0   38.19    1.36
  -9   6   1    0.40    0.40
  -9   6   2   24.01    0.98
  -9   6   3    0.20    0.40
  -9   6   4   11.90    0.83
  -9   6   5    3.10    0.49
  -9   6   6    1.80    0.59
  -9   6   7    0.71    0.71
  -9   6   8   11.22    1.41
  -9   6   9    1.99    1.30
  -9   6  10   18.23    2.56
  -9   6  11   -3.31    1.82
  -9   6  12   38.69    5.60
  -9   6  13    2.10    3.92
  -9   6  14   53.14   14.00
  -9   6  15    5.29    3.31
  -9   6  16   49.70    6.20
  -9   6  17   -0.59    1.00
  -9   6  18    8.82    1.43
  -9   6  19   -0.20    4.23
  -9   6  20    2.69    2.30
  -9   7 -12   12.89    2.73
  -9   7 -11    0.59    0.69
  -9   7 -10   42.77    2.09
  -9   7  -9    2.40    0.59
  -9   7  -8   59.14    2.00
  -9   7  -7    7.40    0.49
  -9   7  -6   22.37    1.04
  -9   7  -5    0.71    0.40
  -9   7  -4   16.32    0.81
  -9   7  -3    0.90    0.40
  -9   7  -2    9.99    0.70
  -9   7  -1    0.10    0.40
  -9   7   0   -0.10    0.40
  -9   7   1    0.10    0.51
  -9   7   2    3.10    0.49
  -9   7   3    0.71    0.40
  -9   7   4   26.73    1.24
  -9   7   5    1.90    0.50
  -9   7   6   35.16    1.54
  -9   7   7    9.99    1.01
  -9   7   8   38.81    3.99
  -9   7   9    6.50    3.21
  -9   7  10   17.31    3.99
  -9   7  11   14.29    3.10
  -9   7  12    1.39    2.69
  -9   7  13   -0.30    2.11
  -9   7  14   -0.50    2.00
  -9   7  15    2.59    3.09
  -9   7  16   15.13    2.41
  -9   7  17   15.76    4.29
  -9   7  18   26.42    2.78
  -9   7  19    5.20    5.79
  -9   8 -13   -0.59    1.49
  -9   8 -12   25.91    2.44
  -9   8 -11    0.10    0.81
  -9   8 -10   10.18    1.21
  -9   8  -9    4.58    0.90
  -9   8  -8    0.90    0.61
  -9   8  -7   21.44    1.02
  -9   8  -6   11.63    1.02
  -9   8  -5   21.44    1.11
  -9   8  -4   23.52    0.97
  -9   8  -3    9.99    0.57
  -9   8  -2   24.01    1.37
  -9   8  -1    5.81    0.48
  -9   8   0   23.43    1.16
  -9   8   1    3.39    0.52
  -9   8   2    7.02    0.58
  -9   8   3   11.09    0.60
  -9   8   4    1.39    0.50
  -9   8   5    4.80    0.48
  -9   8   6    4.08    0.48
  -9   8   7    3.69    2.30
  -9   8   8    9.92    2.52
  -9   8   9    7.40    6.58
  -9   8  10   18.23    2.48
  -9   8  11   20.88    3.38
  -9   8  12   34.34    4.22
  -9   8  13   11.90   11.39
  -9   8  14   22.00    3.28
  -9   8  15   11.09    2.53
  -9   8  16   14.90    4.32
  -9   8  17    8.41   13.28
  -9   8  18   12.89   13.21
  -9   8  19    2.40    6.51
  -9   9 -12   -0.59    1.29
  -9   9 -11   20.70    1.82
  -9   9 -10    3.80    1.01
  -9   9  -9   39.44    3.01
  -9   9  -8   15.52    1.50
  -9   9  -7   12.32    1.40
  -9   9  -6   40.70    1.53
  -9   9  -5    7.08    0.59
  -9   9  -4   20.16    1.08
  -9   9  -3   -0.20    0.40
  -9   9  -2    5.90    0.78
  -9   9  -1   12.11    0.63
  -9   9   0    0.20    0.40
  -9   9   1   20.52    1.18
  -9   9   2    4.08    0.61
  -9   9   3   17.47    0.92
  -9   9   4   21.62    0.93
  -9   9   5   18.66    1.30
  -9   9   6   38.69    2.86
  -9   9   7   22.28    1.42
  -9   9   8   25.20    2.81
  -9   9   9   14.06    1.88
  -9   9  10    7.29    1.89
  -9   9  11    0.40    2.09
  -9   9  12    3.31    1.82
  -9   9  13    0.20    2.21
  -9   9  14    7.78   11.49
  -9   9  15    1.39    2.38
  -9   9  16    4.20    3.20
  -9   9  17    9.12    6.58
  -9   9  18    9.99    8.28
  -9  10 -10    6.20    1.39
  -9  10  -9    1.00    0.80
  -9  10  -8    0.40    1.50
  -9  10  -7    7.51    1.48
  -9  10  -6    0.20    0.80
  -9  10  -5   12.11    1.11
  -9  10  -4    4.88    0.80
  -9  10  -3   44.22    2.66
  -9  10  -2   18.23    1.20
  -9  10  -1   82.99    2.92
  -9  10   0    6.40    0.61
  -9  10   1   63.36    2.39
  -9  10   2    1.90    0.50
  -9  10   3   19.89    1.52
  -9  10   4    0.90    1.10
  -9  10   5    0.10    1.01
  -9  10   6    0.71    0.60
  -9  10   7    3.61    0.99
  -9  10   8   13.99    2.77
  -9  10   9   36.84    4.61
  -9  10  10    9.42    6.32
  -9  10  11   41.47    4.64
  -9  10  12   10.89    2.77
  -9  10  13   27.04    4.89
  -9  10  14    8.18    4.40
  -9  10  15    9.49    4.31
  -9  10  16    1.30    3.69
  -9  10  17    7.29    4.00
  -9  11  -9   24.01    2.65
  -9  11  -8    2.59    1.29
  -9  11  -7   23.23    2.22
  -9  11  -6    1.80    1.21
  -9  11  -5   19.36    1.58
  -9  11  -4    2.89    1.19
  -9  11  -3    7.51    1.81
  -9  11  -2    0.50    0.70
  -9  11  -1    8.12    1.08
  -9  11   0    2.31    0.91
  -9  11   1   32.04    2.04
  -9  11   2    0.90    0.70
  -9  11   3   60.37    3.57
  -9  11   4    1.80    0.99
  -9  11   5   71.74    4.24
  -9  11   6    2.10    1.39
  -9  11   7   47.06    3.84
  -9  11   8    6.81    6.63
  -9  11   9   13.91    3.51
  -9  11  10    1.69    2.11
  -9  11  11    0.71    3.71
  -9  11  12    1.49    3.20
  -9  11  13   -2.89    3.40
  -9  11  14    0.00    1.00
  -9  11  15   -0.20    7.24
  -9  12  -7    8.58    3.69
  -9  12  -6   -0.59    1.59
  -9  12  -5   33.99    2.57
  -9  12  -4   -2.10    1.10
  -9  12  -3   39.19    2.88
  -9  12  -2    1.39    1.39
  -9  12  -1   37.45    4.04
  -9  12   0   -0.50    1.31
  -9  12   1   44.49    2.93
  -9  12   2    0.40    1.10
  -9  12   3   23.81    1.76
  -9  12   4    0.50    0.60
  -9  12   5    2.99    0.80
  -9  12   6    0.10    0.91
  -9  12   7    1.49    1.00
  -9  12   8    0.30    1.00
  -9  12   9   19.01    5.49
  -9  12  10   -0.71    3.51
  -9  12  11   13.76    4.30
  -9  12  12    1.69    3.30
  -9  12  13   13.32    4.82
  -9  13  -6    0.10    2.43
  -9  13  -5   15.68    2.93
  -9  13  -4    0.71    1.71
  -9  13  -3    7.40    2.28
  -9  13  -2    3.31    1.89
  -9  13  -1    1.30    1.80
  -9  13   0    0.71    1.51
  -9  13   1    3.20    3.11
  -9  13   2    0.79    2.39
  -9  13   3   16.81    3.12
  -9  13   4    4.28    4.39
  -9  13   5   43.56   14.78
  -9  13   6   -4.00    2.60
  -9  13   7   41.09    6.15
  -9  13   8    0.71    2.81
  -9  13   9   29.05    5.39
  -9  13  10   14.59    7.18
  -9  13  11   12.18    4.82
  -9  14  -4    1.59    1.59
  -9  14  -3   19.27    3.07
  -9  14  -2    2.19    2.40
  -9  14  -1   20.70    4.91
  -9  14   0   11.97    2.98
  -9  14   1   24.70    6.56
  -9  14   2    2.99    2.39
  -9  14   3   17.22    4.73
  -9  14   4   11.97    4.50
  -9  14   5    0.20    2.31
  -9  14   6    0.50    4.32
  -9  14   7   -1.49    3.68
  -9  14   8    5.81    5.01
  -8 -14  -6   51.84    5.76
  -8 -14  -5    5.29    2.71
  -8 -14  -4   43.16    3.94
  -8 -14  -3    4.80    6.61
  -8 -14  -2   25.50    2.83
  -8 -14  -1    1.21    1.30
  -8 -13  -8    5.52    3.10
  -8 -13  -7   11.02    4.71
  -8 -13  -6    3.20    1.79
  -8 -13  -5   -0.10    1.82
  -8 -13  -4   10.69    1.57
  -8 -13  -3    6.60    2.21
  -8 -13  -2   44.36    4.26
  -8 -13  -1    5.29    1.52
  -8 -13   0   46.10    2.85
  -8 -13   1   14.90    3.47
  -8 -13   2   28.94    6.46
  -8 -13   3    4.80    2.10
  -8 -13   4   14.67    3.29
  -8 -13   5    0.71    2.30
  -8 -13   6    8.53    2.63
  -8 -13   7    2.40    3.32
  -8 -13   8   -0.50    2.91
  -8 -12 -11   15.29    8.68
  -8 -12 -10   18.23    1.96
  -8 -12  -9    2.50    7.39
  -8 -12  -8   39.44    3.14
  -8 -12  -7    0.90    0.89
  -8 -12  -6   53.14    3.79
  -8 -12  -5    2.99    1.59
  -8 -12  -4   45.56    3.24
  -8 -12  -3    4.80    1.49
  -8 -12  -2   25.00    2.80
  -8 -12  -1    8.12    1.31
  -8 -12   0    2.99    0.90
  -8 -12   1   11.49    2.10
  -8 -12   2    2.40    2.20
  -8 -12   3    2.40    1.89
  -8 -12   4   24.80    4.28
  -8 -12   5   -0.30    1.41
  -8 -12   6   29.70    5.34
  -8 -12   7    4.49    2.20
  -8 -12   8   32.15    7.71
  -8 -12   9   -0.50    1.51
  -8 -11 -12   26.11    3.68
  -8 -11 -11    8.88    3.40
  -8 -11 -10   18.84    2.60
  -8 -11  -9    1.21    1.10
  -8 -11  -8   14.21    2.04
  -8 -11  -7    0.20    1.41
  -8 -11  -6    2.79    1.10
  -8 -11  -5    0.50    0.81
  -8 -11  -4    2.10    1.01
  -8 -11  -3    0.90    1.01
  -8 -11  -2   56.85    2.87
  -8 -11  -1    5.11    1.49
  -8 -11   0   78.15    4.24
  -8 -11   1    2.19    1.18
  -8 -11   2   49.84    5.65
  -8 -11   3   -0.20    1.11
  -8 -11   4   41.47    6.05
  -8 -11   5    1.49    1.29
  -8 -11   6   15.29    4.77
  -8 -11   7    6.50    2.09
  -8 -11   8   18.49   22.53
  -8 -11   9    2.79    3.01
  -8 -11  10    1.69    2.60
  -8 -10 -13    0.20    1.81
  -8 -10 -12    7.51    1.81
  -8 -10 -11    0.20    2.02
  -8 -10 -10    9.42    3.99
  -8 -10  -9    0.30    1.51
  -8 -10  -8   19.89    2.59
  -8 -10  -7    6.92    1.42
  -8 -10  -6   30.47    2.32
  -8 -10  -5    6.92    1.10
  -8 -10  -4   26.73    1.55
  -8 -10  -3    7.08    1.01
  -8 -10  -2   10.30    1.09
  -8 -10  -1    0.10    0.61
  -8 -10   0    8.41    0.99
  -8 -10   1    1.00    0.80
  -8 -10   2    0.59    1.29
  -8 -10   3    6.81    1.88
  -8 -10   4   11.29    1.81
  -8 -10   5    7.51    1.48
  -8 -10   6   23.91    2.25
  -8 -10   7   18.92    3.83
  -8 -10   8   36.12    4.81
  -8 -10   9    4.58    5.09
  -8 -10  10   22.18    5.09
  -8  -9 -15    7.40    1.58
  -8  -9 -14    5.81    2.02
  -8  -9 -13   15.52    2.92
  -8  -9 -12   12.11    2.71
  -8  -9 -11   12.60    1.92
  -8  -9 -10    9.12    1.51
  -8  -9  -9    8.70    1.30
  -8  -9  -8    8.41    5.22
  -8  -9  -7    6.60    2.52
  -8  -9  -6    1.90    0.99
  -8  -9  -5    0.40    1.00
  -8  -9  -4   13.32    1.17
  -8  -9  -3    8.58    0.82
  -8  -9  -2   29.81    1.75
  -8  -9  -1   12.60    0.92
  -8  -9   0   41.22    2.05
  -8  -9   1   13.18    1.23
  -8  -9   2   30.14    2.42
  -8  -9   3   18.92    2.26
  -8  -9   4   14.06    1.50
  -8  -9   5   19.10    2.53
  -8  -9   6    4.20    2.58
  -8  -9   7    1.30    1.89
  -8  -9   8    0.40    1.00
  -8  -9   9   10.30    2.18
  -8  -9  10    3.69    2.30
  -8  -9  11    8.82    3.03
  -8  -9  14   26.73    3.00
  -8  -9  15   12.53    1.77
  -8  -9  16   18.32    4.88
  -8  -9  17   19.80    2.67
  -8  -9  18    2.99    1.70
  -8  -8 -16    7.02    9.33
  -8  -8 -15   10.50    2.40
  -8  -8 -14    0.30    1.51
  -8  -8 -13    4.20    1.68
  -8  -8 -12    0.40    1.20
  -8  -8 -11    2.69    1.21
  -8  -8 -10    7.78    1.62
  -8  -8  -9    8.41    1.62
  -8  -8  -8   15.60    1.50
  -8  -8  -7   31.70    2.03
  -8  -8  -6   20.16    1.62
  -8  -8  -5   54.76    2.66
  -8  -8  -4    8.58    1.70
  -8  -8  -3   66.26    3.58
  -8  -8  -2    4.80    1.01
  -8  -8  -1   27.98    1.48
  -8  -8   0    0.50    0.70
  -8  -8   1    0.10    0.61
  -8  -8   2    1.69    2.39
  -8  -8   3    8.18    1.60
  -8  -8   4    9.92    3.78
  -8  -8   5   37.45    3.55
  -8  -8   6   10.82    3.09
  -8  -8   7   72.08    5.77
  -8  -8   8    7.18    2.30
  -8  -8   9   45.16    4.03
  -8  -8  10   25.30    3.22
  -8  -8  11   22.56    1.52
  -8  -8  12   24.21    1.87
  -8  -8  13   12.67    1.28
  -8  -8  14    5.02    1.52
  -8  -8  15    2.59    2.29
  -8  -8  16    1.69    2.11
  -8  -8  17    1.30    1.00
  -8  -8  18    2.79    2.30
  -8  -8  19    9.18    2.42
  -8  -7 -12   16.00    1.68
  -8  -7 -11   45.16    4.57
  -8  -7 -10    5.02    3.00
  -8  -7  -9   18.49    2.24
  -8  -7  -8    0.20    1.91
  -8  -7  -7    2.89    0.88
  -8  -7  -6    1.10    1.01
  -8  -7  -5    1.59    0.71
  -8  -7  -4    0.90    0.80
  -8  -7  -3   17.81    1.10
  -8  -7  -2    1.69    0.60
  -8  -7  -1   27.25    1.57
  -8  -7   0    8.82    1.01
  -8  -7   1   60.84    2.81
  -8  -7   2    5.29    2.48
  -8  -7   3   42.77    4.32
  -8  -7   4    1.21    0.81
  -8  -7   5   33.41    2.54
  -8  -7   6    8.70    2.48
  -8  -7   7   17.22    1.83
  -8  -7   8    8.58    1.99
  -8  -7   9    7.67    0.78
  -8  -7  10   -0.20    0.80
  -8  -7  11    5.90    1.12
  -8  -7  12    1.59    0.91
  -8  -7  13   59.75    3.71
  -8  -7  14    5.52    2.21
  -8  -7  15   64.80    4.67
  -8  -7  16    3.50    1.08
  -8  -7  17   61.94    6.14
  -8  -7  18   11.83    2.20
  -8  -7  19   29.59    4.03
  -8  -7  20    2.89    2.11
  -8  -6 -10    1.10    1.20
  -8  -6  -9   32.26    3.18
  -8  -6  -8    0.40    0.79
  -8  -6  -7   66.10    3.09
  -8  -6  -6    1.21    1.10
  -8  -6  -5   57.00    3.32
  -8  -6  -4   10.18    0.83
  -8  -6  -3   29.38    1.84
  -8  -6  -2   10.50    0.97
  -8  -6  -1   11.42    0.81
  -8  -6   0    1.80    0.59
  -8  -6   1    0.59    0.40
  -8  -6   2    2.31    0.79
  -8  -6   3   15.13    1.71
  -8  -6   4    0.71    1.01
  -8  -6   5   22.56    1.90
  -8  -6   6   22.75    2.67
  -8  -6   7   95.65    3.33
  -8  -6   8    4.88    0.71
  -8  -6   9  111.30    4.22
  -8  -6  10    1.10    0.90
  -8  -6  11   83.17    3.47
  -8  -6  12    0.40    0.79
  -8  -6  13   38.19    2.84
  -8  -6  14    0.00    1.00
  -8  -6  15    3.61    1.10
  -8  -6  16    0.50    1.51
  -8  -6  17    4.20    0.70
  -8  -6  18    0.50    0.70
  -8  -6  19   14.59    2.37
  -8  -6  20   -0.90    0.80
  -8  -5  -8   12.18    1.12
  -8  -5  -7    8.53    0.82
  -8  -5  -6    8.58    0.88
  -8  -5  -5    3.31    0.51
  -8  -5  -4    2.19    0.50
  -8  -5  -3   13.10    0.87
  -8  -5  -2    4.00    0.60
  -8  -5  -1   88.17    2.82
  -8  -5   0    0.79    0.39
  -8  -5   1  124.99    7.83
  -8  -5   2    3.61    1.29
  -8  -5   3  123.21    7.33
  -8  -5   4    1.69    1.79
  -8  -5   5   73.79    2.58
  -8  -5   6    6.81    0.68
  -8  -5   7    0.79    0.69
  -8  -5   8   10.63    0.78
  -8  -5   9   13.10    0.87
  -8  -5  10    1.59    0.50
  -8  -5  11   64.16    2.40
  -8  -5  12    4.08    0.61
  -8  -5  13   76.39    2.45
  -8  -5  14    5.81    0.58
  -8  -5  15   42.90    1.57
  -8  -5  16    7.78    0.61
  -8  -5  17   44.49    1.73
  -8  -5  18    0.20    0.91
  -8  -5  19   14.82    1.39
  -8  -5  20   -0.79    1.00
  -8  -5  21    2.89    1.19
  -8  -4  -6    7.51    0.88
  -8  -4  -5   38.94    2.87
  -8  -4  -4   13.40    1.10
  -8  -4  -3   84.82    4.24
  -8  -4  -2    2.50    0.60
  -8  -4  -1   17.89    0.93
  -8  -4   0    0.20    0.31
  -8  -4   1    4.58    0.81
  -8  -4   2    0.40    0.79
  -8  -4   3   35.05    1.54
  -8  -4   4   14.59    0.61
  -8  -4   5  112.36    3.18
  -8  -4   6   15.21    0.70
  -8  -4   7  117.29    2.82
  -8  -4   8   27.25    1.15
  -8  -4   9   60.06    2.33
  -8  -4  10   11.63    0.68
  -8  -4  11   26.52    1.03
  -8  -4  12    4.28    0.58
  -8  -4  13    0.40    0.40
  -8  -4  14    0.20    0.50
  -8  -4  15    0.59    0.49
  -8  -4  16    2.10    0.49
  -8  -4  17    1.21    0.51
  -8  -4  18    3.31    0.62
  -8  -4  19   19.80    1.34
  -8  -4  20    2.89    0.99
  -8  -4  21   15.76    1.67
  -8  -3  -5    0.10    0.61
  -8  -3  -4   43.56    2.51
  -8  -3  -3   52.13    2.45
  -8  -3  -2   51.55    2.87
  -8  -3  -1   97.22    3.55
  -8  -3   0   45.70    1.35
  -8  -3   1   81.36    3.07
  -8  -3   2   87.61    3.56
  -8  -3   3   40.45    1.27
  -8  -3   4   26.52    0.93
  -8  -3   5   20.16    0.72
  -8  -3   6   17.31    0.67
  -8  -3   7    1.21    0.40
  -8  -3   8   12.18    0.77
  -8  -3   9   27.25    1.04
  -8  -3  10    0.30    0.41
  -8  -3  11   58.68    1.53
  -8  -3  12    6.71    0.52
  -8  -3  13   37.95    1.36
  -8  -3  14   24.80    1.00
  -8  -3  15   39.44    1.76
  -8  -3  16   33.18    1.61
  -8  -3  17   18.23    1.28
  -8  -3  18    7.90    1.12
  -8  -3  19    2.31    0.70
  -8  -3  20    3.50    0.71
  -8  -3  21    2.50    1.39
  -8  -3  22    1.59    0.91
  -8  -2  -4  351.94   18.01
  -8  -2  -3   25.00    1.70
  -8  -2  -2  113.42    3.41
  -8  -2  -1    3.50    0.41
  -8  -2   0    5.11    0.81
  -8  -2   1   34.34    1.41
  -8  -2   2    1.59    0.20
  -8  -2   3   20.98    0.73
  -8  -2   4   52.13    1.73
  -8  -2   5   61.31    2.04
  -8  -2   6  119.68    3.50
  -8  -2   7   32.15    1.13
  -8  -2   8   98.41    2.98
  -8  -2   9   30.03    1.10
  -8  -2  10   41.34    1.29
  -8  -2  11   11.70    0.48
  -8  -2  12   18.40    0.69
  -8  -2  13    0.20    0.40
  -8  -2  14    1.49    0.39
  -8  -2  15    5.62    0.81
  -8  -2  16    2.50    0.60
  -8  -2  17   18.92    1.31
  -8  -2  18   14.98    1.32
  -8  -2  19   12.82    1.43
  -8  -2  20   16.81    1.80
  -8  -2  21    7.02    1.11
  -8  -2  22    7.62    1.49
  -8  -1  -4   38.56    2.36
  -8  -1  -3   24.80    1.00
  -8  -1  -2   84.82    2.95
  -8  -1  -1    2.99    0.31
  -8  -1   0  235.62    6.75
  -8  -1   1    1.90    0.19
  -8  -1   2  268.63    6.88
  -8  -1   3    9.67    0.50
  -8  -1   4  140.19    4.50
  -8  -1   5    0.40    0.40
  -8  -1   6   99.00    2.79
  -8  -1   7    0.10    0.40
  -8  -1   8   15.13    0.78
  -8  -1   9    0.10    0.30
  -8  -1  10   16.89    0.74
  -8  -1  11   -0.40    0.30
  -8  -1  12   45.56    1.75
  -8  -1  13    4.20    0.49
  -8  -1  14   68.23    2.48
  -8  -1  15    8.88    0.89
  -8  -1  16   46.10    2.04
  -8  -1  17    9.18    0.97
  -8  -1  18   14.29    0.91
  -8  -1  19    0.00    1.00
  -8  -1  20    5.20    1.09
  -8  -1  21    0.00    1.00
  -8  -1  22    1.99    0.90
  -8   0  -7   -0.50    0.60
  -8   0  -6  226.80   11.14
  -8   0  -5   -0.30    1.41
  -8   0  -4  192.93    6.67
  -8   0  -3    0.10    0.30
  -8   0  -2   69.22    1.83
  -8   0  -1    0.00    1.00
  -8   0   0   57.76    2.43
  -8   0   1    1.21    0.81
  -8   0   2    0.90    1.01
  -8   0   3    0.50    0.70
  -8   0   4   26.32    1.33
  -8   0   5   -0.20    0.40
  -8   0   6    3.31    0.69
  -8   0   7    0.71    0.71
  -8   0   8  149.33    3.91
  -8   0   9   -0.20    0.31
  -8   0  10  133.17    3.69
  -8   0  11   -0.30    0.51
  -8   0  12   57.91    1.67
  -8   0  13   -0.10    0.40
  -8   0  14   10.89    0.79
  -8   0  15   -0.59    0.60
  -8   0  16    1.39    0.90
  -8   0  17    0.40    0.59
  -8   0  18   11.29    1.01
  -8   0  19    1.30    0.80
  -8   0  20   16.56    1.38
  -8   0  21   -0.50    0.91
  -8   0  22   22.28    2.08
  -8   1 -11    6.71    1.29
  -8   1 -10  117.29    6.71
  -8   1  -9    0.40    0.59
  -8   1  -8   24.70    1.49
  -8   1  -7    7.62    0.83
  -8   1  -6    1.59    0.40
  -8   1  -5    2.10    0.41
  -8   1  -4   39.94    1.26
  -8   1  -3   24.01    0.88
  -8   1  -2   81.90    2.35
  -8   1  -1    3.10    0.49
  -8   1   0  231.95    8.22
  -8   1   1    2.50    1.01
  -8   1   2  268.96    8.53
  -8   1   3   12.67    0.93
  -8   1   4  145.44    4.58
  -8   1   5    0.90    0.70
  -8   1   6  104.04    3.26
  -8   1   7    1.30    0.71
  -8   1   8   14.98    0.62
  -8   1   9    2.10    0.70
  -8   1  10   19.89    0.89
  -8   1  11    0.10    0.30
  -8   1  12   46.65    1.64
  -8   1  13    3.80    0.39
  -8   1  14   66.91    2.45
  -8   1  15   10.30    0.90
  -8   1  16   49.56    2.53
  -8   1  17    6.60    0.82
  -8   1  18   19.10    1.31
  -8   1  19    0.79    0.69
  -8   1  20    4.49    1.19
  -8   1  21    1.21    0.81
  -8   1  22    1.99    1.18
  -8   2 -14   -0.30    0.90
  -8   2 -13    1.80    1.10
  -8   2 -12    1.00    0.90
  -8   2 -11    4.20    1.11
  -8   2 -10   17.14    1.41
  -8   2  -9    3.10    0.70
  -8   2  -8   69.72    2.67
  -8   2  -7   27.25    1.15
  -8   2  -6  167.70    6.22
  -8   2  -5   35.40    1.55
  -8   2  -4  360.62   11.01
  -8   2  -3   24.70    0.80
  -8   2  -2  111.94    3.17
  -8   2  -1    4.58    1.50
  -8   2   0    3.88    1.30
  -8   2   1   33.76    1.51
  -8   2   2    0.79    0.61
  -8   2   3   19.27    1.23
  -8   2   4   54.17    2.21
  -8   2   5   65.77    2.92
  -8   2   6  122.77    3.99
  -8   2   7   35.64    1.07
  -8   2   8  103.63    2.65
  -8   2   9   32.49    1.48
  -8   2  10   43.03    1.57
  -8   2  11   13.47    1.03
  -8   2  12   22.47    1.42
  -8   2  13   -0.71    0.40
  -8   2  14    3.31    0.91
  -8   2  15    6.71    0.78
  -8   2  16    1.80    0.80
  -8   2  17   20.07    1.16
  -8   2  18   14.90    1.24
  -8   2  19   12.11    1.18
  -8   2  20   14.59    1.30
  -8   2  21    6.71    1.29
  -8   2  22    4.20    1.11
  -8   3 -14   36.12    3.85
  -8   3 -13   34.81    2.83
  -8   3 -12    7.78    1.62
  -8   3 -11   25.91    2.14
  -8   3 -10    4.00    0.80
  -8   3  -9    6.81    0.78
  -8   3  -8    7.18    0.59
  -8   3  -7    6.71    0.73
  -8   3  -6    1.69    0.49
  -8   3  -5   -0.40    0.40
  -8   3  -4   46.10    1.36
  -8   3  -3   49.42    1.27
  -8   3  -2   55.20    1.34
  -8   3  -1   94.09    3.10
  -8   3   0   40.96    1.66
  -8   3   1   82.26    2.36
  -8   3   2   84.46    2.39
  -8   3   3   37.82    1.11
  -8   3   4   27.14    0.94
  -8   3   5   19.98    0.72
  -8   3   6   18.23    0.60
  -8   3   7    1.90    0.80
  -8   3   8   15.21    1.48
  -8   3   9   27.35    1.46
  -8   3  10    0.59    0.40
  -8   3  11   58.37    3.36
  -8   3  12    7.02    0.90
  -8   3  13   41.34    2.19
  -8   3  14   23.04    1.44
  -8   3  15   42.51    2.74
  -8   3  16   33.76    1.98
  -8   3  17   15.92    1.04
  -8   3  18    7.18    0.91
  -8   3  19    3.31    0.80
  -8   3  20    3.69    1.00
  -8   3  21   -0.20    0.91
  -8   3  22   -1.30    1.00
  -8   4 -14   -0.20    1.21
  -8   4 -13    0.59    0.69
  -8   4 -12    0.79    0.69
  -8   4 -11    2.19    1.01
  -8   4 -10   11.42    2.23
  -8   4  -9   25.20    1.41
  -8   4  -8   14.90    1.24
  -8   4  -7   38.81    1.62
  -8   4  -6    8.53    0.58
  -8   4  -5   44.62    1.34
  -8   4  -4   12.89    0.57
  -8   4  -3   84.46    2.02
  -8   4  -2    3.50    0.41
  -8   4  -1   20.79    0.73
  -8   4   0    0.79    0.39
  -8   4   1    4.28    0.50
  -8   4   2    0.50    0.30
  -8   4   3   38.44    1.24
  -8   4   4   14.52    0.69
  -8   4   5  115.78    2.80
  -8   4   6   17.22    1.00
  -8   4   7  111.51    4.01
  -8   4   8   26.94    1.87
  -8   4   9   64.32    4.33
  -8   4  10    6.81    1.20
  -8   4  11   33.41    4.74
  -8   4  12    0.90    1.80
  -8   4  13    2.40    0.90
  -8   4  14   -0.10    0.61
  -8   4  15   -0.10    0.51
  -8   4  16    4.08    1.21
  -8   4  17   -0.30    0.61
  -8   4  18    5.02    1.21
  -8   4  19   25.91    1.63
  -8   4  20    5.52    1.60
  -8   4  21   20.34    2.16
  -8   5 -13   33.76    3.25
  -8   5 -12    1.21    3.81
  -8   5 -11   35.40    2.97
  -8   5 -10   -0.10    1.01
  -8   5  -9   41.99    1.94
  -8   5  -8   13.62    0.89
  -8   5  -7    9.30    0.61
  -8   5  -6    9.61    0.50
  -8   5  -5    2.59    0.39
  -8   5  -4    1.99    0.31
  -8   5  -3   12.60    0.50
  -8   5  -2    4.08    0.61
  -8   5  -1   90.44    2.85
  -8   5   0    0.79    0.39
  -8   5   1  119.90    3.29
  -8   5   2    1.90    0.41
  -8   5   3  123.88    3.12
  -8   5   4    0.40    0.30
  -8   5   5   69.39    1.83
  -8   5   6    7.67    0.78
  -8   5   7    1.10    0.61
  -8   5   8    8.41    1.10
  -8   5   9   11.49    1.97
  -8   5  10    1.00    4.10
  -8   5  11  100.80   55.62
  -8   5  12    3.80    1.79
  -8   5  13   63.20    4.45
  -8   5  14    4.08    2.30
  -8   5  15   46.24    3.81
  -8   5  16    8.12    1.03
  -8   5  17   45.16    3.09
  -8   5  18    0.59    0.89
  -8   5  19   16.48    2.11
  -8   5  20    0.10    0.71
  -8   5  21    2.19    1.30
  -8   6 -12   -0.30    1.71
  -8   6 -11   15.37    1.57
  -8   6 -10    0.59    0.49
  -8   6  -9   30.47    1.32
  -8   6  -8    0.30    0.51
  -8   6  -7   62.41    1.90
  -8   6  -6    2.19    0.38
  -8   6  -5   51.84    1.73
  -8   6  -4    8.18    0.51
  -8   6  -3   27.88    0.95
  -8   6  -2   11.29    0.60
  -8   6  -1   13.10    0.58
  -8   6   0    1.00    0.40
  -8   6   1    0.40    0.40
  -8   6   2    4.71    0.52
  -8   6   3   13.18    0.58
  -8   6   4    0.20    0.40
  -8   6   5   25.00    1.00
  -8   6   6   20.61    1.09
  -8   6   7  101.20    3.62
  -8   6   8   11.70    3.21
  -8   6   9  113.00    7.65
  -8   6  10    4.88    3.80
  -8   6  11   77.09    5.27
  -8   6  12    0.59    1.39
  -8   6  13   49.84   14.26
  -8   6  14    2.79    2.20
  -8   6  15    6.50    5.30
  -8   6  16   -1.90    1.71
  -8   6  17    9.99    3.10
  -8   6  18   -0.20    2.21
  -8   6  19   20.79    3.10
  -8   6  20    0.40    1.30
  -8   7 -11   36.24    2.65
  -8   7 -10    4.49    0.81
  -8   7  -9   15.29    0.78
  -8   7  -8    1.39    0.59
  -8   7  -7    3.39    0.40
  -8   7  -6    0.50    0.40
  -8   7  -5    0.00    1.00
  -8   7  -4    1.90    0.50
  -8   7  -3   15.13    0.93
  -8   7  -2    1.59    0.50
  -8   7  -1   25.91    1.02
  -8   7   0    7.51    0.60
  -8   7   1   57.00    2.27
  -8   7   2    5.29    0.41
  -8   7   3   48.44    1.53
  -8   7   4    1.69    0.39
  -8   7   5   34.69    1.30
  -8   7   6    4.88    0.71
  -8   7   7   15.60    2.21
  -8   7   8    4.49    1.99
  -8   7   9    9.99    2.28
  -8   7  10    0.30    1.90
  -8   7  11   16.32    3.31
  -8   7  12    5.52    2.40
  -8   7  13   64.48    5.46
  -8   7  14    3.80    2.61
  -8   7  15   63.04    5.88
  -8   7  16    7.78    4.58
  -8   7  17  219.04  142.08
  -8   7  18   32.26    8.52
  -8   7  19   29.05    3.67
  -8   7  20    0.30    4.11
  -8   8 -13   -1.69    1.69
  -8   8 -12   -0.20    0.60
  -8   8 -11    3.69    1.31
  -8   8 -10    3.69    0.81
  -8   8  -9    6.00    0.78
  -8   8  -8   13.47    0.88
  -8   8  -7   24.60    1.19
  -8   8  -6   18.58    0.86
  -8   8  -5   58.06    1.68
  -8   8  -4    6.60    0.72
  -8   8  -3   67.24    2.46
  -8   8  -2    5.38    0.79
  -8   8  -1   29.27    1.41
  -8   8   0    0.79    0.39
  -8   8   1    0.50    0.30
  -8   8   2   -0.40    0.30
  -8   8   3    7.08    0.48
  -8   8   4    1.39    0.31
  -8   8   5   35.40    2.02
  -8   8   6    6.30    2.21
  -8   8   7   68.72    3.98
  -8   8   8    4.20    1.52
  -8   8   9   33.99    3.73
  -8   8  10   26.01    2.86
  -8   8  11   21.81    4.30
  -8   8  12   27.77    4.43
  -8   8  13   14.52    5.33
  -8   8  14    2.19    2.31
  -8   8  15    5.81    3.08
  -8   8  16    5.20    3.28
  -8   8  17   13.76   13.21
  -8   8  18    4.88    4.11
  -8   8  19    3.61    3.99
  -8   9 -12    6.10    1.28
  -8   9 -11   11.83    1.31
  -8   9 -10    8.53    1.28
  -8   9  -9    8.41    0.99
  -8   9  -8    1.90    0.99
  -8   9  -7    5.02    0.99
  -8   9  -6    1.49    0.59
  -8   9  -5   -0.10    0.40
  -8   9  -4    9.12    0.60
  -8   9  -3   10.69    0.78
  -8   9  -2   24.21    1.18
  -8   9  -1   12.53    0.71
  -8   9   0   44.36    1.73
  -8   9   1   14.90    0.77
  -8   9   2   29.48    0.98
  -8   9   3   11.70    1.09
  -8   9   4   12.53    1.13
  -8   9   5   15.13    1.48
  -8   9   6   32.38   20.48
  -8   9   7   -0.79    2.08
  -8   9   8    1.49    1.59
  -8   9   9   11.22    2.28
  -8   9  10   12.60    2.98
  -8   9  11   15.21    4.21
  -8   9  12    9.42    3.13
  -8   9  13   16.00    3.20
  -8   9  14   28.30    4.47
  -8   9  15   21.62    4.09
  -8   9  16   17.22    3.98
  -8   9  17   26.21    4.51
  -8   9  18    7.51   14.30
  -8  10 -10    6.40    1.21
  -8  10  -9    1.10    0.69
  -8  10  -8   16.56    1.38
  -8  10  -7    6.30    1.20
  -8  10  -6   28.84    2.26
  -8  10  -5    6.92    0.89
  -8  10  -4   26.94    1.66
  -8  10  -3    8.88    0.89
  -8  10  -2    9.30    1.10
  -8  10  -1    0.59    0.40
  -8  10   0    9.30    0.61
  -8  10   1    2.99    1.00
  -8  10   2    0.10    0.51
  -8  10   3    7.29    1.08
  -8  10   4    8.01    0.91
  -8  10   5    5.29    0.78
  -8  10   6   20.34    1.80
  -8  10   7   26.63    2.99
  -8  10   8   33.06    3.80
  -8  10   9    4.28    2.28
  -8  10  10   28.09    4.03
  -8  10  11    3.69    3.19
  -8  10  12   13.32    3.87
  -8  10  13    1.59    1.89
  -8  10  14   13.91    4.10
  -8  10  15   -0.50    2.61
  -8  10  16    2.99    3.70
  -8  10  17    4.28    4.89
  -8  11  -9   -0.20    1.21
  -8  11  -8    8.12    1.03
  -8  11  -7    3.39    2.61
  -8  11  -6    1.30    0.89
  -8  11  -5    0.20    1.41
  -8  11  -4    1.69    0.99
  -8  11  -3    0.90    1.20
  -8  11  -2   51.84    2.02
  -8  11  -1    3.69    0.38
  -8  11   0   71.40    4.06
  -8  11   1    0.90    0.70
  -8  11   2   53.00    3.64
  -8  11   3    1.90    0.99
  -8  11   4   39.44    2.64
  -8  11   5    1.00    0.60
  -8  11   6   17.31    2.00
  -8  11   7   22.47   27.49
  -8  11   8    0.59    2.59
  -8  11   9    5.81    2.22
  -8  11  10    5.90    2.62
  -8  11  11    8.18    2.69
  -8  11  12   16.40    2.84
  -8  11  13   14.98    6.89
  -8  11  14    7.02    4.19
  -8  11  15    6.71    5.28
  -8  11  16   26.32    7.08
  -8  12  -8   30.14    5.05
  -8  12  -7    0.40    1.50
  -8  12  -6   49.00    5.32
  -8  12  -5    1.30    1.09
  -8  12  -4   38.32    5.45
  -8  12  -3    4.58    0.98
  -8  12  -2   20.16    2.33
  -8  12  -1    9.61    1.80
  -8  12   0    0.30    1.31
  -8  12   1    9.49    0.99
  -8  12   2    2.69    0.89
  -8  12   3    2.50    1.01
  -8  12   4   22.18    2.17
  -8  12   5    0.59    0.80
  -8  12   6   33.64    3.25
  -8  12   7    0.90    1.10
  -8  12   8   40.32    4.95
  -8  12   9    5.90    3.01
  -8  12  10   44.76    7.36
  -8  12  11   -0.40    4.49
  -8  12  12    7.51    3.01
  -8  12  13   -1.99    2.90
  -8  12  14   -0.10    4.65
  -8  13  -6   14.98   14.47
  -8  13  -5    1.21    2.00
  -8  13  -4    7.51    2.03
  -8  13  -3    4.41    3.49
  -8  13  -2   33.87    4.66
  -8  13  -1    2.69    2.20
  -8  13   0   39.94    4.17
  -8  13   1    8.70    1.89
  -8  13   2   39.31    3.64
  -8  13   3    3.50    1.91
  -8  13   4   29.16    3.46
  -8  13   5    2.50    1.99
  -8  13   6   13.69    6.29
  -8  13   7    7.08   10.16
  -8  13   8    4.20    4.18
  -8  13   9   -0.30    3.01
  -8  13  10    0.59    4.08
  -8  13  11    7.51    4.00
  -8  13  12    5.52    4.89
  -8  14  -4   46.38    4.63
  -8  14  -3    1.21    1.80
  -8  14  -2   18.92    4.00
  -8  14  -1    1.99    3.58
  -8  14   0    1.49    1.68
  -8  14   1    1.99    3.30
  -8  14   2    5.11    5.51
  -8  14   3   16.16    5.39
  -8  14   4    5.62    3.22
  -8  14   5    7.62    4.03
  -8  14   6   13.40    3.22
  -8  14   7    3.39    3.79
  -8  14   8   34.22   10.65
  -8  14   9    4.00    3.52
  -8  15   0   26.01   20.91
  -8  15   1   16.40    2.51
  -8  15   2   27.67    5.37
  -8  15   3   15.52    3.31
  -8  15   4   20.61    9.53
  -7 -15  -3   21.81    2.80
  -7 -15  -2    5.29    1.61
  -7 -15  -1   23.62    3.89
  -7 -14  -7   10.82    2.83
  -7 -14  -6    3.80    3.00
  -7 -14  -5    1.90    2.70
  -7 -14  -4    4.80    3.68
  -7 -14  -3    3.20    3.19
  -7 -14  -2    6.60    2.62
  -7 -14  -1    9.42    1.47
  -7 -14   0    3.31    2.40
  -7 -13  -9   10.11    2.93
  -7 -13  -8    2.10    2.29
  -7 -13  -7   32.95    3.10
  -7 -13  -6    5.90    1.80
  -7 -13  -5   64.80    5.31
  -7 -13  -4    6.60    1.59
  -7 -13  -3   57.76    5.17
  -7 -13  -2    8.12    1.99
  -7 -13  -1   35.40    5.47
  -7 -13   0    3.69    1.50
  -7 -13   1    7.51    1.92
  -7 -13   2    2.10    1.71
  -7 -13   3    0.20    1.71
  -7 -13   4   -0.10    1.92
  -7 -13   5    5.90    2.28
  -7 -13   6    1.49    1.78
  -7 -13   7    6.50    2.70
  -7 -12 -11   43.30    4.74
  -7 -12 -10   -2.50    1.71
  -7 -12  -9   34.34    2.34
  -7 -12  -8    0.90    1.90
  -7 -12  -7   23.81    2.24
  -7 -12  -6    0.71    1.71
  -7 -12  -5    3.31    1.60
  -7 -12  -4    0.79    0.89
  -7 -12  -3    0.59    1.59
  -7 -12  -2    2.69    1.71
  -7 -12  -1    7.62    1.60
  -7 -12   0    1.59    1.08
  -7 -12   1   23.52    1.75
  -7 -12   2   -0.50    1.41
  -7 -12   3   36.72    5.58
  -7 -12   4    3.61    2.01
  -7 -12   5   39.69    4.66
  -7 -12   6    6.10    3.11
  -7 -12   7   17.22    4.48
  -7 -12   8    2.31    1.92
  -7 -11 -13    1.59    3.18
  -7 -11 -12    4.88    2.48
  -7 -11 -11   -0.30    1.41
  -7 -11 -10    2.40    2.11
  -7 -11  -9    4.08    1.62
  -7 -11  -8    1.80    1.29
  -7 -11  -7   12.53    1.27
  -7 -11  -6    4.00    1.20
  -7 -11  -5   34.11    1.87
  -7 -11  -4    1.49    1.00
  -7 -11  -3   67.73    3.95
  -7 -11  -2    3.69    2.88
  -7 -11  -1   56.10    4.04
  -7 -11   0    3.50    1.38
  -7 -11   1   20.52    1.54
  -7 -11   2    3.61    1.52
  -7 -11   3    2.69    1.31
  -7 -11   4   -1.69    1.30
  -7 -11   5    2.10    1.51
  -7 -11   6    1.10    1.20
  -7 -11   7   13.99    2.39
  -7 -11   8    1.10    4.09
  -7 -11   9   17.47    5.43
  -7 -10 -14   13.18    4.43
  -7 -10 -13   13.32    9.42
  -7 -10 -12    6.81    1.72
  -7 -10 -11   18.32    1.97
  -7 -10 -10   11.83    2.41
  -7 -10  -9   26.94    2.39
  -7 -10  -8    6.60    2.00
  -7 -10  -7   31.70    1.91
  -7 -10  -6    2.59    1.00
  -7 -10  -5   16.48    1.22
  -7 -10  -4   -0.40    1.20
  -7 -10  -3    1.39    1.20
  -7 -10  -2    2.79    1.60
  -7 -10  -1    4.49    0.89
  -7 -10   0   12.53    1.20
  -7 -10   1   18.40    1.20
  -7 -10   2   19.27    2.02
  -7 -10   3   39.56    2.89
  -7 -10   4   10.11    1.40
  -7 -10   5   34.22    3.16
  -7 -10   6    1.59    1.49
  -7 -10   7   21.16    2.85
  -7 -10   8    1.99    1.80
  -7 -10   9   -1.10    1.99
  -7  -9 -15    2.50    2.50
  -7  -9 -14    9.61    2.11
  -7  -9 -13    3.20    2.18
  -7  -9 -12    1.90    1.79
  -7  -9 -11    4.28    2.11
  -7  -9 -10    0.90    1.01
  -7  -9  -9   -0.59    1.49
  -7  -9  -8    3.88    1.10
  -7  -9  -7    0.40    0.69
  -7  -9  -6    5.02    0.90
  -7  -9  -5   13.32    1.83
  -7  -9  -4   34.46    2.35
  -7  -9  -3   32.15    1.81
  -7  -9  -2   45.29    2.29
  -7  -9  -1   62.73    3.33
  -7  -9   0   16.97    1.48
  -7  -9   1   29.05    1.94
  -7  -9   2    2.19    0.89
  -7  -9   3    6.20    1.29
  -7  -9   4    1.21    1.01
  -7  -9   5    0.20    1.11
  -7  -9   6   38.44    2.85
  -7  -9   7    3.39    1.69
  -7  -9   8   59.75    4.33
  -7  -9   9   14.52    1.83
  -7  -9  10   28.41    4.80
  -7  -9  14   12.82    1.50
  -7  -9  15    9.00    1.50
  -7  -9  16    6.60    2.21
  -7  -9  17    5.29    3.08
  -7  -9  18    1.30    1.30
  -7  -8 -14    7.90    1.91
  -7  -8 -13   12.82    1.93
  -7  -8 -12   19.10    2.10
  -7  -8 -11   42.25   22.88
  -7  -8 -10   16.97    4.37
  -7  -8  -9   19.01    3.23
  -7  -8  -8    6.71    1.29
  -7  -8  -7    9.49    1.42
  -7  -8  -6   13.99    1.27
  -7  -8  -5    2.40    0.71
  -7  -8  -4    3.80    1.21
  -7  -8  -3   -0.30    0.80
  -7  -8  -2    0.59    0.49
  -7  -8  -1    2.50    0.70
  -7  -8   0   29.48    1.85
  -7  -8   1    2.79    0.80
  -7  -8   2   76.04    7.50
  -7  -8   3    6.71    1.29
  -7  -8   4  132.71    8.99
  -7  -8   5    9.92    3.09
  -7  -8   6   98.41   10.12
  -7  -8   7   16.16    2.33
  -7  -8   8   75.17    5.20
  -7  -8   9    3.10    2.11
  -7  -8  10    1.90    1.60
  -7  -8  11    1.90    1.21
  -7  -8  12    7.40    1.20
  -7  -8  13    0.59    3.19
  -7  -8  14   19.98    1.88
  -7  -8  15   14.21    2.34
  -7  -8  16   42.64    3.79
  -7  -8  17   17.14    2.82
  -7  -8  18   43.30    5.66
  -7  -8  19   16.16    3.70
  -7  -7 -11    2.40    2.79
  -7  -7 -10    4.80    1.62
  -7  -7  -9    0.30    0.80
  -7  -7  -8   27.77    2.74
  -7  -7  -7    8.70    4.19
  -7  -7  -6   50.69    4.70
  -7  -7  -5   32.15    2.61
  -7  -7  -4   82.26    4.17
  -7  -7  -3   30.25    1.65
  -7  -7  -2   83.91    2.93
  -7  -7  -1   -0.20    0.50
  -7  -7   0   31.70    1.35
  -7  -7   1    1.30    0.41
  -7  -7   2    3.31    1.20
  -7  -7   3    0.30    1.31
  -7  -7   4    2.50    1.11
  -7  -7   5    1.49    1.49
  -7  -7   6   33.06    2.64
  -7  -7   7    0.30    0.70
  -7  -7   8   89.87    6.64
  -7  -7   9   -0.30    0.61
  -7  -7  10   93.32    3.28
  -7  -7  11   -0.90    0.70
  -7  -7  12  107.33    6.63
  -7  -7  13    4.00    1.12
  -7  -7  14   56.40    3.60
  -7  -7  15    9.30    1.28
  -7  -7  16   18.23    2.90
  -7  -7  17    1.30    1.09
  -7  -7  18   -0.79    1.30
  -7  -7  19   -0.10    0.91
  -7  -7  20    2.89    1.29
  -7  -6  -9   -0.59    1.39
  -7  -6  -8   64.00    3.36
  -7  -6  -7    1.59    0.71
  -7  -6  -6   12.67    1.07
  -7  -6  -5    4.28    1.20
  -7  -6  -4    1.00    0.80
  -7  -6  -3    2.19    0.59
  -7  -6  -2   12.60    0.78
  -7  -6  -1    0.00    1.00
  -7  -6   0   63.68    2.71
  -7  -6   1    2.40    0.50
  -7  -6   2   87.98    4.69
  -7  -6   3    5.62    1.18
  -7  -6   4  103.43    7.32
  -7  -6   5   -0.90    0.89
  -7  -6   6   85.93    3.89
  -7  -6   7    5.20    0.68
  -7  -6   8   60.84    2.65
  -7  -6   9    1.49    0.71
  -7  -6  10   17.14    1.74
  -7  -6  11    2.59    1.38
  -7  -6  12    1.90    0.91
  -7  -6  13    1.49    1.00
  -7  -6  14   23.43    1.74
  -7  -6  15    1.10    0.69
  -7  -6  16   54.76    2.52
  -7  -6  17    1.99    0.79
  -7  -6  18   51.27    3.15
  -7  -6  19    4.49    1.48
  -7  -6  20   28.30    2.87
  -7  -6  21    6.60    2.31
  -7  -5  -7    0.71    2.02
  -7  -5  -6   52.27    2.75
  -7  -5  -5    0.40    0.69
  -7  -5  -4   38.56    3.85
  -7  -5  -3    6.71    0.78
  -7  -5  -2   65.12    4.52
  -7  -5  -1    4.58    0.90
  -7  -5   0   44.36    1.73
  -7  -5   1    0.59    0.49
  -7  -5   2   67.08    3.44
  -7  -5   3    5.62    1.00
  -7  -5   4    4.80    1.10
  -7  -5   5    2.59    0.52
  -7  -5   6   45.02    1.74
  -7  -5   7   17.14    0.91
  -7  -5   8   85.93    2.97
  -7  -5   9    2.79    0.60
  -7  -5  10  162.82    4.59
  -7  -5  11   10.11    0.70
  -7  -5  12  150.55    4.42
  -7  -5  13    1.00    0.60
  -7  -5  14   63.52    2.07
  -7  -5  15    2.19    0.80
  -7  -5  16   13.62    1.11
  -7  -5  17    1.90    0.80
  -7  -5  18    0.30    1.00
  -7  -5  19    3.69    1.19
  -7  -5  20    2.69    1.31
  -7  -5  21    2.19    1.01
  -7  -4  -6   21.62    1.49
  -7  -4  -5   19.98    1.34
  -7  -4  -4   12.60    0.99
  -7  -4  -3   29.38    1.52
  -7  -4  -2    9.12    0.79
  -7  -4  -1    1.00    0.40
  -7  -4   0  103.02    3.45
  -7  -4   1    8.12    0.63
  -7  -4   2  100.20    4.60
  -7  -4   3    2.59    1.09
  -7  -4   4  170.30    6.00
  -7  -4   5   69.72    2.17
  -7  -4   6   72.42    2.38
  -7  -4   7   30.69    1.11
  -7  -4   8    3.20    0.39
  -7  -4   9   10.63    0.98
  -7  -4  10   -0.10    0.40
  -7  -4  11    0.79    0.39
  -7  -4  12   25.30    1.01
  -7  -4  13   -0.20    0.40
  -7  -4  14   16.73    0.82
  -7  -4  15   11.49    1.02
  -7  -4  16   16.40    0.97
  -7  -4  17   10.18    1.08
  -7  -4  18   20.70    1.37
  -7  -4  19    8.82    1.01
  -7  -4  20    5.11    2.21
  -7  -4  21    2.19    1.10
  -7  -4  22    5.11    2.21
  -7  -3  -4    4.49    1.02
  -7  -3  -3   82.26    4.17
  -7  -3  -2   40.45    2.29
  -7  -3  -1  110.67    4.42
  -7  -3   0   28.30    1.06
  -7  -3   1   73.62    2.57
  -7  -3   2    0.79    0.61
  -7  -3   3    1.39    0.50
  -7  -3   4    8.41    0.58
  -7  -3   5   12.53    0.57
  -7  -3   6   34.11    1.17
  -7  -3   7    5.81    0.48
  -7  -3   8  122.54    3.76
  -7  -3   9   30.47    1.32
  -7  -3  10   55.65    1.64
  -7  -3  11   20.98    0.92
  -7  -3  12    5.71    0.38
  -7  -3  13    3.20    0.72
  -7  -3  14    0.90    0.40
  -7  -3  15    2.59    0.52
  -7  -3  16    1.21    0.59
  -7  -3  17    0.30    0.80
  -7  -3  18    0.30    0.61
  -7  -3  19    1.69    0.70
  -7  -3  20    2.59    0.71
  -7  -3  21    3.10    1.58
  -7  -3  22    1.99    1.89
  -7  -2  -3    2.50    0.41
  -7  -2  -2   15.68    1.11
  -7  -2  -1   22.18    1.04
  -7  -2   0   63.04    1.91
  -7  -2   1   33.18    1.27
  -7  -2   2   31.81    1.13
  -7  -2   3  173.98    4.48
  -7  -2   4   45.16    1.48
  -7  -2   5  176.09    4.51
  -7  -2   6    8.58    0.53
  -7  -2   7   60.37    1.86
  -7  -2   8    1.30    0.41
  -7  -2   9   14.90    0.69
  -7  -2  10    1.69    0.39
  -7  -2  11   12.53    0.57
  -7  -2  12    0.79    0.39
  -7  -2  13   17.89    0.93
  -7  -2  14   19.89    0.98
  -7  -2  15   22.18    1.04
  -7  -2  16   14.29    0.91
  -7  -2  17   19.01    1.13
  -7  -2  18   10.30    1.22
  -7  -2  19   15.76    1.19
  -7  -2  20    4.20    0.98
  -7  -2  21    4.58    0.90
  -7  -2  22   -0.71    1.21
  -7  -1  -3  141.85    6.91
  -7  -1  -2    2.50    0.28
  -7  -1  -1   78.68    2.84
  -7  -1   0    2.59    0.61
  -7  -1   1  124.32    3.12
  -7  -1   2   24.60    0.99
  -7  -1   3    3.88    0.39
  -7  -1   4   13.03    0.58
  -7  -1   5   13.76    0.59
  -7  -1   6    1.49    0.39
  -7  -1   7   17.89    0.93
  -7  -1   8    1.39    0.31
  -7  -1   9   76.91    1.93
  -7  -1  10    2.59    0.39
  -7  -1  11  101.20    2.62
  -7  -1  12    5.02    0.49
  -7  -1  13   70.06    2.68
  -7  -1  14    0.59    0.29
  -7  -1  15   20.61    1.00
  -7  -1  16   -0.40    0.69
  -7  -1  17   -0.30    0.61
  -7  -1  18    3.50    0.79
  -7  -1  19    7.02    0.90
  -7  -1  20   -1.69    0.81
  -7  -1  21   22.09    1.79
  -7  -1  22    1.30    0.80
  -7   0  -7   80.46    3.77
  -7   0  -6   -0.20    0.40
  -7   0  -5    5.02    0.49
  -7   0  -4   -0.20    0.40
  -7   0  -3    0.40    0.30
  -7   0  -2   -0.30    0.20
  -7   0  -1   53.58    1.76
  -7   0   0    0.20    0.60
  -7   0   1  292.07    8.89
  -7   0   2    1.90    0.69
  -7   0   3  174.50    5.81
  -7   0   4    0.50    0.60
  -7   0   5   10.50    2.40
  -7   0   6   -0.20    0.40
  -7   0   7   27.56    0.84
  -7   0   8   -0.10    0.20
  -7   0   9   12.53    0.50
  -7   0  10    0.30    0.30
  -7   0  11    3.88    0.51
  -7   0  12   -0.30    0.41
  -7   0  13   11.63    0.61
  -7   0  14   -0.20    0.50
  -7   0  15   36.24    1.93
  -7   0  16   -0.59    0.69
  -7   0  17   29.05    1.40
  -7   0  18    0.90    0.61
  -7   0  19   39.31    2.01
  -7   0  20    0.20    0.70
  -7   0  21   19.54    1.59
  -7   0  22   -0.79    1.00
  -7   1 -11    2.31    2.71
  -7   1 -10    1.39    0.80
  -7   1  -9   31.70    1.69
  -7   1  -8   18.23    1.28
  -7   1  -7   76.39    3.67
  -7   1  -6   17.14    1.08
  -7   1  -5  184.69    6.25
  -7   1  -4    8.70    0.71
  -7   1  -3  155.50    4.49
  -7   1  -2    2.59    0.29
  -7   1  -1   71.74    3.22
  -7   1   0    2.79    1.10
  -7   1   1  126.34    4.05
  -7   1   2   25.91    1.02
  -7   1   3    4.41    0.71
  -7   1   4   11.83    0.89
  -7   1   5   13.18    0.80
  -7   1   6    1.99    0.59
  -7   1   7   18.84    0.69
  -7   1   8    1.21    0.31
  -7   1   9   74.82    2.42
  -7   1  10    1.90    0.41
  -7   1  11  109.20    3.34
  -7   1  12    3.50    0.49
  -7   1  13   71.74    2.20
  -7   1  14   -0.30    0.51
  -7   1  15   22.75    1.34
  -7   1  16   -0.20    0.60
  -7   1  17    0.00    1.00
  -7   1  18    1.21    0.90
  -7   1  19    4.41    1.22
  -7   1  20    1.21    0.70
  -7   1  21   24.80    2.19
  -7   1  22    0.50    0.81
  -7   2 -14    2.69    1.21
  -7   2 -13   10.11    2.10
  -7   2 -12   14.21    3.17
  -7   2 -11   79.39    6.06
  -7   2 -10    0.90    0.49
  -7   2  -9   88.36    5.64
  -7   2  -8    7.18    1.02
  -7   2  -7   45.83    1.76
  -7   2  -6    0.10    0.30
  -7   2  -5   22.18    1.04
  -7   2  -4    7.51    0.60
  -7   2  -3    3.69    0.50
  -7   2  -2   15.37    0.63
  -7   2  -1   20.61    0.91
  -7   2   0   65.45    2.91
  -7   2   1   35.16    1.19
  -7   2   2   30.03    0.99
  -7   2   3  161.80    4.07
  -7   2   4   46.24    1.36
  -7   2   5  175.56    4.24
  -7   2   6    9.49    0.37
  -7   2   7   60.84    1.56
  -7   2   8    0.30    0.41
  -7   2   9   16.00    0.80
  -7   2  10    2.19    0.38
  -7   2  11   13.18    0.87
  -7   2  12    0.59    0.49
  -7   2  13   17.39    0.92
  -7   2  14   20.88    1.01
  -7   2  15   23.52    1.16
  -7   2  16   16.08    1.20
  -7   2  17   22.00    1.59
  -7   2  18   11.90    0.97
  -7   2  19   17.14    2.40
  -7   2  20    3.61    1.10
  -7   2  21    6.00    1.08
  -7   2  22    1.00    1.10
  -7   3 -15   14.52    2.67
  -7   3 -14   30.25    7.48
  -7   3 -13    1.49    0.71
  -7   3 -12    6.81    1.51
  -7   3 -11    0.30    1.21
  -7   3 -10   -0.10    0.71
  -7   3  -9    1.10    0.69
  -7   3  -8   10.89    0.92
  -7   3  -7   10.37    0.77
  -7   3  -6   37.70    1.35
  -7   3  -5   15.60    0.71
  -7   3  -4    4.71    0.39
  -7   3  -3   81.36    2.16
  -7   3  -2   40.83    1.28
  -7   3  -1  115.78    3.01
  -7   3   0   29.38    1.08
  -7   3   1   73.62    1.89
  -7   3   2    1.80    0.40
  -7   3   3    0.71    0.20
  -7   3   4    7.40    0.38
  -7   3   5   12.39    0.92
  -7   3   6   34.57    2.12
  -7   3   7    5.20    0.68
  -7   3   8  120.78    5.06
  -7   3   9   32.95    1.49
  -7   3  10   54.76    4.74
  -7   3  11   19.71    0.98
  -7   3  12    5.52    0.70
  -7   3  13    1.49    0.59
  -7   3  14    2.19    0.71
  -7   3  15    3.39    0.81
  -7   3  16    1.00    0.80
  -7   3  17    1.00    1.00
  -7   3  18    0.10    0.71
  -7   3  19    7.18    1.82
  -7   3  20    1.69    0.81
  -7   3  21    4.20    1.31
  -7   3  22    4.80    1.40
  -7   4 -14    9.92    1.70
  -7   4 -13    6.10    1.98
  -7   4 -12   26.42    2.06
  -7   4 -11   10.30    2.31
  -7   4 -10   33.76    2.32
  -7   4  -9    3.39    0.59
  -7   4  -8   28.52    1.17
  -7   4  -7    1.69    0.39
  -7   4  -6   21.81    0.84
  -7   4  -5   21.44    0.83
  -7   4  -4   12.82    0.57
  -7   4  -3   30.80    0.89
  -7   4  -2    8.58    0.53
  -7   4  -1    0.79    0.30
  -7   4   0   96.83    3.15
  -7   4   1    8.01    0.51
  -7   4   2   94.28    2.52
  -7   4   3    2.19    0.30
  -7   4   4  161.29    3.81
  -7   4   5   73.44    5.14
  -7   4   6   71.23    2.70
  -7   4   7   28.41    1.49
  -7   4   8    2.31    0.70
  -7   4   9   16.97    5.19
  -7   4  10    0.20    1.01
  -7   4  11    4.49    2.08
  -7   4  12   31.58    4.61
  -7   4  13    3.80    2.81
  -7   4  14   16.32    1.13
  -7   4  15   11.83    1.17
  -7   4  16   19.71    1.42
  -7   4  17    8.41    0.93
  -7   4  18   29.05    1.62
  -7   4  19    7.67    1.11
  -7   4  20    3.10    0.99
  -7   4  21    1.49    0.90
  -7   4  22    4.00    1.72
  -7   5 -13    0.10    1.22
  -7   5 -12    1.49    1.10
  -7   5 -11    0.40    0.59
  -7   5 -10    0.90    0.61
  -7   5  -9    0.59    0.49
  -7   5  -8   17.31    0.83
  -7   5  -7    0.50    0.60
  -7   5  -6   55.50    1.49
  -7   5  -5    1.30    0.21
  -7   5  -4   36.84    0.97
  -7   5  -3    7.62    0.50
  -7   5  -2   65.61    1.94
  -7   5  -1    5.71    0.38
  -7   5   0   47.33    1.24
  -7   5   1    0.71    0.40
  -7   5   2   62.57    1.74
  -7   5   3    4.41    0.42
  -7   5   4    4.20    0.41
  -7   5   5    2.79    0.60
  -7   5   6   43.30    1.97
  -7   5   7   15.68    1.11
  -7   5   8   84.09    4.77
  -7   5   9   -0.30    1.10
  -7   5  10  168.74    8.57
  -7   5  11    5.02    2.02
  -7   5  12  179.56    9.92
  -7   5  13   -0.40    1.79
  -7   5  14   64.48    6.10
  -7   5  15    2.79    1.70
  -7   5  16   13.69    1.78
  -7   5  17    1.49    0.90
  -7   5  18    2.10    1.60
  -7   5  19    2.40    0.81
  -7   5  20    6.00    1.18
  -7   5  21    4.80    1.18
  -7   6 -12   49.14    3.79
  -7   6 -11   -0.40    1.10
  -7   6 -10   71.74    2.54
  -7   6  -9    0.30    0.51
  -7   6  -8   66.42    2.12
  -7   6  -7    1.69    0.39
  -7   6  -6   11.09    0.60
  -7   6  -5    3.39    0.40
  -7   6  -4    0.20    0.31
  -7   6  -3    1.49    0.39
  -7   6  -2   12.53    0.71
  -7   6  -1   -0.50    0.40
  -7   6   0   62.09    1.73
  -7   6   1    1.69    0.39
  -7   6   2   94.48    2.53
  -7   6   3    5.52    0.52
  -7   6   4  107.54    2.90
  -7   6   5    0.59    0.49
  -7   6   6   87.42    3.18
  -7   6   7   11.97    2.70
  -7   6   8   54.46    3.25
  -7   6   9    8.29    2.88
  -7   6  10    9.99    2.09
  -7   6  11    1.00    1.40
  -7   6  12    2.99    5.40
  -7   6  13    2.10    2.00
  -7   6  14   26.11    4.29
  -7   6  15   10.30    5.71
  -7   6  16   48.44    4.18
  -7   6  17    1.39    2.29
  -7   6  18   58.52    3.83
  -7   6  19    2.19    1.10
  -7   6  20   33.18    2.53
  -7   6  21    0.71    0.91
  -7   7 -11    0.59    1.29
  -7   7 -10    2.31    0.70
  -7   7  -9    1.49    0.49
  -7   7  -8   25.91    1.12
  -7   7  -7    6.30    0.70
  -7   7  -6   47.33    1.65
  -7   7  -5   29.70    0.98
  -7   7  -4   83.54    2.38
  -7   7  -3   34.69    1.65
  -7   7  -2   84.82    2.76
  -7   7  -1    1.39    0.40
  -7   7   0   28.84    0.86
  -7   7   1    0.30    0.30
  -7   7   2    1.49    0.49
  -7   7   3    1.90    0.50
  -7   7   4    2.89    0.41
  -7   7   5    1.00    0.40
  -7   7   6   24.70    2.09
  -7   7   7    0.20    1.71
  -7   7   8   91.39    4.02
  -7   7   9    1.21    2.42
  -7   7  10   95.06    5.65
  -7   7  11    1.30    1.89
  -7   7  12  110.46    7.36
  -7   7  13    5.11    1.90
  -7   7  14   58.68    7.81
  -7   7  15   11.97    3.39
  -7   7  16   19.01    5.84
  -7   7  17    2.19    9.77
  -7   7  18    9.30    3.72
  -7   7  19    0.79    3.99
  -7   7  20    3.10    1.20
  -7   8 -13    5.81    1.78
  -7   8 -12   11.42    2.64
  -7   8 -11   19.71    1.78
  -7   8 -10   13.47    1.32
  -7   8  -9   16.56    1.22
  -7   8  -8    8.29    0.81
  -7   8  -7    9.99    0.57
  -7   8  -6   13.03    0.72
  -7   8  -5    1.90    0.41
  -7   8  -4    0.90    0.40
  -7   8  -3    0.79    0.61
  -7   8  -2    0.00    1.00
  -7   8  -1    0.50    0.40
  -7   8   0   30.91    1.00
  -7   8   1    2.50    0.51
  -7   8   2   78.50    2.30
  -7   8   3    8.29    0.52
  -7   8   4  118.37    4.57
  -7   8   5    8.82    1.78
  -7   8   6   85.75    5.56
  -7   8   7   15.52    2.52
  -7   8   8   59.75    4.17
  -7   8   9    0.00    1.00
  -7   8  10    1.99    3.58
  -7   8  11    7.40    5.88
  -7   8  12    5.52    2.91
  -7   8  13   -0.50    1.51
  -7   8  14   20.70    3.37
  -7   8  15   13.18    3.19
  -7   8  16   40.45    4.71
  -7   8  17   28.09    4.45
  -7   8  18   64.96    7.74
  -7   8  19   18.06    4.08
  -7   9 -12    0.50    1.01
  -7   9 -11    1.59    0.91
  -7   9 -10    0.10    1.01
  -7   9  -9    0.50    0.70
  -7   9  -8    2.69    0.79
  -7   9  -7    0.00    1.00
  -7   9  -6    4.49    0.59
  -7   9  -5   14.06    0.97
  -7   9  -4   29.81    1.09
  -7   9  -3   32.83    1.38
  -7   9  -2   39.69    1.64
  -7   9  -1   59.14    2.00
  -7   9   0   17.81    0.68
  -7   9   1   25.91    1.02
  -7   9   2    2.10    2.49
  -7   9   3    8.53    1.11
  -7   9   4    0.30    1.21
  -7   9   5    3.69    2.61
  -7   9   6   31.47    2.69
  -7   9   7    3.10    2.50
  -7   9   8   51.98    4.04
  -7   9   9   22.37    4.64
  -7   9  10   36.12    4.69
  -7   9  11   19.80    5.34
  -7   9  12   12.32    2.88
  -7   9  13   24.80    2.89
  -7   9  14    9.92    2.08
  -7   9  15   14.52    6.71
  -7   9  16    2.10    3.10
  -7   9  17    3.31    3.42
  -7   9  18    3.39    5.37
  -7  10 -11   13.32    2.63
  -7  10 -10    5.20    1.41
  -7  10  -9   24.60    2.28
  -7  10  -8    4.80    0.92
  -7  10  -7   30.69    2.11
  -7  10  -6    3.80    0.82
  -7  10  -5   13.99    0.97
  -7  10  -4   -0.50    0.40
  -7  10  -3    1.39    0.59
  -7  10  -2    2.69    0.79
  -7  10  -1    3.39    0.29
  -7  10   0   12.11    0.42
  -7  10   1   16.48    1.46
  -7  10   2   27.14    1.88
  -7  10   3   43.03    2.49
  -7  10   4   10.18    1.21
  -7  10   5   64.32   30.16
  -7  10   6    6.92    2.79
  -7  10   7   17.22    2.90
  -7  10   8    4.20    2.09
  -7  10   9    4.58    2.31
  -7  10  10    2.59    2.00
  -7  10  11    1.00    2.20
  -7  10  12    7.51    3.40
  -7  10  13    3.31    3.20
  -7  10  14    9.00    4.08
  -7  10  15   10.30    3.40
  -7  10  16    0.71    2.81
  -7  10  17    8.12    3.70
  -7  11 -13    6.10    8.79
  -7  11  -9    2.99    1.38
  -7  11  -8    2.40    0.90
  -7  11  -7   14.52    1.52
  -7  11  -6    2.31    0.91
  -7  11  -5   32.15    1.47
  -7  11  -4    1.59    0.71
  -7  11  -3   59.75    2.32
  -7  11  -2    0.40    0.30
  -7  11  -1   49.56    2.25
  -7  11   0    4.58    1.11
  -7  11   1   20.34    1.62
  -7  11   2    2.40    0.59
  -7  11   3    1.21    0.81
  -7  11   4    2.59    1.00
  -7  11   5    1.59    0.60
  -7  11   6   -3.20    2.18
  -7  11   7   15.13    3.50
  -7  11   8    1.00    2.50
  -7  11   9   25.91    3.36
  -7  11  10    8.01    3.00
  -7  11  11   21.07    5.60
  -7  11  12    1.99    3.30
  -7  11  13   20.70    5.91
  -7  11  14   -0.30    3.11
  -7  11  15    3.88    5.67
  -7  11  16    7.51    7.51
  -7  12  -8   -1.80    2.20
  -7  12  -7   27.25    2.30
  -7  12  -6    0.79    1.19
  -7  12  -5    2.59    1.61
  -7  12  -4    1.30    1.00
  -7  12  -3    1.10    0.90
  -7  12  -2    1.99    0.79
  -7  12  -1   10.63    1.43
  -7  12   1   19.01    1.57
  -7  12   2    0.59    1.39
  -7  12   3   36.36    2.65
  -7  12   4    4.58    1.71
  -7  12   5   35.88    2.40
  -7  12   6    4.00    2.48
  -7  12   7   25.81    3.76
  -7  12   8    3.88    7.68
  -7  12   9   11.49    3.12
  -7  12  10   -1.49    3.59
  -7  12  11    4.00    3.20
  -7  12  12    8.70    6.61
  -7  12  13    1.80    2.60
  -7  12  14   -0.50    3.11
  -7  13  -6    0.90    1.41
  -7  13  -5   58.68    6.89
  -7  13  -4    2.79    1.30
  -7  13  -3   54.46    6.05
  -7  13  -2    6.00    1.18
  -7  13  -1   31.36    3.02
  -7  13   0   12.18    2.51
  -7  13   1   10.89    2.57
  -7  13   2    1.99    1.38
  -7  13   3    0.20    2.41
  -7  13   4   -2.89    3.20
  -7  13   5    5.62    4.03
  -7  13   6    0.59    2.09
  -7  13   7    9.61    3.22
  -7  13   8    2.99    3.39
  -7  13   9   14.52    3.73
  -7  13  10    2.40    3.69
  -7  13  11    5.71    4.11
  -7  13  12   15.21    6.63
  -7  14  -5    0.20    1.81
  -7  14  -4    1.99    1.80
  -7  14  -3   -2.50    1.71
  -7  14  -2    2.79    2.81
  -7  14  -1    7.78    2.12
  -7  14   0   10.63    2.61
  -7  14   1   21.34    4.53
  -7  14   2    6.81    2.51
  -7  14   3   28.94    6.35
  -7  14   4    9.00    4.32
  -7  14   5   13.69    3.70
  -7  14   6    2.40    2.39
  -7  14   7   16.32    3.88
  -7  14   8    4.80    3.59
  -7  14   9    4.08    3.39
  -7  14  10    9.49    4.62
  -7  15  -3   11.83    3.37
  -7  15  -2    6.30    2.41
  -7  15  -1   12.67    2.78
  -7  15   0    3.39    2.69
  -7  15   1    9.42    1.90
  -7  15   2    4.41    3.11
  -7  15   3    2.31    3.22
  -7  15   4   -0.79    3.99
  -7  15   5    0.59    3.57
  -7  15   6    7.40    3.59
  -6 -15  -4    3.80    1.79
  -6 -15  -3   -2.19    1.10
  -6 -15  -2    1.10    2.79
  -6 -15  -1    2.19    1.60
  -6 -15   0    2.40    1.71
  -6 -14  -8   -0.30    1.80
  -6 -14  -7    8.70   10.62
  -6 -14  -6   13.32    3.29
  -6 -14  -5   10.37    2.38
  -6 -14  -4   26.11    2.25
  -6 -14  -3   13.32    1.90
  -6 -14  -2   17.47    2.26
  -6 -14  -1    6.50    1.38
  -6 -14   0   11.29    1.68
  -6 -13 -10   37.58    3.43
  -6 -13  -9    8.01    3.28
  -6 -13  -8   32.72    4.00
  -6 -13  -7    2.69    4.59
  -6 -13  -6   39.69    4.03
  -6 -13  -5    6.00    1.52
  -6 -13  -4   21.53    2.04
  -6 -13  -3    5.71    1.63
  -6 -13  -2    0.20    1.11
  -6 -13  -1    1.59    1.18
  -6 -13   0    3.61    1.41
  -6 -13   1    0.20    1.61
  -6 -13   2   15.60    2.61
  -6 -13   3    1.90    1.49
  -6 -13   4   22.75    3.63
  -6 -13   5    2.10    1.91
  -6 -13   6   16.89    4.03
  -6 -12 -12   24.01    3.43
  -6 -12 -11    0.10    1.32
  -6 -12 -10    6.40    2.02
  -6 -12  -9    3.61    2.01
  -6 -12  -8    0.40    1.10
  -6 -12  -7    0.20    1.11
  -6 -12  -6   15.21    1.72
  -6 -12  -5    2.10    1.31
  -6 -12  -4   57.61    3.04
  -6 -12  -3    1.00    1.00
  -6 -12  -2   54.76    2.81
  -6 -12  -1   -1.39    0.71
  -6 -12   0   31.47    2.13
  -6 -12   1    2.19    0.80
  -6 -12   2   19.36    4.31
  -6 -12   3    2.59    1.51
  -6 -12   4    3.31    2.00
  -6 -12   5   -1.00    1.50
  -6 -12   6   -0.10    1.52
  -6 -12   7    1.21    1.72
  -6 -11 -14    1.30    3.49
  -6 -11 -13    1.39    1.70
  -6 -11 -12    6.92    1.32
  -6 -11 -11    3.31    1.82
  -6 -11 -10   31.25    4.25
  -6 -11  -9   22.94   46.18
  -6 -11  -8   30.25    2.75
  -6 -11  -7    2.19    1.10
  -6 -11  -6   55.06    2.82
  -6 -11  -5    2.79    2.20
  -6 -11  -4   49.00    2.38
  -6 -11  -3    0.00    1.00
  -6 -11  -2    9.18    1.39
  -6 -11  -1   11.02    1.59
  -6 -11   0    2.10    1.39
  -6 -11   1    4.28    0.91
  -6 -11   2   15.21    2.03
  -6 -11   3   -0.40    1.10
  -6 -11   4   26.42    4.73
  -6 -11   5    4.28    1.49
  -6 -11   6   52.27    6.65
  -6 -11   7    4.08    2.10
  -6 -10 -15    1.21    1.50
  -6 -10 -14   16.48    3.57
  -6 -10 -13    4.41    1.60
  -6 -10 -12   26.83    2.59
  -6 -10 -11   -0.30    1.41
  -6 -10 -10   24.11    4.32
  -6 -10  -9    0.59    0.80
  -6 -10  -8   13.99    2.32
  -6 -10  -7    0.40    1.10
  -6 -10  -6    1.39    0.80
  -6 -10  -5    1.30    0.89
  -6 -10  -4   22.18    1.22
  -6 -10  -3   18.66    1.21
  -6 -10  -2   45.16    2.82
  -6 -10  -1   17.39    4.09
  -6 -10   0   76.56    3.33
  -6 -10   1   11.42    0.88
  -6 -10   2   66.42    4.73
  -6 -10   3    7.90    1.29
  -6 -10   4   46.65    3.14
  -6 -10   5    0.90    1.10
  -6 -10   6    6.20    1.20
  -6 -10   7    3.69    2.00
  -6 -10   8   17.64    4.54
  -6  -9 -16    1.21    3.32
  -6  -9 -15    3.69    2.80
  -6  -9 -14    1.30    2.10
  -6  -9 -13   14.36    4.78
  -6  -9 -12   12.39    1.62
  -6  -9 -11    4.08    1.41
  -6  -9 -10   24.80    2.29
  -6  -9  -9   25.81    2.34
  -6  -9  -8   30.03    2.19
  -6  -9  -7   24.50    1.88
  -6  -9  -6   38.32    2.10
  -6  -9  -5    6.30    1.00
  -6  -9  -4   32.95    1.84
  -6  -9  -3   17.47    1.50
  -6  -9  -2    8.53    1.11
  -6  -9  -1    2.31    0.79
  -6  -9   0   -0.50    0.60
  -6  -9   1   11.22    1.21
  -6  -9   2    4.08    1.29
  -6  -9   3   57.00    3.17
  -6  -9   4   28.52    2.78
  -6  -9   5  103.02    6.70
  -6  -9   6   35.05    2.96
  -6  -9   7   99.00    4.58
  -6  -9   8   23.72    2.24
  -6  -9   9   31.81    3.84
  -6  -9  14    2.69    2.10
  -6  -9  15    4.49    1.31
  -6  -9  16    5.90    1.90
  -6  -9  17    7.62    1.38
  -6  -9  18   11.29    2.42
  -6  -8 -13   14.52    1.60
  -6  -8 -12   19.01    2.09
  -6  -8 -11    3.39    0.88
  -6  -8 -10    6.60    1.28
  -6  -8  -9   -0.50    0.91
  -6  -8  -8    8.01    7.92
  -6  -8  -7   16.32    1.37
  -6  -8  -6   -0.79    1.00
  -6  -8  -5   45.97    2.85
  -6  -8  -4   23.43    1.36
  -6  -8  -3   76.04    3.66
  -6  -8  -2   22.66    1.52
  -6  -8  -1   82.81    4.19
  -6  -8   0   16.56    1.71
  -6  -8   1   75.00    3.46
  -6  -8   2    9.12    1.63
  -6  -8   3   52.85    4.51
  -6  -8   4    2.59    1.29
  -6  -8   5    2.79    1.30
  -6  -8   6    4.88    3.09
  -6  -8   7    4.49    1.48
  -6  -8   8   -2.19    1.01
  -6  -8   9   21.81    2.24
  -6  -8  11   44.76    2.68
  -6  -8  12    9.30    1.40
  -6  -8  13   58.22    4.27
  -6  -8  14   26.52    2.37
  -6  -8  15   31.70    2.82
  -6  -8  16    9.99    2.78
  -6  -8  17   18.32    2.40
  -6  -8  18    1.90    1.71
  -6  -8  19    1.99    0.99
  -6  -7 -10    2.69    0.98
  -6  -7  -9   59.60    3.09
  -6  -7  -8    8.41    1.22
  -6  -7  -7   75.00    3.98
  -6  -7  -6    8.70    1.30
  -6  -7  -5   30.69    2.66
  -6  -7  -4   17.39    1.50
  -6  -7  -3   17.39    1.17
  -6  -7  -2    1.69    0.49
  -6  -7  -1    6.81    0.99
  -6  -7   0   -0.20    0.50
  -6  -7   1   66.26    3.09
  -6  -7   2   11.97    1.59
  -6  -7   3  100.60   35.71
  -6  -7   4   51.84   92.02
  -6  -7   5  121.00    7.48
  -6  -7   6   22.00    2.35
  -6  -7   7  151.78    7.88
  -6  -7   8   13.62    1.77
  -6  -7   9  148.11    4.87
  -6  -7  10    0.50    1.11
  -6  -7  11   43.96    3.45
  -6  -7  12    3.69    1.00
  -6  -7  13    0.59    1.19
  -6  -7  14    0.90    1.01
  -6  -7  15    8.41    2.09
  -6  -7  16    6.50    1.02
  -6  -7  17   36.36    2.65
  -6  -7  18    7.62    1.71
  -6  -7  19   51.84    4.46
  -6  -7  20    4.80    1.31
  -6  -6  -8   12.39    1.27
  -6  -6  -7   20.79    1.46
  -6  -6  -6    9.80    1.63
  -6  -6  -5   58.68    3.68
  -6  -6  -4   13.62    1.18
  -6  -6  -3  152.52    5.68
  -6  -6  -2    7.29    0.81
  -6  -6  -1  220.23    8.31
  -6  -6   0    8.18    0.80
  -6  -6   1  100.80    4.02
  -6  -6   2    6.71    1.81
  -6  -6   3   49.00    3.08
  -6  -6   4    1.90    0.99
  -6  -6   5   23.91    1.86
  -6  -6   6   17.39    1.92
  -6  -6   7    6.10    0.89
  -6  -6   8   -0.30    0.61
  -6  -6   9   53.14    2.33
  -6  -6  10    1.00    0.70
  -6  -6  11  141.61    7.85
  -6  -6  12    4.28    2.40
  -6  -6  13  156.00    4.75
  -6  -6  14    0.50    0.60
  -6  -6  15   67.24    2.46
  -6  -6  16   -0.59    1.09
  -6  -6  17   37.09    2.92
  -6  -6  18    1.69    1.30
  -6  -6  19    2.19    1.30
  -6  -6  20    2.40    0.90
  -6  -6  21    1.10    1.30
  -6  -5  -6   15.52    1.10
  -6  -5  -5   61.31    3.45
  -6  -5  -4   18.84    1.91
  -6  -5  -3    0.71    0.40
  -6  -5  -2   40.58    1.78
  -6  -5  -1   14.67    2.53
  -6  -5   0    1.80    1.21
  -6  -5   1   43.96    1.99
  -6  -5   2    0.00    1.00
  -6  -5   3   97.42    6.91
  -6  -5   4    1.99    0.90
  -6  -5   5  102.62    3.44
  -6  -5   6    0.50    0.60
  -6  -5   7  126.79    4.28
  -6  -5   8    0.10    0.51
  -6  -5   9   81.36    3.07
  -6  -5  10    1.90    0.80
  -6  -5  11   30.25    1.32
  -6  -5  12    8.70    0.83
  -6  -5  13    6.40    0.71
  -6  -5  14    0.40    0.79
  -6  -5  15    3.80    0.70
  -6  -5  16    0.30    0.61
  -6  -5  17   10.63    1.17
  -6  -5  18    5.11    0.81
  -6  -5  19   16.16    1.53
  -6  -5  20    4.71    1.39
  -6  -5  21   17.14    2.40
  -6  -4  -5   17.22    2.74
  -6  -4  -4    0.00    1.00
  -6  -4  -3   70.56    3.02
  -6  -4  -2   10.50    1.10
  -6  -4  -1  140.19    4.26
  -6  -4   0   30.58    1.22
  -6  -4   1  139.24    4.48
  -6  -4   2    9.61    3.29
  -6  -4   3   93.90    4.65
  -6  -4   4    2.89    0.51
  -6  -4   5    6.50    0.41
  -6  -4   6   36.60    1.21
  -6  -4   7   49.98    1.84
  -6  -4   8    1.49    0.29
  -6  -4   9   40.96    1.28
  -6  -4  10   19.01    0.61
  -6  -4  11   82.45    2.18
  -6  -4  12   11.02    0.60
  -6  -4  13   60.53    2.18
  -6  -4  14    2.19    0.38
  -6  -4  15   33.99    1.40
  -6  -4  16    5.38    0.60
  -6  -4  17    9.18    0.73
  -6  -4  18    4.58    0.68
  -6  -4  19    0.79    0.69
  -6  -4  20    0.40    1.10
  -6  -4  21    1.21    1.01
  -6  -4  22    0.71    1.11
  -6  -3  -4   83.17    4.01
  -6  -3  -3    0.59    0.49
  -6  -3  -2   83.36    4.38
  -6  -3  -1    4.41    0.50
  -6  -3   0   48.58    1.81
  -6  -3   1   17.14    1.41
  -6  -3   2    9.12    0.72
  -6  -3   3   30.47    1.10
  -6  -3   4  154.75    4.73
  -6  -3   5   98.41    2.78
  -6  -3   6   90.82    2.67
  -6  -3   7  111.72    3.38
  -6  -3   8   55.80    1.64
  -6  -3   9   49.70    1.27
  -6  -3  10   27.35    1.05
  -6  -3  11   22.28    0.76
  -6  -3  12    1.00    0.40
  -6  -3  13    0.30    0.41
  -6  -3  14   45.56    1.75
  -6  -3  15    4.00    0.68
  -6  -3  16   17.72    0.93
  -6  -3  17    9.12    0.91
  -6  -3  18   12.82    0.93
  -6  -3  19    5.38    0.70
  -6  -3  20   21.62    1.49
  -6  -3  21   -0.40    1.30
  -6  -3  22    7.90    1.91
  -6  -2  -3   38.94    2.00
  -6  -2  -2   66.10    4.55
  -6  -2  -1   20.43    0.81
  -6  -2   0  232.87    6.41
  -6  -2   1   17.89    1.10
  -6  -2   2  246.49    6.91
  -6  -2   3    0.59    0.29
  -6  -2   4   12.67    0.57
  -6  -2   5   14.06    0.68
  -6  -2   6    3.61    0.42
  -6  -2   7    1.99    0.31
  -6  -2   8   19.80    0.62
  -6  -2   9   -0.10    0.30
  -6  -2  10   59.44    1.54
  -6  -2  11    1.30    0.30
  -6  -2  12   72.93    2.22
  -6  -2  13    3.61    0.49
  -6  -2  14   43.56    1.58
  -6  -2  15    2.31    0.49
  -6  -2  16   22.56    1.14
  -6  -2  17    9.67    0.87
  -6  -2  18    0.30    0.80
  -6  -2  19   11.90    1.17
  -6  -2  20    1.21    1.10
  -6  -2  21    1.39    1.20
  -6  -2  22    2.19    0.89
  -6  -1  -3   -1.59    1.08
  -6  -1  -2    1.99    0.39
  -6  -1  -1    2.59    0.29
  -6  -1   0    3.10    0.60
  -6  -1   1  105.68    3.08
  -6  -1   2   74.82    2.08
  -6  -1   3    1.30    0.30
  -6  -1   4  131.79    3.90
  -6  -1   5    8.82    0.48
  -6  -1   6   29.59    1.09
  -6  -1   7    8.41    0.52
  -6  -1   8   47.33    1.24
  -6  -1   9    7.62    0.50
  -6  -1  10   16.00    0.64
  -6  -1  11    0.30    0.30
  -6  -1  12    1.10    0.40
  -6  -1  13    0.00    1.00
  -6  -1  14    6.40    0.81
  -6  -1  15    0.90    0.49
  -6  -1  16   15.68    0.87
  -6  -1  17    0.50    0.50
  -6  -1  18   41.73    2.20
  -6  -1  19    0.59    1.00
  -6  -1  20   58.83    2.91
  -6  -1  21    5.29    2.12
  -6  -1  22   32.95    2.76
  -6   0  -8    0.10    0.40
  -6   0  -7   -0.71    0.60
  -6   0  -6   25.70    1.42
  -6   0  -5    0.40    0.50
  -6   0  -4  242.11    8.40
  -6   0  -3    0.00    1.00
  -6   0  -2  444.37   18.55
  -6   0  -1    1.21    0.20
  -6   0   0  232.26    9.75
  -6   0   1    1.00    0.80
  -6   0   2    7.29    1.67
  -6   0   3   -0.30    0.51
  -6   0   4   28.30    1.17
  -6   0   5   -0.30    0.51
  -6   0   6   11.22    0.47
  -6   0   7    0.40    0.20
  -6   0   8   61.47    1.57
  -6   0   9    0.30    0.30
  -6   0  10   73.27    2.05
  -6   0  11    0.10    0.40
  -6   0  12  156.75    5.01
  -6   0  13   -0.59    0.49
  -6   0  14  105.27    3.90
  -6   0  15   -0.20    0.40
  -6   0  16   33.18    1.50
  -6   0  17   -0.20    0.60
  -6   0  18   12.67    1.57
  -6   0  19    1.00    0.80
  -6   0  20    0.30    0.61
  -6   0  21    0.71    1.11
  -6   0  22   12.53    1.77
  -6   1 -11    4.41    1.01
  -6   1 -10  143.52    7.91
  -6   1  -9   13.99    1.80
  -6   1  -8  179.83    8.31
  -6   1  -7   14.52    1.37
  -6   1  -6  174.24    6.34
  -6   1  -5   13.69    0.81
  -6   1  -4   95.84    2.94
  -6   1  -3    1.10    0.50
  -6   1  -2    2.59    0.29
  -6   1  -1    4.28    1.20
  -6   1   0    4.00    0.88
  -6   1   1  105.47    3.70
  -6   1   2   78.32    2.48
  -6   1   3    2.59    0.61
  -6   1   4  130.42    4.34
  -6   1   5    8.29    0.29
  -6   1   6   30.25    0.99
  -6   1   7    8.41    0.52
  -6   1   8   49.00    1.54
  -6   1   9    5.90    0.49
  -6   1  10   14.82    1.00
  -6   1  11   -0.59    0.40
  -6   1  12    0.79    0.61
  -6   1  13   -0.30    0.51
  -6   1  14    6.50    0.71
  -6   1  15    1.00    0.60
  -6   1  16   13.10    1.01
  -6   1  17    1.80    0.91
  -6   1  18   42.51    1.70
  -6   1  19    1.39    0.90
  -6   1  20   57.00    2.27
  -6   1  21    0.50    0.91
  -6   1  22   34.11    2.57
  -6   2 -14   26.94    4.05
  -6   2 -13   53.29    4.67
  -6   2 -12   34.46    2.58
  -6   2 -11    9.12    2.11
  -6   2 -10   28.30    2.02
  -6   2  -9    0.00    1.00
  -6   2  -8    0.30    0.41
  -6   2  -7   23.62    0.97
  -6   2  -6   12.39    0.77
  -6   2  -5   42.12    1.43
  -6   2  -4    8.12    0.68
  -6   2  -3   36.12    1.20
  -6   2  -2   63.04    1.43
  -6   2  -1   21.90    0.94
  -6   2   0  225.90    6.91
  -6   2   1   15.37    0.47
  -6   2   2  241.49    6.53
  -6   2   3    0.71    0.20
  -6   2   4   12.11    0.42
  -6   2   5   14.29    0.98
  -6   2   6    3.39    0.59
  -6   2   7    1.30    0.71
  -6   2   8   19.36    0.88
  -6   2   9    3.88    1.89
  -6   2  10   66.75    2.78
  -6   2  11    2.19    0.50
  -6   2  12   65.29    3.07
  -6   2  13    2.89    0.71
  -6   2  14   46.51    2.05
  -6   2  15    1.59    0.71
  -6   2  16   23.14    1.73
  -6   2  17    9.49    0.99
  -6   2  18    1.21    0.70
  -6   2  19   13.03    1.08
  -6   2  20   -0.79    0.69
  -6   2  21    1.69    1.09
  -6   2  22    1.39    1.09
  -6   3 -15    2.99    1.49
  -6   3 -14    1.49    1.20
  -6   3 -13    7.40    1.31
  -6   3 -11   20.34    2.44
  -6   3 -10   16.08    1.28
  -6   3  -9   39.44    2.26
  -6   3  -8   65.93    2.60
  -6   3  -7   67.73    1.98
  -6   3  -6   63.84    1.92
  -6   3  -5   11.49    0.61
  -6   3  -4   81.36    2.16
  -6   3  -3    1.10    0.21
  -6   3  -2   84.27    2.39
  -6   3  -1    4.71    0.39
  -6   3   0   44.36    1.86
  -6   3   1   20.52    0.82
  -6   3   2    9.80    0.38
  -6   3   3   30.58    1.00
  -6   3   4  151.29    4.92
  -6   3   5   94.48    3.30
  -6   3   6   96.24    3.53
  -6   3   7  109.62    3.98
  -6   3   8   52.13    2.02
  -6   3   9   50.55    4.27
  -6   3  10   26.01    2.24
  -6   3  11   26.42    2.47
  -6   3  12    0.50    0.50
  -6   3  13    0.10    0.61
  -6   3  14   42.38    2.99
  -6   3  15    1.39    0.99
  -6   3  16   16.56    1.22
  -6   3  17   10.11    1.02
  -6   3  18   14.06    1.27
  -6   3  19    8.12    1.42
  -6   3  20   21.81    1.68
  -6   3  21    1.30    1.09
  -6   3  22    7.18    1.29
  -6   4 -14    9.80    1.31
  -6   4 -13   21.62    2.33
  -6   4 -12   18.58    1.72
  -6   4 -11    8.70    1.18
  -6   4 -10   31.47    2.69
  -6   4  -9    1.90    0.50
  -6   4  -8    2.59    0.52
  -6   4  -7    0.90    0.40
  -6   4  -6    0.20    0.31
  -6   4  -5   10.37    0.58
  -6   4  -4    0.79    0.30
  -6   4  -3   65.93    1.62
  -6   4  -2    9.67    0.50
  -6   4  -1  133.86    3.24
  -6   4   0   30.47    0.99
  -6   4   1  132.94    3.92
  -6   4   2    9.00    0.48
  -6   4   3   93.70    2.90
  -6   4   4    2.69    0.69
  -6   4   5    7.78    0.89
  -6   4   6   33.06    1.61
  -6   4   7   45.02    2.15
  -6   4   8    0.30    1.00
  -6   4   9   38.44    3.22
  -6   4  10   23.62    2.53
  -6   4  11   75.69    7.83
  -6   4  12   14.90    3.40
  -6   4  13   71.06    6.24
  -6   4  14    2.99    1.80
  -6   4  15   42.90    2.75
  -6   4  16    3.69    1.00
  -6   4  17   10.63    1.17
  -6   4  18    3.31    0.80
  -6   4  19    0.30    1.10
  -6   4  20    1.00    0.70
  -6   4  21    0.90    1.01
  -6   4  22    0.40    0.89
  -6   5 -13   10.82    1.38
  -6   5 -12    0.59    0.69
  -6   5 -11   38.32    1.86
  -6   5 -10    0.00    1.00
  -6   5  -9   71.23    2.36
  -6   5  -8    5.90    0.49
  -6   5  -7  114.06    3.20
  -6   5  -6   14.90    0.69
  -6   5  -5   61.94    1.57
  -6   5  -4   14.98    0.62
  -6   5  -3    1.39    0.31
  -6   5  -2   42.64    1.18
  -6   5  -1   15.68    0.63
  -6   5   0    1.80    0.29
  -6   5   1   42.64    1.31
  -6   5   2    0.20    0.31
  -6   5   3  103.63    3.26
  -6   5   4    1.90    0.50
  -6   5   5   99.20    3.39
  -6   5   6   -0.79    0.50
  -6   5   7  118.59    7.41
  -6   5   8    2.19    1.81
  -6   5   9   82.08    7.25
  -6   5  10    0.71    1.21
  -6   5  11   27.98    3.07
  -6   5  12    9.49    1.91
  -6   5  13    7.29    2.21
  -6   5  14    0.59    1.89
  -6   5  15    4.71    2.08
  -6   5  16    0.50    2.10
  -6   5  17   15.37    1.49
  -6   5  18    5.71    1.00
  -6   5  19   14.59    1.30
  -6   5  20    4.58    0.90
  -6   5  21   15.37    1.80
  -6   6 -12    1.39    1.09
  -6   6 -11   30.47    1.99
  -6   6 -10    5.81    0.58
  -6   6  -9   10.89    0.79
  -6   6  -8   11.83    0.69
  -6   6  -7   20.43    0.81
  -6   6  -6    6.00    0.49
  -6   6  -5   58.37    1.83
  -6   6  -4   12.82    0.57
  -6   6  -3  158.00    4.27
  -6   6  -2    6.60    0.51
  -6   6  -1  200.51    5.38
  -6   6   0    7.67    0.89
  -6   6   1   91.97    2.49
  -6   6   2    4.58    0.39
  -6   6   3   47.06    1.51
  -6   6   4    1.10    0.50
  -6   6   5   22.28    2.27
  -6   6   6   13.62    1.99
  -6   6   7    6.71    2.38
  -6   6   8   -2.10    1.10
  -6   6   9   57.15    4.69
  -6   6  10    1.00    2.10
  -6   6  11  162.82    9.70
  -6   6  12    6.00    6.71
  -6   6  13  172.40    9.98
  -6   6  14    7.67    3.38
  -6   6  15   86.49   19.16
  -6   6  16   -0.30    2.71
  -6   6  17   41.22    3.85
  -6   6  18    9.30    4.03
  -6   6  19    2.69    1.31
  -6   6  20    4.88    2.48
  -6   6  21    0.50    1.21
  -6   7 -11   27.25    1.98
  -6   7 -10    2.31    0.61
  -6   7  -9   54.76    1.78
  -6   7  -8    6.60    0.51
  -6   7  -7   75.17    2.43
  -6   7  -6   10.82    0.59
  -6   7  -5   36.84    1.21
  -6   7  -4   20.52    0.82
  -6   7  -3   21.07    1.10
  -6   7  -2    1.99    0.51
  -6   7  -1    5.38    0.51
  -6   7   0    0.00    1.00
  -6   7   1   67.57    2.14
  -6   7   2   11.29    0.47
  -6   7   3   87.05    2.05
  -6   7   4    7.02    1.38
  -6   7   5  130.87    5.95
  -6   7   6   16.16    1.77
  -6   7   7  145.68    8.45
  -6   7   8   16.00    2.48
  -6   7   9  138.30    8.70
  -6   7  10    3.20    1.29
  -6   7  11   49.56    4.08
  -6   7  12    3.20    2.11
  -6   7  13   -1.99    1.38
  -6   7  14    3.69    4.68
  -6   7  15   20.61    4.63
  -6   7  16   15.21    5.54
  -6   7  17   68.23   19.00
  -6   7  18   21.16    4.69
  -6   7  19   50.55    6.54
  -6   7  20    3.20    1.29
  -6   8 -12   19.36    3.78
  -6   8 -11    4.08    1.21
  -6   8 -10    6.20    0.80
  -6   8  -9    0.30    0.51
  -6   8  -8    1.69    0.49
  -6   8  -7   11.90    0.83
  -6   8  -6    0.71    0.40
  -6   8  -5   43.16    1.45
  -6   8  -4   21.53    0.84
  -6   8  -3   76.04    2.44
  -6   8  -2   21.81    1.03
  -6   8  -1   93.51    2.71
  -6   8   0   16.40    0.73
  -6   8   1   75.34    2.08
  -6   8   2    9.49    0.99
  -6   8   3   46.10    1.90
  -6   8   4    5.11    2.89
  -6   8   5    1.39    1.20
  -6   8   6    8.88    2.98
  -6   8   7    2.59    1.19
  -6   8   8   -1.21    1.91
  -6   8   9   33.76    2.90
  -6   8  10    1.39    1.89
  -6   8  11   51.70    5.90
  -6   8  12    7.67    1.88
  -6   8  13   77.79    6.53
  -6   8  14   27.25    3.97
  -6   8  15   41.73    4.01
  -6   8  16   15.68    3.33
  -6   8  17   22.47    6.26
  -6   8  18    1.10    3.51
  -6   8  19    4.08    4.61
  -6   9 -12    4.28    2.90
  -6   9 -11    2.79    0.70
  -6   9 -10   22.00    2.16
  -6   9  -9   25.60    1.62
  -6   9  -8   22.00    1.50
  -6   9  -7   26.01    1.33
  -6   9  -6   35.52    1.55
  -6   9  -5    4.88    0.40
  -6   9  -4   26.52    1.13
  -6   9  -3   15.29    0.94
  -6   9  -2    9.00    0.72
  -6   9  -1    4.49    1.02
  -6   9   0    0.30    0.20
  -6   9   1   13.91    1.27
  -6   9   2    6.81    1.10
  -6   9   3   49.70    2.54
  -6   9   4   30.58   12.94
  -6   9   5   85.56    4.81
  -6   9   6   27.88    2.96
  -6   9   7   87.05    5.41
  -6   9   8   22.66    3.24
  -6   9   9   30.47    3.97
  -6   9  10   11.42    3.18
  -6   9  11    2.59    1.71
  -6   9  12    2.79    3.31
  -6   9  13    0.79    1.69
  -6   9  14   -1.21    2.71
  -6   9  15   14.29    6.43
  -6   9  16    4.41    2.60
  -6   9  17   12.53    3.33
  -6   9  18   30.25    6.49
  -6  10 -11    1.59    0.91
  -6  10 -10   25.00    2.20
  -6  10  -9    0.20    0.70
  -6  10  -8   14.06    1.80
  -6  10  -7    0.59    0.60
  -6  10  -6    0.90    0.70
  -6  10  -5    1.10    0.50
  -6  10  -4   23.33    0.97
  -6  10  -3   18.92    0.78
  -6  10  -2   41.34    1.54
  -6  10  -1   12.39    0.49
  -6  10   0   70.39    3.02
  -6  10   1   12.67    1.21
  -6  10   2   71.57    3.38
  -6  10   3   11.70    1.50
  -6  10   4   37.09    3.53
  -6  10   5    1.59    1.89
  -6  10   6    5.81    2.12
  -6  10   7    3.10    1.69
  -6  10   8    7.08    2.82
  -6  10   9    3.39    2.80
  -6  10  10   40.70    4.08
  -6  10  11   11.09    2.93
  -6  10  12   37.95    4.68
  -6  10  13    4.41    2.69
  -6  10  14   27.88    4.54
  -6  10  15    3.10    1.90
  -6  10  16    9.30    2.93
  -6  10  17    0.10    3.44
  -6  11 -14    2.40    1.39
  -6  11 -13   -1.59    1.79
  -6  11 -12    5.71    2.01
  -6  11 -11    4.28    1.99
  -6  11 -10   21.16    3.68
  -6  11  -9    4.80    1.10
  -6  11  -8   26.63    1.65
  -6  11  -7    1.99    0.70
  -6  11  -6   46.38    2.45
  -6  11  -5   -0.40    0.69
  -6  11  -4   44.76    1.74
  -6  11  -3   -0.40    0.40
  -6  11  -2    8.18    0.69
  -6  11  -1   10.89    0.92
  -6  11   0    0.30    0.51
  -6  11   1    3.50    1.01
  -6  11   2   12.60    1.28
  -6  11   3   -0.10    0.81
  -6  11   4   27.04    1.87
  -6  11   5    5.38    3.29
  -6  11   6   53.00    4.95
  -6  11   7    4.41    2.69
  -6  11   8   38.81    3.74
  -6  11   9    0.40    1.50
  -6  11  10    8.12    2.22
  -6  11  11    8.41    5.51
  -6  11  12    4.08    8.97
  -6  11  13    8.88    6.32
  -6  11  14    5.02    4.52
  -6  11  15    4.49   12.68
  -6  11  16  106.30   86.60
  -6  12 -10    4.49    1.99
  -6  12  -9   -1.30    2.60
  -6  12  -8    1.59    1.08
  -6  12  -7    0.79    0.80
  -6  12  -6   12.18    1.12
  -6  12  -5    1.69    0.70
  -6  12  -4   45.43    3.24
  -6  12  -3    0.59    1.29
  -6  12  -2   53.00    2.91
  -6  12  -1    0.71    0.71
  -6  12   0   29.16    2.16
  -6  12   1    2.10    1.01
  -6  12   2   12.67    1.42
  -6  12   3    4.20    1.11
  -6  12   4    1.00    0.80
  -6  12   5    6.20    2.59
  -6  12   6    1.00    2.30
  -6  12   7   -4.20    2.21
  -6  12   8    3.80    4.21
  -6  12   9    0.40    2.29
  -6  12  10    8.29    2.42
  -6  12  11   -0.59    2.68
  -6  12  12   34.57    8.23
  -6  12  13    2.40    2.20
  -6  12  14   19.27    6.06
  -6  12  15   -2.40    5.52
  -6  13  -6   29.16    4.00
  -6  13  -5   21.62   12.65
  -6  13  -4   14.67    2.83
  -6  13  -3    6.10    2.62
  -6  13  -2    1.59    1.59
  -6  13  -1    0.10    1.11
  -6  13   0    2.99    1.31
  -6  13   1    1.49    2.29
  -6  13   2   11.49    3.59
  -6  13   3    5.81    2.60
  -6  13   4   31.70    6.08
  -6  13   5    6.60    5.40
  -6  13   6   27.14    6.15
  -6  13   7    0.00    1.00
  -6  13   8   23.72    9.84
  -6  13   9    6.81    2.51
  -6  13  10    4.88    2.30
  -6  13  11    1.69    3.69
  -6  13  12   11.63    6.62
  -6  13  13    4.08    4.28
  -6  14  -4   19.27    3.42
  -6  14  -3    8.82    2.08
  -6  14  -2    9.92    1.89
  -6  14  -1    6.30    2.91
  -6  14   0   11.42    8.99
  -6  14   1   -1.00    1.30
  -6  14   2    7.67    5.48
  -6  14   3    6.00    2.30
  -6  14   4    4.28    6.38
  -6  14   5    5.90    3.89
  -6  14   6    3.88    2.40
  -6  14   7   -1.69    3.38
  -6  14   8    6.71    4.61
  -6  14   9    1.80    2.20
  -6  14  10    6.92    5.89
  -6  15  -3   -1.69    2.11
  -6  15  -2   -2.59    2.09
  -6  15  -1    4.41    2.18
  -6  15   0    4.88    3.40
  -6  15   1   -1.99    1.69
  -6  15   2   11.83    3.51
  -6  15   3   13.91    5.22
  -6  15   4    9.92    7.12
  -6  15   5    8.41    4.93
  -6  15   6   11.02    3.39
  -6  15   7   -1.21    3.10
  -5 -15  -5    1.59    1.79
  -5 -15  -4    0.90    1.50
  -5 -15  -3    1.99    2.48
  -5 -15  -2   15.37    3.21
  -5 -15  -1    3.69    1.69
  -5 -15   0   24.60    2.88
  -5 -14  -9    4.08    1.70
  -5 -14  -8   12.89    6.10
  -5 -14  -7   14.36    7.20
  -5 -14  -6   13.03    6.79
  -5 -14  -5   26.32    4.10
  -5 -14  -4    9.99    1.58
  -5 -14  -3   11.90    3.31
  -5 -14  -2    2.40    1.12
  -5 -14  -1   -0.50    1.60
  -5 -14   0    0.40    1.20
  -5 -13 -11   26.83    8.81
  -5 -13 -10    8.70    2.71
  -5 -13  -9    6.50    1.22
  -5 -13  -8    3.31    1.60
  -5 -13  -7    1.21    1.30
  -5 -13  -6    1.21    1.10
  -5 -13  -5    0.40    1.20
  -5 -13  -4   -0.10    0.71
  -5 -13  -3   14.90    1.93
  -5 -13  -2    2.50    1.11
  -5 -13  -1   14.98    1.63
  -5 -13   0    2.99    1.00
  -5 -13   1   16.16    1.93
  -5 -13   2    0.90    1.50
  -5 -13   3    9.49    3.20
  -5 -13   4    0.30    1.31
  -5 -12 -13    5.52    3.20
  -5 -12 -12    1.21    1.91
  -5 -12 -11    7.18    4.29
  -5 -12 -10   11.63    5.18
  -5 -12  -9   15.13    1.87
  -5 -12  -8    0.30    1.10
  -5 -12  -7   33.87    3.72
  -5 -12  -6    4.49    1.31
  -5 -12  -5   60.06    3.72
  -5 -12  -4    3.50    1.20
  -5 -12  -3   43.69    2.25
  -5 -12  -2    0.79    0.69
  -5 -12  -1    9.18    1.27
  -5 -12   0    0.50    1.11
  -5 -12   1    1.49    1.00
  -5 -12   2    1.99    1.30
  -5 -12   3   11.02    1.99
  -5 -12   4   11.09    2.93
  -5 -12   5   10.69    2.29
  -5 -11 -14    1.30    1.80
  -5 -11 -13   36.24    3.49
  -5 -11 -12    2.31    1.79
  -5 -11 -11   46.24    4.35
  -5 -11 -10    4.71    1.30
  -5 -11  -9   33.06    3.45
  -5 -11  -8    2.99    1.00
  -5 -11  -7   13.99    1.57
  -5 -11  -6    0.40    0.69
  -5 -11  -5    4.88    1.28
  -5 -11  -4    4.08    2.10
  -5 -11  -3    1.80    0.59
  -5 -11  -2   15.60    1.19
  -5 -11  -1   27.67    1.58
  -5 -11   0   10.50    0.97
  -5 -11   1   77.26    3.34
  -5 -11   2    0.30    1.10
  -5 -11   3   74.30    5.17
  -5 -11   4    0.50    1.21
  -5 -11   5   40.32    3.05
  -5 -11   6    0.79    1.58
  -5 -10 -15   10.63    1.89
  -5 -10 -14    1.21    1.41
  -5 -10 -13    2.19    1.18
  -5 -10 -12    5.02    1.70
  -5 -10 -11    2.31    2.92
  -5 -10 -10    7.78    2.40
  -5 -10  -9   12.67    4.98
  -5 -10  -8   11.90    1.31
  -5 -10  -7   14.29    1.29
  -5 -10  -6   10.89    0.99
  -5 -10  -5   53.14    2.48
  -5 -10  -4    7.51    0.99
  -5 -10  -3   54.76    3.11
  -5 -10  -2    6.81    0.89
  -5 -10  -1   36.72    2.06
  -5 -10   0    7.67    1.38
  -5 -10   1   29.16    1.84
  -5 -10   2    0.30    0.70
  -5 -10   3    1.69    0.81
  -5 -10   4    5.81    1.11
  -5 -10   5   22.47    2.46
  -5 -10   6    8.12    1.48
  -5 -10   7   74.30    5.52
  -5  -9 -15    9.49    1.91
  -5  -9 -14   17.39    3.42
  -5  -9 -13   58.52    6.43
  -5  -9 -12    4.41    2.10
  -5  -9 -11   58.83    3.84
  -5  -9 -10    9.67    1.93
  -5  -9  -9   44.09    2.66
  -5  -9  -8    0.79    1.50
  -5  -9  -7   44.22    3.46
  -5  -9  -6    3.10    0.92
  -5  -9  -5   28.20    1.17
  -5  -9  -4    1.00    0.80
  -5  -9  -3    1.69    0.70
  -5  -9  -2    4.28    1.28
  -5  -9  -1   36.36    3.02
  -5  -9   0   59.44    3.24
  -5  -9   1   64.48    3.69
  -5  -9   2   50.13    5.24
  -5  -9   3   86.86    4.66
  -5  -9   4   54.17    3.83
  -5  -9   5   68.56    4.47
  -5  -9   6   10.69    1.70
  -5  -9   7   12.18    2.09
  -5  -9  14   19.27    3.51
  -5  -9  15   24.60    3.47
  -5  -9  16   14.90    2.01
  -5  -9  17   18.58    2.07
  -5  -9  18    8.58    4.10
  -5  -9  19    1.80    2.60
  -5  -8 -12    2.50    1.01
  -5  -8 -11    1.49    3.49
  -5  -8 -10    6.20    1.59
  -5  -8  -9   15.21    2.18
  -5  -8  -8   41.99    3.24
  -5  -8  -7   46.65    2.73
  -5  -8  -6  103.84    5.30
  -5  -8  -5   72.08    4.92
  -5  -8  -4  106.92    3.93
  -5  -8  -3   44.36    2.00
  -5  -8  -2   54.02    2.35
  -5  -8  -1   13.40    1.02
  -5  -8   0   12.11    0.90
  -5  -8   1    0.50    0.50
  -5  -8   2    0.59    0.69
  -5  -8   3    4.08    1.21
  -5  -8   4   45.02    3.22
  -5  -8   5   12.53    1.42
  -5  -8   6  125.89    5.61
  -5  -8   7    8.82    2.61
  -5  -8   8   84.09    7.52
  -5  -8  11   26.42    2.26
  -5  -8  12   29.16    1.94
  -5  -8  13    2.50    1.20
  -5  -8  14    0.20    1.01
  -5  -8  15    0.30    1.51
  -5  -8  16    6.50    1.78
  -5  -8  17    1.21    0.90
  -5  -8  18   14.21    1.81
  -5  -8  19    6.40    1.82
  -5  -7  -9    0.71    0.91
  -5  -7  -8   23.43    2.13
  -5  -7  -7    0.40    1.69
  -5  -7  -6   -0.71    0.91
  -5  -7  -5    2.69    0.79
  -5  -7  -4   50.69    2.28
  -5  -7  -3   -0.30    0.41
  -5  -7  -2  139.95    6.39
  -5  -7  -1    2.99    0.48
  -5  -7   0  159.26    5.30
  -5  -7   1   -0.50    0.60
  -5  -7   2  142.80    7.17
  -5  -7   3   11.63    1.30
  -5  -7   4  136.19    7.70
  -5  -7   5   73.79  125.76
  -5  -7   6   43.03    2.89
  -5  -7   7    3.69    1.11
  -5  -7   8    4.80    1.10
  -5  -7   9    0.00    1.00
  -5  -7  10    8.41    0.99
  -5  -7  12   44.22    2.79
  -5  -7  13    6.81    1.10
  -5  -7  14   37.45    1.96
  -5  -7  15   15.13    1.17
  -5  -7  16   61.15    2.82
  -5  -7  17    9.12    1.39
  -5  -7  18   29.48    1.85
  -5  -7  19    4.49    1.40
  -5  -7  20    7.29    1.40
  -5  -6  -7    0.59    0.69
  -5  -6  -6  103.84    4.28
  -5  -6  -5    0.20    0.40
  -5  -6  -4  143.28    7.42
  -5  -6  -3   -1.39    0.59
  -5  -6  -2  128.37    4.99
  -5  -6  -1    0.79    0.50
  -5  -6   0    2.89    0.61
  -5  -6   1    9.61    0.68
  -5  -6   2   13.76    1.19
  -5  -6   3    6.81    1.20
  -5  -6   4   36.60    2.18
  -5  -6   5   18.49    1.81
  -5  -6   6  126.11    7.41
  -5  -6   7    6.00    0.69
  -5  -6   8   95.45    3.32
  -5  -6   9    2.59    0.61
  -5  -6  10   83.72    4.21
  -5  -6  11   14.98    5.11
  -5  -6  12   71.74    2.88
  -5  -6  13    3.69    0.81
  -5  -6  14   24.40    1.68
  -5  -6  15    1.90    0.61
  -5  -6  16    1.30    0.80
  -5  -6  17    0.20    0.70
  -5  -6  18   13.40    1.32
  -5  -6  19    0.10    0.81
  -5  -6  20   32.72    3.09
  -5  -6  21   -0.71    1.11
  -5  -5  -6    9.67    0.87
  -5  -5  -4   41.34    2.06
  -5  -5  -3    7.78    1.28
  -5  -5  -2  135.49    4.42
  -5  -5  -1    4.28    0.58
  -5  -5   0  279.56    9.36
  -5  -5   1   48.58    1.81
  -5  -5   2  341.88   14.79
  -5  -5   3   14.90    1.39
  -5  -5   4  171.61    7.86
  -5  -5   5    5.52    0.70
  -5  -5   6   26.42    1.03
  -5  -5   7    2.99    0.59
  -5  -5   8    6.40    0.81
  -5  -5   9    0.59    0.69
  -5  -5  10    9.92    0.69
  -5  -5  11    2.31    0.79
  -5  -5  12   55.95    1.94
  -5  -5  13    2.89    0.71
  -5  -5  14   71.06    3.54
  -5  -5  15    4.58    0.81
  -5  -5  16   41.22    2.44
  -5  -5  17   -0.10    0.91
  -5  -5  18   17.22    1.33
  -5  -5  19    2.50    0.88
  -5  -5  20    3.88    2.01
  -5  -5  21    1.59    1.18
  -5  -4  -4   56.55    4.66
  -5  -4  -3   72.08    3.74
  -5  -4  -2  109.20    4.39
  -5  -4  -1   80.82    2.88
  -5  -4   0   35.40    1.31
  -5  -4   1   64.16    2.24
  -5  -4   2    0.30    1.31
  -5  -4   3   35.64    2.15
  -5  -4   4   27.25    1.15
  -5  -4   5   28.30    1.06
  -5  -4   6   79.74    2.50
  -5  -4   7   40.45    1.27
  -5  -4   8  140.66    3.08
  -5  -4   9   69.06    1.66
  -5  -4  10  129.73    3.19
  -5  -4  11   19.01    0.70
  -5  -4  12   77.09    2.28
  -5  -4  13    1.99    0.59
  -5  -4  14   43.56    1.72
  -5  -4  15    1.10    0.40
  -5  -4  16    0.71    0.50
  -5  -4  17    5.52    0.61
  -5  -4  18    1.69    0.39
  -5  -4  19    6.10    0.89
  -5  -4  20    5.62    1.61
  -5  -4  21    5.02    1.39
  -5  -4  22    5.02    1.39
  -5  -3  -3    3.69    0.50
  -5  -3  -2   69.56    4.67
  -5  -3  -1   17.89    1.18
  -5  -3   0   55.65    1.94
  -5  -3   1  192.65    6.94
  -5  -3   2   81.90    3.08
  -5  -3   3   73.62    1.72
  -5  -3   4  100.20    2.80
  -5  -3   5   82.63    2.55
  -5  -3   6   59.44    1.54
  -5  -3   7    0.59    0.29
  -5  -3   8   23.14    0.67
  -5  -3   9    0.40    0.30
  -5  -3  10    6.20    1.10
  -5  -3  11   11.90    0.62
  -5  -3  12    4.08    0.48
  -5  -3  13   39.44    1.38
  -5  -3  14   12.82    0.72
  -5  -3  15   39.82    1.51
  -5  -3  16   24.11    1.28
  -5  -3  17   20.70    1.18
  -5  -3  18    9.30    0.92
  -5  -3  19   23.62    1.36
  -5  -3  20    5.71    1.00
  -5  -3  21    3.10    1.09
  -5  -3  22    3.31    0.91
  -5  -2  -2   51.27    2.43
  -5  -2  -1   92.74    4.43
  -5  -2   0    9.30    0.49
  -5  -2   1   32.95    1.26
  -5  -2   2    0.50    0.20
  -5  -2   3   46.65    1.37
  -5  -2   4   19.18    0.70
  -5  -2   5   57.76    1.98
  -5  -2   6   23.43    0.68
  -5  -2   7  149.57    3.42
  -5  -2   8    6.40    0.40
  -5  -2   9  100.80    2.61
  -5  -2  10   13.69    0.59
  -5  -2  11   53.44    1.61
  -5  -2  12   17.64    1.01
  -5  -2  13    0.40    0.59
  -5  -2  14    2.59    0.71
  -5  -2  15   10.37    0.77
  -5  -2  16    3.61    0.68
  -5  -2  17   10.63    1.11
  -5  -2  18    0.40    0.89
  -5  -2  19   15.21    1.72
  -5  -2  20    0.40    0.69
  -5  -2  21   29.38    1.84
  -5  -2  22    1.80    1.10
  -5  -1  -2    9.99    1.07
  -5  -1  -1  201.36    6.81
  -5  -1   0   26.52    0.93
  -5  -1   1  451.14   13.17
  -5  -1   2   11.29    0.47
  -5  -1   3   71.57    2.03
  -5  -1   4    1.30    0.30
  -5  -1   5    2.31    0.30
  -5  -1   6   23.04    0.67
  -5  -1   7   11.70    0.48
  -5  -1   8  112.15    2.75
  -5  -1   9   10.82    0.53
  -5  -1  10   13.76    0.67
  -5  -1  11   32.60    1.26
  -5  -1  12    1.39    0.50
  -5  -1  13   55.35    1.79
  -5  -1  14    1.30    0.71
  -5  -1  15   58.98    2.15
  -5  -1  16    0.50    0.60
  -5  -1  17   39.94    1.64
  -5  -1  18   10.63    0.98
  -5  -1  19   23.23    1.64
  -5  -1  20    7.40    1.09
  -5  -1  21    5.29    1.20
  -5  -1  22    2.31    1.00
  -5   0  -8   -0.59    0.40
  -5   0  -7   50.84    3.28
  -5   0  -6   -0.90    0.61
  -5   0  -5   67.40    3.12
  -5   0  -4    0.10    0.40
  -5   0  -3   31.92    1.36
  -5   0  -2    0.10    0.30
  -5   0  -1  168.22    4.93
  -5   0   0   -0.90    0.49
  -5   0   1   21.07    0.83
  -5   0   2    1.39    0.71
  -5   0   3    0.59    0.40
  -5   0   4   -0.50    0.40
  -5   0   5   41.09    1.41
  -5   0   6   -0.30    0.30
  -5   0   7   50.98    1.29
  -5   0   8    0.30    0.41
  -5   0   9   27.98    0.95
  -5   0  10   -0.20    0.31
  -5   0  11   61.78    1.73
  -5   0  12   -0.10    0.51
  -5   0  13   27.25    1.15
  -5   0  14    0.50    0.70
  -5   0  15    0.00    1.00
  -5   0  16    0.30    0.70
  -5   0  17    0.50    0.50
  -5   0  18    0.79    0.89
  -5   0  19   50.69    2.56
  -5   0  20    0.00    1.00
  -5   0  21   61.15    4.07
  -5   0  22   -0.90    0.80
  -5   1 -11  105.47    6.57
  -5   1 -10    9.80    1.19
  -5   1  -9   79.39    4.28
  -5   1  -8    3.31    1.49
  -5   1  -7   38.94    1.87
  -5   1  -6   17.39    1.33
  -5   1  -5    6.71    0.73
  -5   1  -4   17.81    0.76
  -5   1  -3   33.06    1.61
  -5   1  -2   11.63    0.68
  -5   1  -1  199.09    7.05
  -5   1   0   27.67    1.89
  -5   1   1  435.97   12.95
  -5   1   2   11.29    0.60
  -5   1   3   71.57    3.55
  -5   1   4    0.90    0.09
  -5   1   5    2.79    0.20
  -5   1   6   22.56    0.67
  -5   1   7   11.02    0.53
  -5   1   8  110.04    3.15
  -5   1   9   11.22    0.60
  -5   1  10   14.06    0.68
  -5   1  11   34.69    1.53
  -5   1  12    2.89    0.71
  -5   1  13   48.58    1.95
  -5   1  14    0.20    0.60
  -5   1  15   63.36    2.07
  -5   1  16    2.31    0.79
  -5   1  17   46.24    2.18
  -5   1  18   12.60    0.99
  -5   1  19   23.14    1.64
  -5   1  20    8.58    0.88
  -5   1  21    6.30    1.51
  -5   1  22   -1.10    0.90
  -5   2 -14    8.18    1.20
  -5   2 -13    4.41    1.09
  -5   2 -12    1.21    0.90
  -5   2 -11    7.29    2.21
  -5   2 -10    9.67    1.12
  -5   2  -9   42.38    2.34
  -5   2  -8   51.84    2.74
  -5   2  -7  119.03    3.93
  -5   2  -6   48.86    1.54
  -5   2  -5   69.22    2.16
  -5   2  -4   63.84    1.92
  -5   2  -3   65.12    1.94
  -5   2  -2   53.29    1.46
  -5   2  -1   91.01    2.48
  -5   2   0    8.12    0.51
  -5   2   1   31.92    0.90
  -5   2   2    0.20    0.31
  -5   2   3   44.89    1.34
  -5   2   4   20.43    0.99
  -5   2   5   55.80    1.94
  -5   2   6   22.56    1.23
  -5   2   7  153.76    6.45
  -5   2   8    5.81    1.11
  -5   2   9   92.35    6.34
  -5   2  10   13.32    0.80
  -5   2  11   53.00    1.89
  -5   2  12   19.01    1.74
  -5   2  13    1.21    0.59
  -5   2  14    2.99    0.59
  -5   2  15    9.30    0.98
  -5   2  16    4.80    0.92
  -5   2  17   10.89    0.99
  -5   2  18    1.59    0.60
  -5   2  19   14.36    1.06
  -5   2  20    2.89    0.78
  -5   2  21   33.29    2.88
  -5   2  22    2.50    1.01
  -5   3 -15   27.67    2.10
  -5   3 -14   24.21    1.97
  -5   3 -13   26.63    2.37
  -5   3 -12   43.16    2.76
  -5   3 -11   32.60    2.74
  -5   3 -10   33.76    1.98
  -5   3  -9   13.99    1.12
  -5   3  -8   17.39    0.67
  -5   3  -7   24.90    0.90
  -5   3  -6    4.28    0.41
  -5   3  -5    0.20    0.31
  -5   3  -4   29.05    0.86
  -5   3  -3    3.20    0.39
  -5   3  -2   68.89    1.83
  -5   3  -1   16.48    0.73
  -5   3   0   52.27    1.45
  -5   3   1  184.42    4.62
  -5   3   2   83.54    2.38
  -5   3   3   67.24    2.46
  -5   3   4   97.22    3.55
  -5   3   5   82.99    2.73
  -5   3   6   58.68    2.14
  -5   3   7    1.49    1.10
  -5   3   8   25.40    2.92
  -5   3   9    2.10    1.01
  -5   3  10    5.29    2.58
  -5   3  11    9.80    1.69
  -5   3  12    7.67    2.49
  -5   3  13   42.77    1.96
  -5   3  14   11.90    0.97
  -5   3  15   41.73    1.94
  -5   3  16   26.94    2.18
  -5   3  17   19.54    1.77
  -5   3  18   10.30    0.77
  -5   3  19   27.14    1.56
  -5   3  20    5.38    1.11
  -5   3  21    3.80    1.01
  -5   3  22    1.80    1.21
  -5   4 -14    2.40    1.30
  -5   4 -13   20.70   16.29
  -5   4 -12    6.30    1.00
  -5   4 -11    5.02    0.72
  -5   4 -10   20.79    1.19
  -5   4  -9    4.28    0.58
  -5   4  -8   49.00    1.54
  -5   4  -7   27.14    1.04
  -5   4  -6   70.22    1.84
  -5   4  -5  110.25    2.73
  -5   4  -4   53.73    1.32
  -5   4  -3   68.72    1.66
  -5   4  -2  113.21    2.98
  -5   4  -1   79.74    2.14
  -5   4   0   33.76    1.05
  -5   4   1   62.73    1.74
  -5   4   2   -0.59    0.29
  -5   4   3   33.29    1.27
  -5   4   4   29.05    1.29
  -5   4   5   31.58    1.57
  -5   4   6   76.04    3.66
  -5   4   7   42.64    4.96
  -5   4   8  146.41    8.95
  -5   4   9   87.42    6.55
  -5   4  10  136.66    7.01
  -5   4  11   22.56    2.18
  -5   4  12   90.25    7.22
  -5   4  13    2.50    1.71
  -5   4  14   49.14    4.07
  -5   4  15    0.10    1.92
  -5   4  16    2.31    1.31
  -5   4  17    5.38    1.11
  -5   4  18    1.90    0.91
  -5   4  19    7.02    1.01
  -5   4  20    6.40    1.32
  -5   4  21    9.42    1.90
  -5   4  22    9.49    2.53
  -5   5 -14   13.91    3.58
  -5   5 -13   12.89    1.58
  -5   5 -12   67.90    3.13
  -5   5 -11   27.14    1.46
  -5   5 -10   84.64    3.68
  -5   5  -9   43.82    1.59
  -5   5  -8   27.67    1.05
  -5   5  -7   13.91    0.67
  -5   5  -6    8.88    0.48
  -5   5  -5    0.30    0.30
  -5   5  -4   38.94    1.00
  -5   5  -3    8.88    0.48
  -5   5  -2  130.64    3.20
  -5   5  -1    4.88    0.40
  -5   5   0  268.96    7.54
  -5   5   1   45.83    1.35
  -5   5   2  311.52    9.18
  -5   5   3   14.36    0.99
  -5   5   4  162.05    5.09
  -5   5   5    9.30    1.71
  -5   5   6   25.00    2.10
  -5   5   7    1.59    1.18
  -5   5   8    1.90    1.71
  -5   5   9    2.50    1.71
  -5   5  10    9.80    1.63
  -5   5  11    3.39    1.69
  -5   5  12   54.91    4.74
  -5   5  13    7.08    3.51
  -5   5  14   70.56    5.88
  -5   5  15    1.69    2.11
  -5   5  16   42.38    4.17
  -5   5  17    6.60    3.60
  -5   5  18   18.84    1.30
  -5   5  19    3.80    1.01
  -5   5  20    3.69    1.31
  -5   5  21    1.69    1.20
  -5   6 -13   -2.89    2.48
  -5   6 -12    4.71    1.30
  -5   6 -11    4.49    0.68
  -5   6 -10   22.66    1.62
  -5   6  -9    3.80    0.51
  -5   6  -8   85.93    2.97
  -5   6  -7    0.59    0.40
  -5   6  -6   99.40    2.39
  -5   6  -5    1.39    0.40
  -5   6  -4  132.02    3.22
  -5   6  -3    1.59    0.40
  -5   6  -2  115.78    3.01
  -5   6  -1    1.30    0.41
  -5   6   0    3.31    0.40
  -5   6   1    8.12    0.40
  -5   6   2   13.47    0.59
  -5   6   3    5.90    0.39
  -5   6   4   40.45    2.80
  -5   6   5   20.52    2.90
  -5   6   6  133.40    7.85
  -5   6   7    6.81    1.88
  -5   6   8   95.26    5.47
  -5   6   9    5.71    1.91
  -5   6  10   98.80    7.36
  -5   6  11    5.38    2.09
  -5   6  12   74.30    5.17
  -5   6  13    3.61    1.60
  -5   6  14   27.14    3.86
  -5   6  15    1.39    2.90
  -5   6  16    3.39    3.90
  -5   6  17    3.80    1.60
  -5   6  18   20.98    4.21
  -5   6  19   -0.50    1.11
  -5   6  20   29.05    2.37
  -5   6  21    0.30    1.21
  -5   7 -11    0.20    1.01
  -5   7 -10   35.16    1.54
  -5   7  -9    0.79    0.39
  -5   7  -8   22.37    0.76
  -5   7  -7    0.20    0.40
  -5   7  -6    1.49    0.39
  -5   7  -5    0.90    0.30
  -5   7  -4   48.72    1.26
  -5   7  -3    1.00    0.50
  -5   7  -2  139.71    4.49
  -5   7  -1    2.19    0.38
  -5   7   0  152.52    4.20
  -5   7   1    0.30    0.30
  -5   7   2  137.59    4.22
  -5   7   3    8.01    1.92
  -5   7   4  130.19    7.76
  -5   7   5    7.18    1.88
  -5   7   6   39.31    3.39
  -5   7   7    2.50    1.90
  -5   7   8    4.20    1.68
  -5   7   9    5.71    2.92
  -5   7  10    9.99    2.59
  -5   7  11   -0.79    1.50
  -5   7  12   53.14    4.23
  -5   7  13   11.90    2.21
  -5   7  14   32.15    2.49
  -5   7  15   16.97    2.88
  -5   7  16   58.06    7.77
  -5   7  17   19.62   13.02
  -5   7  18   34.22    5.62
  -5   7  19    3.50    3.29
  -5   7  20   13.76    4.53
  -5   8 -11    0.40    0.50
  -5   8 -10    3.88    0.91
  -5   8  -9   11.29    0.67
  -5   8  -8   38.56    1.37
  -5   8  -7   48.58    1.53
  -5   8  -6   96.24    2.75
  -5   8  -5   72.42    2.21
  -5   8  -4   99.60    2.79
  -5   8  -3   41.34    1.54
  -5   8  -2   55.80    2.24
  -5   8  -1   11.22    0.67
  -5   8   0   12.39    0.42
  -5   8   1   -0.50    0.40
  -5   8   2    2.69    0.69
  -5   8   3    3.20    1.40
  -5   8   4   49.84    3.39
  -5   8   5    9.99    1.90
  -5   8   6  129.73    7.97
  -5   8   7   13.91    2.83
  -5   8   8   80.46    6.82
  -5   8   9   21.44    2.13
  -5   8  10   59.75    4.17
  -5   8  11   25.60    4.66
  -5   8  12   39.69    3.53
  -5   8  13    3.69    2.61
  -5   8  14   14.29    5.97
  -5   8  15    1.21    2.71
  -5   8  16    9.49    2.90
  -5   8  17    2.89    6.90
  -5   8  18   13.62    3.03
  -5   8  19    8.53    2.98
  -5   9 -12    1.10    2.39
  -5   9 -11   45.70    2.97
  -5   9 -10    5.52    0.80
  -5   9  -9   52.71    3.34
  -5   9  -8    1.30    0.50
  -5   9  -7   38.32    1.61
  -5   9  -6    3.69    0.50
  -5   9  -5   30.14    1.32
  -5   9  -4    0.79    0.39
  -5   9  -3    1.39    0.71
  -5   9  -2    5.29    0.60
  -5   9  -1   37.58    1.10
  -5   9   0   54.76    1.92
  -5   9   1   49.28    2.67
  -5   9   2   39.31    1.76
  -5   9   3   75.17    4.68
  -5   9   4   53.73    4.10
  -5   9   5   72.25    4.76
  -5   9   6   16.08    2.57
  -5   9   7   11.83    1.58
  -5   9   8   -1.10    1.09
  -5   9   9    2.99    1.90
  -5   9  10    2.79    1.80
  -5   9  11   12.11    1.81
  -5   9  12   15.21    2.89
  -5   9  13   20.52    3.81
  -5   9  14   19.18    3.33
  -5   9  15   32.49    4.45
  -5   9  16   17.14    3.64
  -5   9  17   23.91    3.42
  -5   9  18    5.71    5.40
  -5   9  19    7.40    8.21
  -5  10 -15    6.20    1.79
  -5  10 -14    5.71    5.21
  -5  10 -13    2.40    1.49
  -5  10 -12    3.39    1.69
  -5  10 -11    4.80    0.79
  -5  10 -10    8.58    0.82
  -5  10  -9    9.30    1.10
  -5  10  -8   12.32    1.12
  -5  10  -7   10.37    0.77
  -5  10  -6    9.49    0.62
  -5  10  -5   47.20    1.65
  -5  10  -4    7.67    0.50
  -5  10  -3   53.29    1.75
  -5  10  -2    6.71    0.52
  -5  10  -1   37.95    0.74
  -5  10   0    6.71    0.73
  -5  10   1   25.70    1.52
  -5  10   2    0.50    0.50
  -5  10   3    2.10    2.20
  -5  10   4    7.40    3.32
  -5  10   5   13.18    2.90
  -5  10   6   11.49    3.80
  -5  10   7   68.56    5.96
  -5  10   8   16.48    2.60
  -5  10   9   87.61    6.36
  -5  10  10   36.60   10.53
  -5  10  11   28.84    4.73
  -5  10  12    8.29    4.38
  -5  10  13   22.75    3.34
  -5  10  14    2.69    2.20
  -5  10  15    0.20    2.02
  -5  10  16   67.24   84.13
  -5  10  17    9.12    3.38
  -5  10  18    2.31    3.62
  -5  11 -14   -1.80    2.01
  -5  11 -13   31.02   10.58
  -5  11 -12    0.71    1.71
  -5  11 -11   41.09    3.85
  -5  11 -10    1.49    1.39
  -5  11  -9   24.01    1.76
  -5  11  -8    0.71    1.01
  -5  11  -7   11.70    0.89
  -5  11  -6    0.79    0.50
  -5  11  -5    3.31    0.69
  -5  11  -4    3.61    0.49
  -5  11  -3    1.10    0.40
  -5  11  -2   15.21    0.62
  -5  11  -1   22.66    1.24
  -5  11   0    5.62    1.00
  -5  11   1   70.06    3.85
  -5  11   2    1.21    0.81
  -5  11   3   70.90    3.70
  -5  11   4    0.79    1.80
  -5  11   5   32.38    3.30
  -5  11   6    2.79    3.31
  -5  11   7    6.50    3.42
  -5  11   8    4.20    2.91
  -5  11   9    7.67    2.38
  -5  11  10   -3.80    2.30
  -5  11  11   24.70    5.86
  -5  11  12    3.20   10.92
  -5  11  13   22.47    5.88
  -5  11  14   13.32    3.43
  -5  11  15   39.94   10.49
  -5  11  16  170.30   61.07
  -5  12 -13    2.99    2.39
  -5  12 -12    0.40    3.19
  -5  12 -11   20.07   13.62
  -5  12 -10    0.30    1.31
  -5  12  -9    9.42    2.33
  -5  12  -8   -0.30    0.70
  -5  12  -7   37.45    3.55
  -5  12  -6    1.39    0.71
  -5  12  -5   58.83    2.91
  -5  12  -4    2.89    0.61
  -5  12  -3   41.86    2.20
  -5  12  -2    0.71    1.11
  -5  12  -1    6.92    1.21
  -5  12   0    0.30    0.80
  -5  12   1   -0.90    0.70
  -5  12   2    0.20    0.60
  -5  12   3    6.30    1.10
  -5  12   4    5.71    2.20
  -5  12   5   15.37    3.29
  -5  12   6    4.20    1.89
  -5  12   7   15.52    2.68
  -5  12   8    2.10    4.81
  -5  12   9   25.20    4.82
  -5  12  10    3.50    1.98
  -5  12  11   17.64    3.19
  -5  12  12   -4.08    5.29
  -5  12  13    0.50    5.03
  -5  12  14    9.80    3.88
  -5  12  15   -0.20    5.34
  -5  13  -6    0.90    1.41
  -5  13  -5    0.59    1.39
  -5  13  -4    1.39    1.30
  -5  13  -3   10.69    3.99
  -5  13  -2    6.81    2.19
  -5  13  -1   20.88    2.56
  -5  13   0    1.00    2.80
  -5  13   1   13.18    4.72
  -5  13   2    0.90    1.41
  -5  13   3    9.12    2.60
  -5  13   4    4.41    2.90
  -5  13   5    2.31    1.61
  -5  13   6    4.58    4.41
  -5  13   7    4.71    2.82
  -5  13   8    2.10    6.21
  -5  13   9   -2.59    2.38
  -5  13  10    2.50    2.91
  -5  13  11    0.20    3.22
  -5  13  12    6.71    5.02
  -5  13  13   19.36    6.34
  -5  14  -5   11.97    2.63
  -5  14  -4   10.11    1.72
  -5  14  -3    2.89    1.90
  -5  14  -2    3.31    2.00
  -5  14  -1    0.20    2.31
  -5  14   0    0.40    1.89
  -5  14   1   -1.10    2.20
  -5  14   2    0.30    1.41
  -5  14   3    6.40    2.99
  -5  14   4    1.80    1.80
  -5  14   5   12.53    2.69
  -5  14   6    5.90    4.71
  -5  14   7    1.21    4.03
  -5  14   8    4.49    3.31
  -5  14   9   12.67    4.70
  -5  14  10   19.36    6.51
  -5  14  11    7.18    3.59
  -5  15  -3    0.50    3.82
  -5  15  -2   12.11    2.37
  -5  15  -1    1.39    6.37
  -5  15   0   14.82    3.46
  -5  15   1    4.49    6.78
  -5  15   2   11.83    3.72
  -5  15   3    3.88    2.01
  -5  15   4    5.11    3.21
  -5  15   5    8.58    3.40
  -5  15   6    3.69    2.69
  -5  15   7   -3.88    3.70
  -4 -15  -6    2.69    2.98
  -4 -15  -5    9.00    3.00
  -4 -15  -4    1.90    2.10
  -4 -15  -3   10.30    2.18
  -4 -15  -2    2.50    2.69
  -4 -15  -1   19.98    7.42
  -4 -15   0    1.21    1.21
  -4 -14  -9   10.50    2.20
  -4 -14  -8    7.78    2.29
  -4 -14  -7    4.08    1.78
  -4 -14  -6    2.79    1.90
  -4 -14  -5    4.41    2.31
  -4 -14  -4    3.31    5.71
  -4 -14  -3   -0.50    1.70
  -4 -14  -2   -1.99    1.61
  -4 -14  -1    6.92    1.42
  -4 -14   0    3.61    2.01
  -4 -13 -11    0.30    1.61
  -4 -13 -10   18.92    5.92
  -4 -13  -9    1.30    1.21
  -4 -13  -8    1.21    1.01
  -4 -13  -7    2.31    1.40
  -4 -13  -6   25.30    4.12
  -4 -13  -5   10.11    2.23
  -4 -13  -4   33.06    2.07
  -4 -13  -3    1.59    0.91
  -4 -13  -2   22.66    1.62
  -4 -13  -1    1.21    0.70
  -4 -13   0    5.52    0.80
  -4 -13   1    0.10    0.61
  -4 -13   2    0.50    1.70
  -4 -12 -13   -0.71    1.31
  -4 -12 -12    9.92    1.83
  -4 -12 -11    4.08    1.90
  -4 -12 -10   24.21    2.46
  -4 -12  -9    1.30    1.09
  -4 -12  -8   19.36    1.50
  -4 -12  -7    2.50    1.01
  -4 -12  -6   20.70    1.37
  -4 -12  -5    0.20    0.70
  -4 -12  -4    7.02    2.23
  -4 -12  -3    1.49    1.10
  -4 -12  -2    7.90    1.12
  -4 -12  -1    0.79    0.89
  -4 -12   0   12.60    1.07
  -4 -12   1    0.71    0.71
  -4 -12   2   38.81    2.49
  -4 -12   3    3.50    1.61
  -4 -12   4   40.07    4.94
  -4 -11 -15    0.00    1.00
  -4 -11 -14   25.70    3.75
  -4 -11 -13    7.02    2.28
  -4 -11 -12    9.18    1.58
  -4 -11 -11    1.00    1.90
  -4 -11 -10   -0.79    1.09
  -4 -11  -9    0.00    1.00
  -4 -11  -8    9.49    1.17
  -4 -11  -7    2.59    1.00
  -4 -11  -6   13.47    1.03
  -4 -11  -5    8.18    0.97
  -4 -11  -4   16.56    1.30
  -4 -11  -3    5.81    0.82
  -4 -11  -2   53.29    2.19
  -4 -11  -1    2.99    0.80
  -4 -11   0   51.41    2.44
  -4 -11   1    7.67    1.22
  -4 -11   2   25.70    1.52
  -4 -11   3    9.12    3.50
  -4 -11   4    3.39    1.29
  -4 -11   5    9.30    1.83
  -4 -10 -16    4.58    2.10
  -4 -10 -15    3.88    2.01
  -4 -10 -14   14.59    2.52
  -4 -10 -13   11.97    3.67
  -4 -10 -12   50.55    3.70
  -4 -10 -11    9.12    1.39
  -4 -10 -10   61.78    4.24
  -4 -10  -9    5.38    1.58
  -4 -10  -8   67.24   10.66
  -4 -10  -7   10.82    1.51
  -4 -10  -6   38.44    2.23
  -4 -10  -5    0.71    0.81
  -4 -10  -4    5.38    0.79
  -4 -10  -3    1.00    0.60
  -4 -10  -2    3.50    0.79
  -4 -10  -1    0.10    0.61
  -4 -10   0   33.76    1.98
  -4 -10   1    1.59    0.60
  -4 -10   2  100.40    3.81
  -4 -10   3   14.59    1.83
  -4 -10   4  101.81    8.07
  -4 -10   5    9.92    1.39
  -4  -9 -14   19.27    2.19
  -4  -9 -13    3.61    1.60
  -4  -9 -12   12.53    2.41
  -4  -9 -11    0.20    0.80
  -4  -9 -10    2.79    2.00
  -4  -9  -9   13.40    2.42
  -4  -9  -8    9.99    1.58
  -4  -9  -7   40.07    3.04
  -4  -9  -6   20.61    2.00
  -4  -9  -5   42.90    1.70
  -4  -9  -4   38.81    1.74
  -4  -9  -3   59.29    3.39
  -4  -9  -2   62.57    3.64
  -4  -9  -1   55.65    2.83
  -4  -9   0   70.39    2.68
  -4  -9   1   17.81    1.27
  -4  -9   2   14.82    0.92
  -4  -9   3    7.67    1.27
  -4  -9   4   34.22   26.91
  -4  -9   5    1.49    1.00
  -4  -9   6   11.90    1.52
  -4  -9  14   16.00    4.00
  -4  -9  15   -1.10    0.80
  -4  -9  16    2.50    3.29
  -4  -9  17    0.79    2.30
  -4  -9  18    1.39    0.99
  -4  -9  19   -0.79    1.19
  -4  -8 -11   30.47    2.10
  -4  -8 -10   35.40    2.86
  -4  -8  -9   32.04    3.62
  -4  -8  -8   49.98    2.69
  -4  -8  -7   24.50    1.49
  -4  -8  -6   28.84    2.15
  -4  -8  -5   23.33    2.03
  -4  -8  -4    9.92    0.82
  -4  -8  -3    4.58    0.81
  -4  -8  -2    7.90    0.90
  -4  -8  -1   10.37    0.77
  -4  -8   0   34.81    1.65
  -4  -8   1   44.76    2.27
  -4  -8   2   27.25    1.36
  -4  -8   3   67.73    3.29
  -4  -8   4   47.75    3.45
  -4  -8   5  107.12    6.21
  -4  -8   6   43.82    3.05
  -4  -8   7   51.70    3.88
  -4  -8  11    5.29    1.61
  -4  -8  12    3.69    0.81
  -4  -8  13   11.97    1.59
  -4  -8  14    5.38    1.30
  -4  -8  15   28.62    1.61
  -4  -8  16    7.18    1.07
  -4  -8  17   31.36    2.46
  -4  -8  18   12.39    1.69
  -4  -8  19    8.01    1.41
  -4  -7  -8    4.58    0.68
  -4  -7  -7   83.36    3.65
  -4  -7  -6   24.60    1.59
  -4  -7  -5  180.90   13.72
  -4  -7  -4   53.29    2.48
  -4  -7  -3  189.06    6.88
  -4  -7  -2   33.41    1.97
  -4  -7  -1   92.16    4.61
  -4  -7   0    2.19    0.59
  -4  -7   1   22.47    1.23
  -4  -7   2    0.20    0.50
  -4  -7   3    5.20    0.91
  -4  -7   4    2.10    0.70
  -4  -7   5   15.60    1.42
  -4  -7   6    2.50   16.87
  -4  -7   7   50.84    2.85
  -4  -7   9   34.46    2.00
  -4  -7  10   -0.71    0.91
  -4  -7  11   18.66    1.47
  -4  -7  12    2.31    0.70
  -4  -7  13   24.40    1.48
  -4  -7  14    1.69    0.60
  -4  -7  15    8.29    0.98
  -4  -7  16    0.90    0.80
  -4  -7  17    0.40    1.10
  -4  -7  18    0.90    1.01
  -4  -7  19    1.99    1.10
  -4  -7  20    0.20    0.80
  -4  -6  -7  123.21    5.99
  -4  -6  -6    1.00    0.70
  -4  -6  -5   13.18    1.82
  -4  -6  -4    0.71    0.81
  -4  -6  -3    3.50    0.90
  -4  -6  -2    3.31    0.51
  -4  -6  -1   76.39    3.32
  -4  -6   0   10.30    0.90
  -4  -6   1  141.13    4.75
  -4  -6   2    1.30    0.59
  -4  -6   3  216.97   10.02
  -4  -6   4   17.89    1.44
  -4  -6   5  134.10    9.26
  -4  -6   6    5.52    1.22
  -4  -6   7   50.27    1.70
  -4  -6   8    0.59    0.60
  -4  -6   9    7.78    1.00
  -4  -6  10    0.50    0.60
  -4  -6  11   -0.40    0.40
  -4  -6  12    1.21    0.81
  -4  -6  13    0.90    1.01
  -4  -6  14    1.90    0.50
  -4  -6  15   11.90    1.17
  -4  -6  16    0.50    0.60
  -4  -6  17   36.24    2.29
  -4  -6  18   -0.20    0.80
  -4  -6  19   27.04    2.39
  -4  -6  20    0.30    1.10
  -4  -6  21    6.00    1.62
  -4  -5  -5   85.38    3.51
  -4  -5  -4   57.00    2.57
  -4  -5  -3  241.18   15.53
  -4  -5  -2   27.88    0.95
  -4  -5  -1  178.22    5.87
  -4  -5   0    2.50    0.60
  -4  -5   1   70.73    2.02
  -4  -5   2   15.60    1.19
  -4  -5   3   49.84    2.40
  -4  -5   4   21.34    1.57
  -4  -5   5    1.99    1.38
  -4  -5   6    1.69    0.49
  -4  -5   7   30.36    1.10
  -4  -5   8   11.70    1.03
  -4  -5   9   81.54    2.89
  -4  -5  10    6.81    0.68
  -4  -5  11  116.86    4.11
  -4  -5  12   10.63    0.72
  -4  -5  13   68.56    2.32
  -4  -5  14   12.53    0.99
  -4  -5  15   30.25    1.98
  -4  -5  16    2.79    1.10
  -4  -5  17    4.20    0.98
  -4  -5  18    1.39    0.99
  -4  -5  19    5.20    1.32
  -4  -5  20    0.30    1.21
  -4  -5  21    6.60    1.49
  -4  -4  -4    1.39    0.80
  -4  -4  -3    4.49    1.31
  -4  -4  -2    2.99    0.69
  -4  -4  -1   16.16    0.88
  -4  -4   0   20.52    1.09
  -4  -4   1   63.52    2.55
  -4  -4   2   38.94    2.50
  -4  -4   3  220.52    9.21
  -4  -4   4   25.81    1.32
  -4  -4   5  131.33    3.90
  -4  -4   6   13.10    0.87
  -4  -4   7  117.94    3.04
  -4  -4   8   60.37    1.71
  -4  -4   9   45.43    1.62
  -4  -4  10    2.19    0.21
  -4  -4  11    1.59    0.30
  -4  -4  12   -0.79    0.61
  -4  -4  13    9.00    0.60
  -4  -4  14   22.47    0.85
  -4  -4  15   22.09    0.94
  -4  -4  16   21.53    1.02
  -4  -4  17   10.37    0.71
  -4  -4  18   18.66    0.86
  -4  -4  19   14.90    1.08
  -4  -4  20    7.40    2.28
  -4  -4  21   15.13    2.33
  -4  -4  22    4.08    2.99
  -4  -3  -3  167.18    8.79
  -4  -3  -2   28.41    1.81
  -4  -3  -1   98.01    5.35
  -4  -3   0   60.06    2.17
  -4  -3   1  100.60    3.41
  -4  -3   2   64.00    3.84
  -4  -3   3    1.30    0.30
  -4  -3   4    1.10    0.50
  -4  -3   5    0.10    0.20
  -4  -3   6   44.76    1.07
  -4  -3   7    4.80    0.31
  -4  -3   8  115.56    2.79
  -4  -3   9   26.73    0.83
  -4  -3  10   66.42    1.79
  -4  -3  11   73.62    2.23
  -4  -3  12   48.72    1.40
  -4  -3  13   56.25    1.80
  -4  -3  14   21.16    0.92
  -4  -3  15   54.02    1.91
  -4  -3  16    1.80    0.70
  -4  -3  17    6.40    0.91
  -4  -3  18    1.39    0.80
  -4  -3  19    0.00    1.00
  -4  -3  20    0.71    0.71
  -4  -3  21    1.90    1.30
  -4  -3  22    2.79    1.50
  -4  -2  -2   51.12    2.43
  -4  -2  -1    9.18    0.61
  -4  -2   0    1.69    0.31
  -4  -2   1   17.89    0.68
  -4  -2   2   90.06    2.47
  -4  -2   3   76.91    1.93
  -4  -2   4   53.73    1.76
  -4  -2   5  156.75    4.26
  -4  -2   6   88.74    2.07
  -4  -2   7   24.21    0.79
  -4  -2   8   22.47    0.66
  -4  -2   9   51.98    1.73
  -4  -2  10   -0.30    0.41
  -4  -2  11   27.67    0.95
  -4  -2  12    2.31    0.49
  -4  -2  13    0.59    0.49
  -4  -2  14   62.73    2.38
  -4  -2  15    1.10    0.50
  -4  -2  16   70.39    2.85
  -4  -2  17   24.80    1.29
  -4  -2  18   44.89    2.41
  -4  -2  19   13.76    1.48
  -4  -2  20   34.69    2.00
  -4  -2  21   16.89    2.22
  -4  -2  22    6.71    1.19
  -4  -1  -2   25.70    1.62
  -4  -1  -1    3.10    0.32
  -4  -1   0   44.62    1.20
  -4  -1   1   61.47    1.57
  -4  -1   2   38.44    1.12
  -4  -1   3    1.10    0.29
  -4  -1   4   70.73    1.85
  -4  -1   5    7.18    0.38
  -4  -1   6    9.42    0.49
  -4  -1   7    0.40    0.30
  -4  -1   8   60.84    1.72
  -4  -1   9    0.79    0.39
  -4  -1  10   82.81    2.55
  -4  -1  11    4.80    0.61
  -4  -1  12   95.84    2.74
  -4  -1  13    8.18    0.57
  -4  -1  14   38.81    1.37
  -4  -1  15   15.21    1.09
  -4  -1  16   11.70    0.82
  -4  -1  17    6.10    0.79
  -4  -1  18    0.50    0.60
  -4  -1  19    1.59    0.91
  -4  -1  20    4.71    0.91
  -4  -1  21    0.59    0.89
  -4  -1  22   27.14    2.19
  -4   0  -7    0.59    0.69
  -4   0  -6   33.06    1.96
  -4   0  -5    0.10    0.71
  -4   0  -4   42.51    1.83
  -4   0  -3   -0.30    0.20
  -4   0  -2  106.09    3.30
  -4   0  -1    0.20    0.20
  -4   0   0  251.86   11.11
  -4   0   1   -0.10    0.30
  -4   0   2    3.20    0.39
  -4   0   3    0.20    0.31
  -4   0   4   25.60    0.81
  -4   0   5    0.20    0.31
  -4   0   6   45.97    1.22
  -4   0   7    0.50    0.30
  -4   0   8    9.42    0.49
  -4   0   9   -0.10    0.51
  -4   0  10    5.90    0.49
  -4   0  11    0.30    0.41
  -4   0  12    1.00    0.40
  -4   0  13    0.50    0.40
  -4   0  14   33.99    1.63
  -4   0  15    1.10    0.50
  -4   0  16   34.11    1.64
  -4   0  17    0.59    0.49
  -4   0  18   48.16    2.08
  -4   0  19    0.90    0.70
  -4   0  20   58.06    3.05
  -4   0  21    0.59    0.89
  -4   0  22   21.90    1.87
  -4   1 -11    1.10    0.61
  -4   1 -10    3.31    0.69
  -4   1  -9    1.00    0.70
  -4   1  -8    2.50    0.79
  -4   1  -7   17.47    1.34
  -4   1  -6   46.24    2.18
  -4   1  -5  108.78    3.96
  -4   1  -4   32.15    1.25
  -4   1  -3  186.32    7.37
  -4   1  -2   26.11    1.12
  -4   1  -1    4.41    0.42
  -4   1   0   45.56    1.62
  -4   1   1   59.91    1.86
  -4   1   2   36.48    1.09
  -4   1   3    0.20    0.50
  -4   1   4   73.10    3.08
  -4   1   5    8.58    0.53
  -4   1   6    8.88    0.42
  -4   1   7    0.90    0.40
  -4   1   8   65.12    2.26
  -4   1   9    1.39    0.50
  -4   1  10   85.01    2.21
  -4   1  11    4.71    0.52
  -4   1  12  101.81    3.23
  -4   1  13    7.02    0.69
  -4   1  14   37.45    1.59
  -4   1  15   15.13    1.01
  -4   1  16   13.18    1.02
  -4   1  17    9.12    1.33
  -4   1  18    1.10    0.61
  -4   1  19    1.90    0.99
  -4   1  20    6.60    0.98
  -4   1  21    0.79    0.80
  -4   1  22   35.28    4.40
  -4   2 -14    6.92    1.32
  -4   2 -13   15.13    1.63
  -4   2 -12   32.04    2.15
  -4   2 -11    5.02    1.21
  -4   2 -10   48.16    3.05
  -4   2  -9   29.70    1.63
  -4   2  -8   23.04    1.44
  -4   2  -7   29.16    1.62
  -4   2  -6    8.53    0.53
  -4   2  -5    1.69    0.39
  -4   2  -4   27.46    0.94
  -4   2  -3    9.49    0.37
  -4   2  -2   48.16    1.53
  -4   2  -1   10.63    0.39
  -4   2   0    2.19    0.21
  -4   2   1   16.32    0.57
  -4   2   2   91.58    2.87
  -4   2   3   75.34    2.43
  -4   2   4   55.20    1.63
  -4   2   5  164.35    5.64
  -4   2   6   86.68    3.35
  -4   2   7   24.40    2.67
  -4   2   8   23.72    1.75
  -4   2   9   47.20    3.57
  -4   2  10   -0.30    1.10
  -4   2  11   27.25    1.36
  -4   2  12    3.20    0.72
  -4   2  13   -0.40    0.50
  -4   2  14   58.06    2.29
  -4   2  15    0.20    0.50
  -4   2  16   68.72    3.48
  -4   2  17   29.92    1.75
  -4   2  18   43.56    2.24
  -4   2  19   17.72    1.68
  -4   2  20   37.58    1.84
  -4   2  21   13.62    1.48
  -4   2  22    6.81    1.62
  -4   3 -15   10.18    1.72
  -4   3 -14   60.53    6.38
  -4   3 -13    8.01    1.53
  -4   3 -12   36.24    3.73
  -4   3 -11    1.10    0.90
  -4   3 -10    4.71    0.78
  -4   3  -9    5.90    0.92
  -4   3  -8   12.18    0.77
  -4   3  -7   50.27    1.56
  -4   3  -6   89.11    2.83
  -4   3  -5   37.82    1.35
  -4   3  -4  107.33    2.90
  -4   3  -3  163.84    4.61
  -4   3  -2   28.41    0.85
  -4   3  -1   95.45    2.74
  -4   3   0   59.14    1.54
  -4   3   1   96.43    2.95
  -4   3   2   60.68    2.65
  -4   3   3    1.80    0.29
  -4   3   4    0.71    0.40
  -4   3   5   -0.20    0.40
  -4   3   6   43.03    2.62
  -4   3   7    1.99    1.49
  -4   3   8  118.81    7.41
  -4   3   9   28.94    2.47
  -4   3  10   68.72    4.31
  -4   3  11   80.82    4.85
  -4   3  12   59.75    5.41
  -4   3  13   60.68    4.05
  -4   3  14   21.07    1.74
  -4   3  15   58.68    2.45
  -4   3  16    1.39    0.80
  -4   3  17    4.08    0.81
  -4   3  18    0.71    0.71
  -4   3  19    0.00    1.00
  -4   3  20    0.90    0.89
  -4   3  21    2.69    1.21
  -4   3  22    2.19    1.60
  -4   4 -14    1.59    1.29
  -4   4 -13   60.06    5.89
  -4   4 -12    4.28    0.91
  -4   4 -11   85.93    4.26
  -4   4 -10   38.94    1.62
  -4   4  -9   98.41    3.57
  -4   4  -8   72.25    1.87
  -4   4  -7   53.14    1.46
  -4   4  -6   60.06    1.55
  -4   4  -5    4.28    0.41
  -4   4  -4    1.10    0.29
  -4   4  -3    5.52    0.28
  -4   4  -2    2.99    0.31
  -4   4  -1   17.81    0.93
  -4   4   0   21.72    0.84
  -4   4   1   62.73    1.90
  -4   4   2   39.69    1.39
  -4   4   3  207.36    7.20
  -4   4   4   23.81    1.07
  -4   4   5  136.89    7.25
  -4   4   6   18.40    2.57
  -4   4   7  119.03    8.95
  -4   4   8   56.85    3.32
  -4   4   9   48.72    4.19
  -4   4  10   -0.30    1.31
  -4   4  11    0.50    1.01
  -4   4  12    2.10    7.60
  -4   4  13    5.81    1.69
  -4   4  14   20.61    2.00
  -4   4  15   19.54    3.18
  -4   4  16   26.42    1.44
  -4   4  17    7.67    1.22
  -4   4  18   19.27    1.40
  -4   4  19   15.68    1.19
  -4   4  20   12.89    1.87
  -4   4  21   11.83    1.58
  -4   4  22    1.30    1.00
  -4   5 -14   24.80    1.99
  -4   5 -13   13.47    1.10
  -4   5 -12   21.72    1.49
  -4   5 -11    6.81    1.20
  -4   5 -10   16.48    0.97
  -4   5  -9    3.61    0.61
  -4   5  -8    0.20    0.40
  -4   5  -7   37.95    1.11
  -4   5  -6   12.11    0.70
  -4   5  -5   77.26    1.76
  -4   5  -4   55.80    1.34
  -4   5  -3  239.32    5.57
  -4   5  -2   27.25    0.84
  -4   5  -1  179.83    4.29
  -4   5   0    2.99    0.42
  -4   5   1   73.10    1.71
  -4   5   2   14.67    0.69
  -4   5   3   46.24    2.72
  -4   5   4   23.04    1.73
  -4   5   5    3.20    1.40
  -4   5   6    1.90    0.99
  -4   5   7   32.15    2.04
  -4   5   8   11.22    2.48
  -4   5   9   84.09    4.22
  -4   5  10    6.81    1.72
  -4   5  11  120.78    7.47
  -4   5  12   16.97    3.13
  -4   5  13   68.72    5.14
  -4   5  14   14.21    2.79
  -4   5  15   22.94    4.60
  -4   5  16    7.02    2.81
  -4   5  17    2.10    1.91
  -4   5  18    1.69    0.91
  -4   5  19    5.11    1.08
  -4   5  20   -1.00    3.60
  -4   5  21   10.50    1.62
  -4   6 -13   58.06    3.05
  -4   6 -12    1.30    1.39
  -4   6 -11   98.21    4.56
  -4   6 -10   11.49    0.88
  -4   6  -9  137.83    4.46
  -4   6  -8    4.20    0.49
  -4   6  -7  116.42    3.67
  -4   6  -6    1.10    0.40
  -4   6  -5   12.32    0.49
  -4   6  -4   -0.40    0.40
  -4   6  -3    4.08    0.48
  -4   6  -2    3.10    0.39
  -4   6  -1   83.54    2.38
  -4   6   0   10.69    0.52
  -4   6   1  146.17    3.63
  -4   6   2    0.00    1.00
  -4   6   3  201.07    9.93
  -4   6   4   13.76    1.48
  -4   6   5  136.19    7.70
  -4   6   6    7.08    2.61
  -4   6   7   53.88    4.99
  -4   6   8    1.80    1.29
  -4   6   9   15.37    1.96
  -4   6  10    0.10    1.41
  -4   6  11   -0.79    1.09
  -4   6  12    0.40    1.59
  -4   6  13    5.11    2.31
  -4   6  14   -1.21    2.00
  -4   6  15   11.09    2.40
  -4   6  16    2.79    2.00
  -4   6  17   38.44    3.22
  -4   6  18    2.10    3.39
  -4   6  19   29.38    2.93
  -4   6  20    0.10    1.11
  -4   6  21    6.00    1.18
  -4   7 -12    5.29    1.89
  -4   7 -11    5.38    0.88
  -4   7 -10    1.99    0.51
  -4   7  -9    0.79    0.50
  -4   7  -8    4.49    0.38
  -4   7  -7   81.72    2.35
  -4   7  -6   24.01    0.88
  -4   7  -5  167.96    5.18
  -4   7  -4   50.98    1.43
  -4   7  -3  189.61    4.68
  -4   7  -2   31.36    1.12
  -4   7  -1   91.39    2.68
  -4   7   0    1.10    0.29
  -4   7   1   23.81    0.78
  -4   7   2    0.59    1.09
  -4   7   3    6.60    1.39
  -4   7   4    1.90    1.79
  -4   7   5   13.10    1.52
  -4   7   6    0.90    1.20
  -4   7   7   55.95    3.29
  -4   7   8    0.59    1.29
  -4   7   9   36.00    3.36
  -4   7  10   -0.40    1.69
  -4   7  11   18.06    2.38
  -4   7  12    0.00    1.00
  -4   7  13   30.80    2.89
  -4   7  14    0.10    1.62
  -4   7  15   12.39    3.03
  -4   7  16    0.90    3.80
  -4   7  17    4.00    7.80
  -4   7  18    1.80    2.09
  -4   7  19    8.41    3.02
  -4   7  20    4.41    3.19
  -4   8 -18    3.50    3.29
  -4   8 -11   25.91    3.36
  -4   8 -10   32.49    1.25
  -4   8  -9   30.03    1.10
  -4   8  -8   46.10    1.77
  -4   8  -7   22.00    0.84
  -4   8  -6   25.81    1.02
  -4   8  -5   21.90    0.84
  -4   8  -4    8.82    0.48
  -4   8  -3    4.71    0.52
  -4   8  -2    8.29    0.52
  -4   8  -1    9.12    0.42
  -4   8   0   32.95    1.15
  -4   8   1   43.96    1.46
  -4   8   2   27.46    2.83
  -4   8   3   67.57    4.44
  -4   8   4   47.33    7.84
  -4   8   5  101.00    5.43
  -4   8   6   49.84    3.53
  -4   8   7   47.75    3.45
  -4   8   8    5.11    1.22
  -4   8   9   12.32    1.61
  -4   8  10    2.99    1.49
  -4   8  11    7.51    4.11
  -4   8  12    4.08    2.91
  -4   8  13   13.10    2.39
  -4   8  14    9.12    4.71
  -4   8  15   30.91    2.78
  -4   8  16   13.18    2.40
  -4   8  17   32.15    7.03
  -4   8  18   16.56    4.31
  -4   8  19   13.32    3.58
  -4   8  20   11.70   10.67
  -4   9 -17    9.30    2.99
  -4   9 -16   19.62    4.70
  -4   9 -15    9.12    2.30
  -4   9 -14   22.00    2.91
  -4   9 -13    1.90    1.41
  -4   9 -12    1.39    2.29
  -4   9 -11    1.00    0.70
  -4   9 -10    1.39    1.30
  -4   9  -9    6.20    0.90
  -4   9  -8   11.02    0.80
  -4   9  -7   36.84    1.34
  -4   9  -6   17.22    0.66
  -4   9  -5   41.73    1.29
  -4   9  -4   37.09    1.10
  -4   9  -3   50.98    1.57
  -4   9  -2   59.60    1.85
  -4   9  -1   49.84    1.55
  -4   9   0   70.39    2.35
  -4   9   1   14.82    0.92
  -4   9   2   16.97    1.90
  -4   9   3    5.90    2.09
  -4   9   4    2.89    1.50
  -4   9   5   -1.21    1.21
  -4   9   6   14.21    2.56
  -4   9   7   10.63    1.89
  -4   9   8   90.63    5.90
  -4   9   9   18.49    2.84
  -4   9  10   80.28    6.27
  -4   9  11   43.16    3.81
  -4   9  12   32.60    3.65
  -4   9  13   13.99    3.67
  -4   9  14   14.67    3.22
  -4   9  15   -1.21    2.51
  -4   9  16    3.50    2.21
  -4   9  17    9.80    3.82
  -4   9  18   -0.40    4.18
  -4   9  19   -1.10    2.79
  -4  10 -16    6.30    4.62
  -4  10 -15    2.50    2.59
  -4  10 -14   25.00    4.90
  -4  10 -13   10.69    1.70
  -4  10 -12   50.84    5.70
  -4  10 -11    8.58    1.29
  -4  10 -10   54.46    2.95
  -4  10  -9    3.80    0.70
  -4  10  -8   57.46    2.27
  -4  10  -7    9.92    0.69
  -4  10  -6   36.00    1.44
  -4  10  -5    1.00    0.50
  -4  10  -4    4.00    0.40
  -4  10  -3    0.71    0.40
  -4  10  -2    2.89    0.41
  -4  10  -1    0.10    0.51
  -4  10   0   32.15    1.36
  -4  10   1    3.39    0.70
  -4  10   2   97.02    6.89
  -4  10   3   15.52    2.21
  -4  10   4  102.62    6.69
  -4  10   5    8.88    1.61
  -4  10   6   64.32    5.13
  -4  10   7   16.00    2.24
  -4  10   8   16.48    3.98
  -4  10   9   12.60    2.27
  -4  10  10   12.67    6.19
  -4  10  11   13.18    2.98
  -4  10  12    5.62    2.51
  -4  10  13   -2.59    1.71
  -4  10  14   23.43    3.68
  -4  10  15    0.79    2.69
  -4  10  16  117.94   44.31
  -4  10  17   11.42    3.58
  -4  10  18   15.60    5.29
  -4  11 -15    0.71    2.20
  -4  11 -14   18.40    3.43
  -4  11 -13    0.40    2.78
  -4  11 -12    3.10    1.58
  -4  11 -11    0.30    1.41
  -4  11 -10    0.20    1.41
  -4  11  -9   -0.20    0.91
  -4  11  -8   10.50    2.20
  -4  11  -7    1.21    0.70
  -4  11  -6   15.76    1.11
  -4  11  -5    6.00    0.88
  -4  11  -4   16.89    0.82
  -4  11  -3    5.11    0.59
  -4  11  -2   49.98    1.56
  -4  11  -1    2.19    0.59
  -4  11   0   48.86    1.82
  -4  11   1    5.20    0.82
  -4  11   2   25.30    2.31
  -4  11   3   10.69    4.58
  -4  11   4    7.67    1.99
  -4  11   5   11.49    2.17
  -4  11   6   22.66    4.47
  -4  11   7   -0.79    1.80
  -4  11   8   71.57    5.25
  -4  11   9   -0.59    1.39
  -4  11  10   82.45    7.08
  -4  11  11    7.62    3.70
  -4  11  12   55.65   14.02
  -4  11  13    8.58    2.52
  -4  11  14   27.67    4.73
  -4  11  15    2.69    5.58
  -4  11  16   75.69   51.50
  -4  12 -13    0.00    1.00
  -4  12 -12   12.39    2.82
  -4  12 -11    3.10    2.99
  -4  12 -10   25.60    3.54
  -4  12  -9    0.71    1.41
  -4  12  -8   20.07    2.69
  -4  12  -7   -0.50    0.91
  -4  12  -6   21.53    1.30
  -4  12  -5    0.10    0.61
  -4  12  -4    1.21    0.59
  -4  12  -3    0.79    0.39
  -4  12  -2    5.81    1.40
  -4  12  -1    1.39    1.09
  -4  12   0   11.97    1.38
  -4  12   1    0.40    0.69
  -4  12   2   28.41    2.03
  -4  12   3    1.59    2.19
  -4  12   4   53.14    4.37
  -4  12   5    1.30    5.29
  -4  12   6   43.16    3.42
  -4  12   7   -0.71    2.50
  -4  12   8   12.53    2.41
  -4  12   9    0.10    3.85
  -4  12  10    1.49    2.29
  -4  12  11    4.28    2.28
  -4  12  12    6.20    4.88
  -4  12  13   19.80    7.48
  -4  12  14   26.83    6.73
  -4  12  15    8.88    3.28
  -4  13  -6   18.66    1.99
  -4  13  -5    8.41    1.80
  -4  13  -4   36.48    7.13
  -4  13  -3    0.59    1.29
  -4  13  -2   16.00    2.00
  -4  13  -1    0.90    1.99
  -4  13   0    9.30    1.83
  -4  13   1    0.79    2.19
  -4  13   2    1.21    2.62
  -4  13   3    0.40    1.99
  -4  13   4    1.30    2.10
  -4  13   5    3.80    3.59
  -4  13   6    6.81    3.91
  -4  13   7    6.10    3.41
  -4  13   8   14.52    3.20
  -4  13   9    6.10    3.41
  -4  13  10   12.18    2.79
  -4  13  11    5.52    4.61
  -4  13  12   14.29    3.40
  -4  13  13    2.99    4.19
  -4  14  -5    1.10    2.39
  -4  14  -4    0.30    1.80
  -4  14  -3    1.49    1.68
  -4  14  -2   -0.71    1.11
  -4  14  -1    7.29    2.32
  -4  14   0    3.69    2.19
  -4  14   1   15.60    2.37
  -4  14   2    1.00    1.90
  -4  14   3    9.49    3.33
  -4  14   4   14.21    3.62
  -4  14   5    6.00    1.72
  -4  14   6   17.64    5.38
  -4  14   7    7.08    5.37
  -4  14   8   10.50    6.61
  -4  14   9    1.10    2.20
  -4  14  10    1.00    3.30
  -4  14  11   -1.10    2.79
  -4  15  -3    9.30    2.20
  -4  15  -2    1.39    2.01
  -4  15  -1   15.21    4.29
  -4  15   0    1.39    2.19
  -4  15   1    7.51    7.12
  -4  15   2    0.40    1.79
  -4  15   3    4.71    2.08
  -4  15   4   -1.69    2.11
  -4  15   5   -1.30    4.10
  -4  15   6    4.88    3.49
  -4  15   7    8.70    4.13
  -4  15   8    9.92    3.53
  -3 -15  -7   -2.40    3.19
  -3 -15  -6   40.45   32.31
  -3 -15  -5    5.71   24.71
  -3 -15  -4    8.58    2.29
  -3 -15  -3    8.41    7.89
  -3 -15  -2    2.50    2.69
  -3 -15  -1   -0.30    1.51
  -3 -15   0   -2.89    1.90
  -3 -14 -10   10.11    3.50
  -3 -14  -9    7.62    2.10
  -3 -14  -8    2.50    1.61
  -3 -14  -7   -0.30    1.71
  -3 -14  -6    2.79    1.50
  -3 -14  -5    0.30    1.80
  -3 -14  -4    8.70    2.12
  -3 -14  -3    5.29    1.70
  -3 -14  -2   19.89    2.14
  -3 -14  -1    4.58    2.01
  -3 -14   0   36.12    2.64
  -3 -14   1    5.29    1.89
  -3 -13 -12    5.90    2.48
  -3 -13 -11    4.20    1.80
  -3 -13 -10   -3.50    1.80
  -3 -13  -9   16.56    4.23
  -3 -13  -8    2.99    1.80
  -3 -13  -7   36.60    9.08
  -3 -13  -6    5.52    0.89
  -3 -13  -5   21.72    1.30
  -3 -13  -4    1.99    1.10
  -3 -13  -3   14.67    1.23
  -3 -13  -2    0.59    0.60
  -3 -13  -1    0.00    1.00
  -3 -13   0    2.59    1.00
  -3 -13   1    9.80    1.69
  -3 -12 -14    2.79    2.91
  -3 -12 -13   22.66    3.71
  -3 -12 -12    5.20    2.10
  -3 -12 -11   19.10    2.71
  -3 -12 -10    1.49    1.10
  -3 -12  -9    4.80    2.01
  -3 -12  -8    0.40    1.10
  -3 -12  -7    0.59    3.57
  -3 -12  -6    2.50    1.39
  -3 -12  -5   13.62    1.62
  -3 -12  -4    2.10    0.81
  -3 -12  -3   41.60    2.58
  -3 -12  -2    0.00    1.00
  -3 -12  -1   59.91    2.63
  -3 -12   0    1.30    0.89
  -3 -12   1   33.87    1.75
  -3 -12   2    1.21    1.91
  -3 -11 -15    2.99    2.11
  -3 -11 -14    7.78    3.07
  -3 -11 -13    4.41    1.72
  -3 -11 -12    2.89    1.50
  -3 -11 -11   24.60    2.68
  -3 -11 -10    1.10    1.20
  -3 -11  -9   38.56    2.48
  -3 -11  -8    2.50    0.88
  -3 -11  -7   65.12    3.07
  -3 -11  -6    3.80    0.70
  -3 -11  -5   19.62    1.33
  -3 -11  -4    0.40    1.00
  -3 -11  -3    7.08    1.22
  -3 -11  -2    0.30    0.90
  -3 -11  -1    2.89    1.29
  -3 -11   0    1.59    1.49
  -3 -11   1   24.01    1.67
  -3 -11   2    0.50    0.70
  -3 -11   3   66.42    4.56
  -3 -10 -16    9.67    2.43
  -3 -10 -15   39.31    3.26
  -3 -10 -14   11.09    2.20
  -3 -10 -13   40.20    3.30
  -3 -10 -12    8.18    1.72
  -3 -10 -11   14.59    2.29
  -3 -10 -10    0.50    1.11
  -3 -10  -9    4.80    1.40
  -3 -10  -8   -0.50    1.21
  -3 -10  -7    0.59    1.00
  -3 -10  -6    1.21    0.59
  -3 -10  -5   17.72    1.43
  -3 -10  -4    8.41    0.81
  -3 -10  -3   51.41    2.87
  -3 -10  -2   24.40    2.07
  -3 -10  -1  106.09    4.74
  -3 -10   0   20.43    1.72
  -3 -10   1  105.27    4.72
  -3 -10   2   23.62    1.56
  -3 -10   3   78.15    5.30
  -3 -10   4   24.40    1.78
  -3  -9 -13    9.99    1.58
  -3  -9 -12   10.18    1.60
  -3  -9 -11   33.64    3.71
  -3  -9 -10   20.52    2.17
  -3  -9  -9   80.28    4.84
  -3  -9  -8   31.36    1.68
  -3  -9  -7   56.55    4.81
  -3  -9  -6   45.16    2.55
  -3  -9  -5   25.70    1.42
  -3  -9  -4   69.39    2.67
  -3  -9  -3    0.79    0.80
  -3  -9  -2   26.32    1.44
  -3  -9  -1    2.10    1.01
  -3  -9   0    0.90    0.61
  -3  -9   1   38.56    1.74
  -3  -9   2    0.59    0.69
  -3  -9   3   52.85    3.34
  -3  -9   4    8.53    2.63
  -3  -9   5  116.21   25.87
  -3  -9  15    4.00    1.40
  -3  -9  16    9.67    1.18
  -3  -9  17    3.61    1.29
  -3  -9  18   11.70    1.71
  -3  -9  19    6.20    2.19
  -3  -8 -10   10.11    1.78
  -3  -8  -9   15.76    2.78
  -3  -8  -8    2.10    0.81
  -3  -8  -7    0.00    1.00
  -3  -8  -6   13.10    2.32
  -3  -8  -5   37.82    2.58
  -3  -8  -4   81.18    2.70
  -3  -8  -3   83.17    2.92
  -3  -8  -2   63.52    2.55
  -3  -8  -1   75.00    3.64
  -3  -8   0   43.56    2.24
  -3  -8   1   25.10    1.70
  -3  -8   2   65.77    2.60
  -3  -8   3    2.40    0.81
  -3  -8   4   36.72    2.06
  -3  -8   5    3.10    1.20
  -3  -8  11   32.60    7.42
  -3  -8  12   14.29    1.59
  -3  -8  13   16.56    1.63
  -3  -8  14   14.90    1.24
  -3  -8  15    6.20    0.90
  -3  -8  16   17.64    1.51
  -3  -8  17    6.60    1.08
  -3  -8  18    1.69    1.20
  -3  -8  19    1.90    1.49
  -3  -7  -8  192.10    8.59
  -3  -7  -7    7.51    1.48
  -3  -7  -6  226.20   11.13
  -3  -7  -5   39.82    2.15
  -3  -7  -4  137.59    7.27
  -3  -7  -3   20.98    1.19
  -3  -7  -2   27.56    1.15
  -3  -7  -1    0.50    0.60
  -3  -7   0    2.50    0.60
  -3  -7   1   25.00    1.10
  -3  -7   2   31.25    1.34
  -3  -7   3   20.52    1.27
  -3  -7   4   65.93    3.57
  -3  -7   5    4.80    0.92
  -3  -7   6  104.86    5.94
  -3  -7   9    0.90    0.61
  -3  -7  10    5.90    1.12
  -3  -7  11    3.69    0.69
  -3  -7  12    4.00    0.88
  -3  -7  13   -0.50    0.81
  -3  -7  14    2.10    0.90
  -3  -7  15    0.10    0.61
  -3  -7  16   12.67    1.21
  -3  -7  17    2.19    0.80
  -3  -7  18   21.44    1.57
  -3  -7  19    2.10    1.31
  -3  -7  20    8.88    2.03
  -3  -6  -6    3.20    0.72
  -3  -6  -5    0.20    1.01
  -3  -6  -4  100.00    4.00
  -3  -6  -3   25.50    1.82
  -3  -6  -2  257.60    7.70
  -3  -6  -1    4.41    0.59
  -3  -6   0  181.98    5.67
  -3  -6   1    0.71    0.50
  -3  -6   2  189.34    6.05
  -3  -6   3    2.89    1.60
  -3  -6   4   13.76    1.63
  -3  -6   5   22.75    1.53
  -3  -6   6   23.14    2.69
  -3  -6   7    0.90    0.89
  -3  -6   8    8.53    1.99
  -3  -6   9   -0.40    0.69
  -3  -6  10   12.82    1.00
  -3  -6  11    5.81    0.82
  -3  -6  12   33.52    1.74
  -3  -6  13    1.00    1.20
  -3  -6  14   14.52    0.99
  -3  -6  15   -0.10    0.91
  -3  -6  16   15.13    1.17
  -3  -6  17    0.59    1.09
  -3  -6  18    1.10    1.09
  -3  -6  19    4.71    1.61
  -3  -6  20   -1.69    1.40
  -3  -6  21   -1.90    1.41
  -3  -5  -5   35.64    2.15
  -3  -5  -4   64.96    2.74
  -3  -5  -3   -0.10    0.51
  -3  -5  -2   19.54    0.80
  -3  -5  -1   31.92    1.24
  -3  -5   0   14.67    0.69
  -3  -5   1   24.30    1.08
  -3  -5   2   54.17    2.06
  -3  -5   3  104.24    6.33
  -3  -5   4   70.56    3.36
  -3  -5   5   48.86    1.96
  -3  -5   6   87.42    3.18
  -3  -5   7   24.50    0.89
  -3  -5   8   91.58    2.68
  -3  -5   9    2.99    0.48
  -3  -5  10   48.16    1.94
  -3  -5  11    3.50    0.79
  -3  -5  12    4.49    0.68
  -3  -5  13    0.50    0.60
  -3  -5  14   -0.40    0.59
  -3  -5  15    0.00    1.00
  -3  -5  16    7.78    0.89
  -3  -5  17    0.40    0.69
  -3  -5  18   24.80    1.89
  -3  -5  19    2.69    1.61
  -3  -5  20   27.04    2.39
  -3  -5  21    2.40    1.21
  -3  -4  -3   73.62    3.09
  -3  -4  -2   94.48    4.67
  -3  -4  -1   89.30    2.65
  -3  -4   0  209.09    7.52
  -3  -4   1   41.09    1.92
  -3  -4   2  186.32    8.19
  -3  -4   3    2.40    4.49
  -3  -4   4  211.70    7.28
  -3  -4   5    3.31    0.62
  -3  -4   6   31.14    1.23
  -3  -4   7   21.72    1.03
  -3  -4   8    7.08    0.59
  -3  -4   9   27.25    1.15
  -3  -4  10   48.86    1.82
  -3  -4  11   12.11    0.42
  -3  -4  12  111.09    2.53
  -3  -4  13   27.56    1.05
  -3  -4  14   65.61    1.62
  -3  -4  15   40.58    1.27
  -3  -4  16   29.70    1.31
  -3  -4  17   27.25    1.25
  -3  -4  18    9.99    0.70
  -3  -4  19    0.90    1.10
  -3  -4  20   -0.59    1.00
  -3  -4  21    0.00    1.00
  -3  -4  22    4.08    1.62
  -3  -3  -2    5.90    0.58
  -3  -3  -1    0.79    0.39
  -3  -3   0    0.30    0.30
  -3  -3   1   25.60    0.91
  -3  -3   2    5.62    0.71
  -3  -3   3  106.50    3.30
  -3  -3   4  109.83    3.77
  -3  -3   5  110.88    2.95
  -3  -3   6  144.96    3.37
  -3  -3   7   94.87    2.53
  -3  -3   8   97.02    3.35
  -3  -3   9   67.57    1.81
  -3  -3  10  113.85    3.20
  -3  -3  11   21.44    0.83
  -3  -3  12   11.83    0.69
  -3  -3  13    1.99    0.51
  -3  -3  14   -0.20    0.40
  -3  -3  15   32.26    1.25
  -3  -3  16   17.14    1.24
  -3  -3  17   39.31    1.88
  -3  -3  18   29.81    1.53
  -3  -3  19   24.80    1.39
  -3  -3  20   17.81    1.43
  -3  -3  21    7.90    1.91
  -3  -3  22   15.29    2.19
  -3  -2  -1  123.21    6.88
  -3  -2   0  154.01    5.21
  -3  -2   1  281.90   11.08
  -3  -2   2   11.49    0.41
  -3  -2   3   14.67    0.61
  -3  -2   4   69.06    1.83
  -3  -2   5   54.91    1.33
  -3  -2   6    0.50    0.30
  -3  -2   7   17.31    0.67
  -3  -2   8    4.20    0.41
  -3  -2   9   20.98    1.01
  -3  -2  10    4.00    0.40
  -3  -2  11  109.83    2.93
  -3  -2  12   10.89    1.58
  -3  -2  13  123.43    4.44
  -3  -2  14   51.27    1.86
  -3  -2  15   93.32    2.90
  -3  -2  16   65.77    3.41
  -3  -2  17   22.94    1.34
  -3  -2  18   13.62    1.33
  -3  -2  19    7.51    0.99
  -3  -2  20    4.71    1.00
  -3  -2  21    0.50    1.21
  -3  -2  22   -1.39    1.89
  -3  -1  -1    8.18    0.40
  -3  -1   0   16.00    0.48
  -3  -1   1    4.71    0.22
  -3  -1   2   85.93    2.60
  -3  -1   3  108.16    2.50
  -3  -1   4  111.30    2.74
  -3  -1   5  139.00    3.30
  -3  -1   6    1.80    0.29
  -3  -1   7  223.20    5.68
  -3  -1   8   17.72    0.67
  -3  -1   9  104.04    2.65
  -3  -1  10    8.70    0.59
  -3  -1  11   42.64    1.44
  -3  -1  12    1.69    0.81
  -3  -1  13    9.99    0.82
  -3  -1  14    5.02    0.49
  -3  -1  15    5.90    0.68
  -3  -1  16    2.99    0.80
  -3  -1  17   27.67    1.26
  -3  -1  18    5.62    0.81
  -3  -1  19   49.28    2.39
  -3  -1  20    8.29    1.38
  -3  -1  21   42.64    2.74
  -3  -1  22    4.49    1.61
  -3   0  -7    6.30    0.80
  -3   0  -6    0.40    0.59
  -3   0  -5   45.02    2.15
  -3   0  -4    0.10    0.30
  -3   0  -3  251.54    7.61
  -3   0  -2    0.90    0.21
  -3   0  -1    9.99    0.51
  -3   0   0    1.00    0.60
  -3   0   1   99.80    3.60
  -3   0   2    0.20    0.40
  -3   0   3  106.71    3.51
  -3   0   4    0.20    0.20
  -3   0   5   51.12    1.43
  -3   0   6   -0.40    0.30
  -3   0   7    8.58    0.53
  -3   0   8   -0.20    0.31
  -3   0   9   40.32    1.40
  -3   0  10    0.40    0.50
  -3   0  11   89.49    2.46
  -3   0  12    0.30    0.51
  -3   0  13   78.85    2.49
  -3   0  14   -0.50    0.60
  -3   0  15   92.35    3.08
  -3   0  16   -0.40    0.69
  -3   0  17   37.70    2.21
  -3   0  18   -0.71    1.01
  -3   0  19   11.22    1.07
  -3   0  20    0.10    0.81
  -3   0  21   -0.10    1.11
  -3   0  22    1.30    1.21
  -3   1 -11   34.81    2.36
  -3   1 -10    2.89    0.78
  -3   1  -9   68.56    3.81
  -3   1  -8   20.61    1.27
  -3   1  -7   57.30    3.03
  -3   1  -6   53.14    3.35
  -3   1  -5  197.68   11.25
  -3   1  -4   66.59    2.61
  -3   1  -3   25.81    0.81
  -3   1  -2   30.69    0.89
  -3   1  -1    7.78    0.39
  -3   1   0   15.76    0.64
  -3   1   1    4.49    0.30
  -3   1   2   86.68    3.72
  -3   1   3  105.27    3.49
  -3   1   4  110.67    3.58
  -3   1   5  144.00    6.96
  -3   1   6    4.58    0.90
  -3   1   7  222.61    8.65
  -3   1   8   17.98    0.76
  -3   1   9  115.56    5.38
  -3   1  10    7.67    0.61
  -3   1  11   40.20    1.65
  -3   1  12    1.80    0.40
  -3   1  13    9.00    0.78
  -3   1  14    5.11    0.68
  -3   1  15    5.52    0.80
  -3   1  16    2.99    0.80
  -3   1  17   25.10    1.50
  -3   1  18    5.38    0.88
  -3   1  19   50.13    2.27
  -3   1  20    7.08    1.01
  -3   1  21   50.98    4.28
  -3   1  22    4.28    0.99
  -3   2 -14   23.43    2.23
  -3   2 -13   42.90    3.54
  -3   2 -12    9.67    1.62
  -3   2 -11   35.88    2.88
  -3   2 -10    8.88    1.01
  -3   2  -9    0.50    0.60
  -3   2  -8   11.02    0.80
  -3   2  -7   17.39    0.92
  -3   2  -6    2.89    0.31
  -3   2  -5   90.44    2.28
  -3   2  -4   28.62    1.07
  -3   2  -3  127.69    3.84
  -3   2  -2  358.34    9.47
  -3   2  -1  119.25    3.49
  -3   2   0  144.24    4.08
  -3   2   1  272.58    7.59
  -3   2   2    9.99    0.57
  -3   2   3   14.82    0.62
  -3   2   4   66.42    2.77
  -3   2   5   60.22    2.64
  -3   2   6   -1.99    1.30
  -3   2   7   18.23    1.54
  -3   2   8    5.62    1.90
  -3   2   9   20.52    1.54
  -3   2  10    3.50    1.08
  -3   2  11  117.29    8.01
  -3   2  12   10.50    0.71
  -3   2  13  126.79    3.38
  -3   2  14   48.44    1.95
  -3   2  15   97.81    3.36
  -3   2  16   65.45    2.59
  -3   2  17   23.04    1.54
  -3   2  18   17.81    1.18
  -3   2  19    5.62    1.09
  -3   2  20    1.80    0.91
  -3   2  21    4.41    1.72
  -3   2  22    0.00    1.00
  -3   3 -15    1.49    1.29
  -3   3 -14   19.01    1.74
  -3   3 -13    4.41    2.69
  -3   3 -12   33.76    2.56
  -3   3 -11   25.70    2.13
  -3   3 -10   32.26    1.70
  -3   3  -9   20.88    1.01
  -3   3  -8   78.50    2.48
  -3   3  -7   40.45    1.14
  -3   3  -6   90.82    2.67
  -3   3  -5   94.48    2.53
  -3   3  -4  114.28    2.99
  -3   3  -3   31.25    0.89
  -3   3  -2    6.40    0.40
  -3   3  -1    0.71    0.20
  -3   3   0    0.71    0.30
  -3   3   1   23.72    0.88
  -3   3   2    5.90    0.39
  -3   3   3  100.60    4.61
  -3   3   4  114.70    5.78
  -3   3   5  107.54    5.60
  -3   3   6  140.19    6.16
  -3   3   7   88.55    3.76
  -3   3   8  111.94    5.50
  -3   3   9   76.21    3.67
  -3   3  10  114.70    6.64
  -3   3  11   26.01    2.24
  -3   3  12   15.13    3.58
  -3   3  13    2.19    1.30
  -3   3  14   -0.20    1.31
  -3   3  15   34.69    1.65
  -3   3  16   16.08    1.28
  -3   3  17   39.19    2.00
  -3   3  18   29.59    2.18
  -3   3  19   25.70    1.52
  -3   3  20   21.16    1.66
  -3   3  21    6.30    1.41
  -3   3  22   13.03    1.80
  -3   4 -15   25.91    3.77
  -3   4 -14   95.65    7.24
  -3   4 -13   23.33    2.22
  -3   4 -12   32.26    1.48
  -3   4 -11   12.53    0.99
  -3   4 -10   13.18    1.02
  -3   4  -9    2.19    0.38
  -3   4  -8    1.49    0.39
  -3   4  -7   15.21    0.62
  -3   4  -6   10.18    0.51
  -3   4  -5   75.00    1.91
  -3   4  -4   56.55    1.96
  -3   4  -3   72.76    1.88
  -3   4  -2   88.36    2.82
  -3   4  -1   90.82    2.67
  -3   4   0  192.65    5.27
  -3   4   1   44.36    1.47
  -3   4   2  181.17    5.92
  -3   4   3    0.20    1.41
  -3   4   4  238.08   11.11
  -3   4   5    3.80    0.82
  -3   4   6   40.83    2.81
  -3   4   7   26.21    1.84
  -3   4   8    9.80    1.69
  -3   4   9   24.90    2.79
  -3   4  10   51.27    3.15
  -3   4  11    8.58    1.58
  -3   4  12  129.73   12.98
  -3   4  13   27.98    3.60
  -3   4  14   57.76    3.65
  -3   4  15   49.14    4.63
  -3   4  16   32.38    2.05
  -3   4  17   31.58    1.80
  -3   4  18    8.41    1.10
  -3   4  19    4.28    0.91
  -3   4  20    3.31    1.42
  -3   4  21    1.49    0.90
  -3   4  22    3.50    1.31
  -3   5 -14    4.80    7.10
  -3   5 -13    0.00    1.00
  -3   5 -12   45.56    2.57
  -3   5 -11    4.49    0.81
  -3   5 -10   95.84    5.48
  -3   5  -9   22.75    0.95
  -3   5  -8  160.28    3.80
  -3   5  -7   58.06    1.68
  -3   5  -6  112.57    3.18
  -3   5  -5   38.94    0.87
  -3   5  -4   63.68    1.76
  -3   5  -3    0.30    0.20
  -3   5  -2   16.48    0.73
  -3   5  -1   31.02    1.00
  -3   5   0   14.98    0.70
  -3   5   1   23.72    0.78
  -3   5   2   48.02    3.05
  -3   5   3  106.09    6.80
  -3   5   4   72.25    4.08
  -3   5   5   55.95    3.44
  -3   5   6   97.42    4.54
  -3   5   7   26.83    1.97
  -3   5   8   86.49    4.09
  -3   5   9    2.10    1.01
  -3   5  10   52.56    3.77
  -3   5  11    7.29    2.21
  -3   5  12    8.18    2.57
  -3   5  13    4.20    2.91
  -3   5  14    0.30    1.71
  -3   5  15   -0.30    2.21
  -3   5  16   11.63    2.59
  -3   5  17    1.59    1.08
  -3   5  18   25.50    2.73
  -3   5  19   -0.30    0.70
  -3   5  20   23.52    1.94
  -3   5  21    9.30    1.89
  -3   6 -13   -1.99    1.10
  -3   6 -12   80.10    3.58
  -3   6 -11    3.88    0.79
  -3   6 -10   60.84    4.06
  -3   6  -9    0.40    0.30
  -3   6  -8   11.09    0.60
  -3   6  -7    0.00    1.00
  -3   6  -6    2.31    0.30
  -3   6  -5    0.79    0.30
  -3   6  -4  102.01    2.22
  -3   6  -3   24.80    0.90
  -3   6  -2  261.15    6.46
  -3   6  -1    5.20    0.41
  -3   6   0  184.14    4.07
  -3   6   1   -0.10    0.51
  -3   6   2  181.17   10.77
  -3   6   3    2.50    1.20
  -3   6   4   10.11    1.53
  -3   6   5   23.23    1.54
  -3   6   6   21.44    1.76
  -3   6   7    0.71    2.02
  -3   6   8    7.40    1.58
  -3   6   9    2.59    1.38
  -3   6  10    9.00    1.38
  -3   6  11    9.18    2.73
  -3   6  12   31.58    2.59
  -3   6  13    1.80    1.61
  -3   6  14   21.72    3.26
  -3   6  15   -0.20    2.11
  -3   6  16   13.69    3.40
  -3   6  17    1.39    2.29
  -3   6  18    4.80    3.11
  -3   6  19    0.71    1.71
  -3   6  20   -0.79    0.80
  -3   6  21    0.40    1.20
  -3   7 -19    6.00    3.09
  -3   7 -18   14.29    3.18
  -3   7 -12   13.91    1.42
  -3   7 -11    2.69    0.79
  -3   7 -10   60.06    2.17
  -3   7  -9    2.69    0.49
  -3   7  -8  179.83    5.63
  -3   7  -7    7.02    0.42
  -3   7  -6  213.16    6.13
  -3   7  -5   41.34    1.29
  -3   7  -4  136.89    3.28
  -3   7  -3   18.32    1.28
  -3   7  -2   27.98    0.95
  -3   7  -1    1.90    0.30
  -3   7   0    1.69    0.21
  -3   7   1   24.30    1.18
  -3   7   2   28.52    2.46
  -3   7   3   16.16    1.77
  -3   7   4   79.03    3.91
  -3   7   5    1.00    1.60
  -3   7   6  114.70    5.78
  -3   7   7    9.49    1.72
  -3   7   8   41.73    3.75
  -3   7   9    2.69    1.90
  -3   7  10    7.40    2.61
  -3   7  11    2.79    1.70
  -3   7  12    1.30    1.21
  -3   7  13   -0.50    1.60
  -3   7  14    0.40    2.19
  -3   7  15    2.59    2.70
  -3   7  16   16.32    2.67
  -3   7  17    1.80   11.28
  -3   7  18   24.60    5.65
  -3   7  19    2.79    3.61
  -3   7  20   13.91    3.80
  -3   8 -18   14.67    3.91
  -3   8 -17    3.80    1.72
  -3   8 -16   39.56    7.04
  -3   8 -15   13.18    2.40
  -3   8 -14   43.03    5.25
  -3   8 -11   13.03    2.60
  -3   8 -10    5.81    0.48
  -3   8  -9   16.08    0.88
  -3   8  -8    3.61    0.49
  -3   8  -7   -0.10    0.30
  -3   8  -6   13.40    0.59
  -3   8  -5   35.05    0.95
  -3   8  -4   76.39    1.75
  -3   8  -3   82.45    2.18
  -3   8  -2   63.04    2.06
  -3   8  -1   73.96    2.06
  -3   8   0   45.97    1.49
  -3   8   1   22.00    1.31
  -3   8   2   65.12    4.84
  -3   8   3    8.12    2.68
  -3   8   4   33.18    6.68
  -3   8   5    3.69    1.19
  -3   8   6    8.29    3.57
  -3   8   7    1.30    2.10
  -3   8   8    0.30    1.71
  -3   8   9   26.73    3.10
  -3   8  10    8.18    2.12
  -3   8  11   39.44    3.64
  -3   8  12   18.66    5.10
  -3   8  13   11.83    1.93
  -3   8  14   21.44    8.89
  -3   8  15    5.38    2.51
  -3   8  16   21.07    3.58
  -3   8  17    8.18    3.78
  -3   8  18    0.71    3.31
  -3   8  19   -0.79    2.39
  -3   9 -17    8.12    5.53
  -3   9 -16    0.30    3.52
  -3   9 -15    4.49    2.42
  -3   9 -14   -1.10    1.81
  -3   9 -13   10.63    4.69
  -3   9 -12    7.62    1.49
  -3   9 -11   35.40    2.50
  -3   9 -10   20.52    1.09
  -3   9  -9   78.50    2.13
  -3   9  -8   31.25    1.01
  -3   9  -7   55.95    1.50
  -3   9  -6   40.70    1.28
  -3   9  -5   24.50    0.79
  -3   9  -4   69.06    1.66
  -3   9  -3    0.40    0.40
  -3   9  -2   22.75    0.86
  -3   9  -1    1.90    0.30
  -3   9   0    0.79    0.69
  -3   9   1   39.44    2.01
  -3   9   2    2.19    1.18
  -3   9   3   47.61    2.90
  -3   9   4    9.42    1.29
  -3   9   5   72.42    4.43
  -3   9   6   19.01    2.44
  -3   9   7   67.73    4.94
  -3   9   8   56.70    3.77
  -3   9   9   44.09    3.85
  -3   9  10   15.68    3.09
  -3   9  11   23.81    4.10
  -3   9  12   -2.99    2.11
  -3   9  13    0.71    2.30
  -3   9  14    3.88    2.21
  -3   9  15    2.19    2.40
  -3   9  16   16.40    3.73
  -3   9  17    7.18    2.41
  -3   9  18   11.70    4.10
  -3   9  19    3.80    3.20
  -3  10 -16    7.90    6.01
  -3  10 -15   30.58    4.65
  -3  10 -14   10.18    3.76
  -3  10 -13   37.95    5.05
  -3  10 -12   11.70    1.92
  -3  10 -11   11.97    1.87
  -3  10 -10    1.30    0.80
  -3  10  -9    2.50    0.51
  -3  10  -8    1.21    1.01
  -3  10  -7    1.00    0.60
  -3  10  -6    2.50    0.41
  -3  10  -5   19.36    0.70
  -3  10  -4    9.00    0.60
  -3  10  -3   52.85    1.60
  -3  10  -2   22.56    0.86
  -3  10  -1  105.06    3.08
  -3  10   0   22.94    1.34
  -3  10   1  108.58    3.75
  -3  10   2   23.91    2.64
  -3  10   3   80.10    5.73
  -3  10   4   24.30    2.37
  -3  10   5    6.10    4.20
  -3  10   6   11.49    1.49
  -3  10   7   16.08    2.09
  -3  10   8    0.40    1.69
  -3  10   9   53.00    4.37
  -3  10  10    5.90    9.28
  -3  10  11   82.81    7.46
  -3  10  12    4.58    3.60
  -3  10  13   97.81    7.12
  -3  10  14    9.61    3.22
  -3  10  15   44.62    6.15
  -3  10  16   88.92   76.38
  -3  10  17    6.60    2.98
  -3  10  18    0.40    3.59
  -3  11 -15    1.00    1.80
  -3  11 -14    2.69    1.80
  -3  11 -13    3.88    2.01
  -3  11 -12    2.89    1.60
  -3  11 -11   25.10    3.01
  -3  11 -10   -0.71    0.81
  -3  11  -9   36.84    1.94
  -3  11  -8    3.88    0.99
  -3  11  -7   68.56    2.48
  -3  11  -6    4.08    0.69
  -3  11  -5   15.52    1.02
  -3  11  -4    0.20    0.31
  -3  11  -3    6.60    0.51
  -3  11  -2   -0.30    0.30
  -3  11  -1   -0.50    0.50
  -3  11   0   -1.00    0.70
  -3  11   1   17.98    1.19
  -3  11   2    1.39    1.89
  -3  11   3   66.42    5.54
  -3  11   4    2.40    1.80
  -3  11   5   77.62    6.34
  -3  11   6   -0.30    2.61
  -3  11   7   92.54    6.16
  -3  11   8    4.58    1.71
  -3  11   9   58.83    5.06
  -3  11  10    0.30    1.90
  -3  11  11   31.25    5.70
  -3  11  12    2.10    1.60
  -3  11  13    5.71    3.39
  -3  11  14    5.02    4.79
  -3  11  15    1.30    6.00
  -3  11  16   23.43   55.27
  -3  12 -14   22.00    7.32
  -3  12 -13   24.11    3.44
  -3  12 -12   -3.10    1.90
  -3  12 -11   16.08    2.41
  -3  12 -10    4.20    1.80
  -3  12  -9    0.90    1.60
  -3  12  -8    0.90    1.01
  -3  12  -7    0.20    0.80
  -3  12  -6    0.79    0.50
  -3  12  -5   11.90    1.38
  -3  12  -4    0.20    0.50
  -3  12  -3   40.70    1.79
  -3  12  -2    0.71    1.11
  -3  12  -1   53.73    3.81
  -3  12   0    1.49    0.81
  -3  12   1   28.52    2.46
  -3  12   2    0.79    1.89
  -3  12   3    7.18    1.88
  -3  12   4   -0.90    1.60
  -3  12   5    7.62    4.91
  -3  12   6    1.90    1.49
  -3  12   7   16.89    5.26
  -3  12   8    2.69    2.49
  -3  12   9   21.90    2.90
  -3  12  10   -2.10    2.81
  -3  12  11   24.01    3.72
  -3  12  12    9.18    6.30
  -3  12  13   45.83    8.53
  -3  12  14    2.59    4.09
  -3  12  15   39.44    8.16
  -3  13  -6    2.69    1.08
  -3  13  -5   20.07    2.24
  -3  13  -4    2.10    1.91
  -3  13  -3   16.81    1.80
  -3  13  -2   -0.50    1.60
  -3  13  -1    4.49    1.78
  -3  13   0   -0.50    1.51
  -3  13   1   10.11    2.23
  -3  13   2    7.51    2.79
  -3  13   3   14.36    2.73
  -3  13   4    1.00    2.00
  -3  13   5   38.94    4.37
  -3  13   6    9.18    2.97
  -3  13   7   56.85    4.83
  -3  13   8    1.59    2.49
  -3  13   9   27.35    4.50
  -3  13  10    1.10    1.99
  -3  13  11    9.00    4.62
  -3  13  12   -1.21    2.42
  -3  13  13    1.39    2.78
  -3  14  -5   -0.79    2.39
  -3  14  -4    1.69    1.90
  -3  14  -3    4.08    1.70
  -3  14  -2   18.23    2.39
  -3  14  -1   17.72   16.33
  -3  14   0   30.58    3.54
  -3  14   1    2.50    2.59
  -3  14   2   13.32    2.48
  -3  14   3    3.10    1.69
  -3  14   4    1.80    1.90
  -3  14   5    1.80    2.49
  -3  14   6   -1.69    2.18
  -3  14   7    4.20    4.30
  -3  14   8    1.30    5.40
  -3  14   9    4.80    3.90
  -3  14  10    6.60    4.11
  -3  14  11   12.11    2.78
  -3  15  -3   22.00    9.00
  -3  15  -2    3.39    2.50
  -3  15  -1    0.90    2.11
  -3  15   0   -1.10    2.50
  -3  15   1   -1.00    1.40
  -3  15   2    2.99    2.60
  -3  15   3    3.31    2.80
  -3  15   4   -0.50    5.82
  -3  15   5   12.39    5.07
  -3  15   6    6.60    3.39
  -3  15   7    7.02    3.18
  -3  15   8   15.13    4.59
  -3  16  -1    4.80    1.80
  -3  16   0   14.21    3.77
  -3  16   1    9.61    3.29
  -3  16   2   23.62    6.61
  -2 -16  -2    5.02    3.81
  -2 -16  -1    6.30    2.11
  -2 -16   0    0.71    1.41
  -2 -15  -7    9.00    2.82
  -2 -15  -6   -1.21    1.30
  -2 -15  -5   -2.69    1.51
  -2 -15  -4    0.59    1.89
  -2 -15  -3    6.50    1.48
  -2 -15  -2   -1.59    2.19
  -2 -15  -1   21.34    2.22
  -2 -15   0   11.49    4.81
  -2 -14 -10    1.49    2.98
  -2 -14  -9   15.76   30.57
  -2 -14  -8    4.88    2.08
  -2 -14  -7    6.20    3.78
  -2 -14  -6   23.23    3.08
  -2 -14  -5    8.53    1.58
  -2 -14  -4   27.04    3.54
  -2 -14  -3   19.36    2.46
  -2 -14  -2   20.34    2.07
  -2 -14  -1   19.10    6.73
  -2 -14   0    9.61    1.49
  -2 -14   1    2.89    1.70
  -2 -13 -12    5.52    2.21
  -2 -13 -11    5.62    1.42
  -2 -13 -10   16.08    2.81
  -2 -13  -9   14.06    1.88
  -2 -13  -8   14.90    2.39
  -2 -13  -7    0.71    1.41
  -2 -13  -6    4.80    1.31
  -2 -13  -5    0.90    0.89
  -2 -13  -4    0.79    0.61
  -2 -13  -3    1.21    0.70
  -2 -13  -2    8.12    1.08
  -2 -13  -1    0.79    1.69
  -2 -13   0   47.33    4.13
  -2 -13   1   13.69    1.92
  -2 -12 -14    6.20    1.49
  -2 -12 -13    0.71    1.81
  -2 -12 -12   31.14   44.19
  -2 -12 -11    1.00    3.60
  -2 -12 -10    4.80    9.20
  -2 -12  -9    1.10    1.51
  -2 -12  -8   17.31    1.08
  -2 -12  -7    0.50    0.70
  -2 -12  -6   72.42    3.06
  -2 -12  -5    1.10    0.80
  -2 -12  -4   53.29    2.63
  -2 -12  -3    0.30    0.70
  -2 -12  -2   30.91    1.56
  -2 -12  -1    0.90    0.70
  -2 -12   0   15.13    1.01
  -2 -12   1    2.50    1.20
  -2 -11 -16   10.18    4.78
  -2 -11 -15    2.40    3.01
  -2 -11 -14   23.52    2.33
  -2 -11 -13    0.10    2.33
  -2 -11 -12   45.97    3.66
  -2 -11 -11    4.58    1.58
  -2 -11 -10   27.88    6.76
  -2 -11  -9    8.41    5.39
  -2 -11  -8   17.22    1.49
  -2 -11  -7    4.71    1.30
  -2 -11  -6    0.71    0.50
  -2 -11  -5    0.30    0.70
  -2 -11  -4   11.29    1.01
  -2 -11  -3    1.69    0.70
  -2 -11  -2   31.14    1.45
  -2 -11  -1    5.02    0.58
  -2 -11   0   60.06    2.48
  -2 -11   1    7.90    0.67
  -2 -11   2   87.24    4.11
  -2 -10 -16   13.40    3.37
  -2 -10 -15    2.31    2.10
  -2 -10 -14    2.40    2.01
  -2 -10 -13    1.30    2.10
  -2 -10 -12    2.10    1.31
  -2 -10 -11   -0.50    1.01
  -2 -10 -10   16.89    2.38
  -2 -10  -9    1.80    1.21
  -2 -10  -8   19.27    1.76
  -2 -10  -7    6.10    1.28
  -2 -10  -6   37.21    1.95
  -2 -10  -5    2.79    0.60
  -2 -10  -4   52.42    2.32
  -2 -10  -3   17.31    1.00
  -2 -10  -2   16.00    1.20
  -2 -10  -1    7.02    0.58
  -2 -10   0    3.61    0.61
  -2 -10   1    4.58    0.60
  -2 -10   2    3.20    0.72
  -2 -10  18    5.71    1.82
  -2  -9 -12   49.00    6.16
  -2  -9 -11   18.06    1.36
  -2  -9 -10   38.81    2.24
  -2  -9  -9    7.78    1.17
  -2  -9  -8   16.32    1.29
  -2  -9  -7   10.11    1.59
  -2  -9  -6   -0.90    1.01
  -2  -9  -5    8.12    0.80
  -2  -9  -4   46.79    2.05
  -2  -9  -3    1.30    0.50
  -2  -9  -2   85.93    4.26
  -2  -9  -1    3.50    0.60
  -2  -9   0   96.83    3.54
  -2  -9   1   12.67    1.00
  -2  -9   2   55.06    2.08
  -2  -9   3   55.35    3.42
  -2  -9  14   20.07    2.78
  -2  -9  15   19.36    4.22
  -2  -9  16   14.59    1.60
  -2  -9  17   12.11    2.30
  -2  -9  18    7.62    1.82
  -2  -9  19    5.02    3.00
  -2  -8  -9   56.10    2.70
  -2  -8  -8   14.82    1.92
  -2  -8  -7   85.56    4.62
  -2  -8  -6   50.55    2.84
  -2  -8  -5  106.50    7.43
  -2  -8  -4   49.56    1.97
  -2  -8  -3  144.48    5.05
  -2  -8  -2   18.84    0.87
  -2  -8  -1   62.09    2.68
  -2  -8   0    8.12    0.80
  -2  -8   1   19.62    1.06
  -2  -8   2    2.69    0.79
  -2  -8   3    0.71    0.81
  -2  -8  12    4.28    1.12
  -2  -8  13    2.50    1.30
  -2  -8  14   11.49    1.02
  -2  -8  15    0.10    1.11
  -2  -8  16    0.71    1.01
  -2  -8  17    2.31    1.31
  -2  -8  18    1.30    1.09
  -2  -8  19    2.40    1.39
  -2  -7  -7   44.49    2.27
  -2  -7  -6    3.69    1.00
  -2  -7  -5   10.63    0.98
  -2  -7  -4    1.00    1.00
  -2  -7  -3    1.99    0.51
  -2  -7  -2    6.30    0.60
  -2  -7  -1   61.62    2.51
  -2  -7   0    0.30    0.41
  -2  -7   1   71.40    2.70
  -2  -7   2   27.35    1.36
  -2  -7   3   54.17    2.94
  -2  -7   4    3.69    0.88
  -2  -7   9    0.71    0.40
  -2  -7  10    0.20    0.70
  -2  -7  11    2.59    0.61
  -2  -7  12    0.71    0.91
  -2  -7  13    7.02    1.11
  -2  -7  14    3.69    1.00
  -2  -7  15   17.64    1.43
  -2  -7  16    6.30    1.20
  -2  -7  17   25.60    1.62
  -2  -7  18    8.01    1.30
  -2  -7  19    8.88    2.03
  -2  -7  20    0.90    1.41
  -2  -6  -6   13.69    1.11
  -2  -6  -5  163.07    8.68
  -2  -6  -4    4.58    0.68
  -2  -6  -3  198.53   13.24
  -2  -6  -2   45.56    1.75
  -2  -6  -1   54.76    2.07
  -2  -6   0   14.06    0.68
  -2  -6   1   71.23    2.36
  -2  -6   2    1.21    0.51
  -2  -6   3    1.69    2.39
  -2  -6   4    2.40    1.30
  -2  -6   7   48.72    2.51
  -2  -6   8    5.62    0.90
  -2  -6   9   59.14    2.00
  -2  -6  10   -0.59    0.49
  -2  -6  11   36.24    1.44
  -2  -6  12    1.59    0.60
  -2  -6  13   14.82    1.39
  -2  -6  14    1.80    0.91
  -2  -6  15    3.39    0.99
  -2  -6  16    4.88    1.19
  -2  -6  17    3.10    1.09
  -2  -6  18    0.20    1.01
  -2  -6  19    7.02    1.70
  -2  -6  20    0.40    1.00
  -2  -6  21   11.09    1.80
  -2  -5  -4   42.51    1.96
  -2  -5  -3   32.95    2.18
  -2  -5  -2   32.60    1.14
  -2  -5  -1  179.02    6.15
  -2  -5   0   50.41    1.85
  -2  -5   1  146.89    4.61
  -2  -5   2    2.10    0.49
  -2  -5   3  189.06    8.25
  -2  -5   4   16.40    1.30
  -2  -5   5  148.60    6.83
  -2  -5   6    6.30    0.70
  -2  -5   7   20.16    0.81
  -2  -5   8   27.98    1.27
  -2  -5   9    5.02    0.81
  -2  -5  10    8.58    1.11
  -2  -5  11   19.10    0.96
  -2  -5  12    5.62    0.71
  -2  -5  13   30.03    1.64
  -2  -5  14    5.02    0.81
  -2  -5  15   46.51    2.05
  -2  -5  16    3.10    0.49
  -2  -5  17   25.30    1.01
  -2  -5  18    0.90    0.40
  -2  -5  19    5.62    1.28
  -2  -5  20    1.21    1.21
  -2  -5  21    1.69    1.51
  -2  -4  -3   33.41    1.50
  -2  -4  -2   14.29    1.89
  -2  -4  -1   38.69    1.37
  -2  -4   0    3.39    0.40
  -2  -4   1    8.18    0.51
  -2  -4   2  144.00    7.20
  -2  -4   3   79.57    3.21
  -2  -4   4  162.56    5.61
  -2  -4   5   14.82    0.62
  -2  -4   6  101.20    3.82
  -2  -4   7  184.69    5.71
  -2  -4   8   30.69    1.66
  -2  -4   9  113.42    4.05
  -2  -4  10   25.60    1.11
  -2  -4  11   88.36    2.07
  -2  -4  12    3.80    0.39
  -2  -4  13   25.81    1.02
  -2  -4  14    0.20    0.31
  -2  -4  15    0.00    1.00
  -2  -4  16    1.30    0.50
  -2  -4  17    7.78    0.78
  -2  -4  18    0.30    0.61
  -2  -4  19   32.38    2.05
  -2  -4  20    1.90    0.99
  -2  -4  21   31.25    3.91
  -2  -4  22    1.59    1.69
  -2  -3  -2   68.06    4.12
  -2  -3  -1   28.20    1.49
  -2  -3   0  154.01    5.71
  -2  -3   1  100.60    3.81
  -2  -3   2  114.28    5.77
  -2  -3   3  326.52   11.56
  -2  -3   4  191.55    5.81
  -2  -3   5   37.45    1.22
  -2  -3   6  103.43    3.25
  -2  -3   7   20.07    0.54
  -2  -3   8   20.61    0.64
  -2  -3   9    1.90    0.41
  -2  -3  10   14.52    0.69
  -2  -3  11   27.46    1.15
  -2  -3  12   38.94    1.25
  -2  -3  13   40.20    1.52
  -2  -3  14   56.55    1.96
  -2  -3  15   51.55    1.44
  -2  -3  16   63.84    1.92
  -2  -3  17   63.20    2.23
  -2  -3  18   34.46    1.41
  -2  -3  19   23.81    1.46
  -2  -3  20    9.12    1.21
  -2  -3  21    3.39    1.58
  -2  -3  22    2.69    1.41
  -2  -2  -1  176.09   10.35
  -2  -2   0    8.58    0.59
  -2  -2   1   10.18    0.38
  -2  -2   2    9.99    0.38
  -2  -2   3   33.29    0.81
  -2  -2   4    0.59    0.20
  -2  -2   5   30.47    0.88
  -2  -2   6   31.02    1.23
  -2  -2   7   47.20    1.24
  -2  -2   8  137.59    3.75
  -2  -2   9   66.26    1.95
  -2  -2  10  153.51    4.21
  -2  -2  11   13.10    0.72
  -2  -2  12   81.72    3.44
  -2  -2  13   11.02    0.73
  -2  -2  14   18.84    0.87
  -2  -2  15    0.50    0.40
  -2  -2  16    1.99    0.70
  -2  -2  17   -0.50    0.91
  -2  -2  18    5.81    1.01
  -2  -2  19    3.69    0.81
  -2  -2  20   17.39    1.17
  -2  -2  21   11.02    1.59
  -2  -2  22    9.61    1.67
  -2  -1   0  153.76    4.22
  -2  -1   1   28.94    0.97
  -2  -1   2  235.01    7.36
  -2  -1   3   25.70    0.61
  -2  -1   4  503.10   13.01
  -2  -1   5    0.20    0.20
  -2  -1   6   93.12    2.70
  -2  -1   7    2.89    0.41
  -2  -1   8   40.07    1.14
  -2  -1   9    0.30    0.41
  -2  -1  10    6.50    0.51
  -2  -1  11    1.90    0.50
  -2  -1  12   28.84    0.97
  -2  -1  13   15.60    1.03
  -2  -1  14   61.78    2.20
  -2  -1  15   15.92    0.88
  -2  -1  16   45.97    1.76
  -2  -1  17   13.40    1.02
  -2  -1  18   32.95    1.72
  -2  -1  19    4.08    1.09
  -2  -1  20   19.71    2.04
  -2  -1  21   -0.40    1.20
  -2  -1  22    2.99    1.21
  -2   0  -7    0.59    0.49
  -2   0  -6  110.25    5.67
  -2   0  -5   -0.40    0.40
  -2   0  -4  168.48    8.05
  -2   0  -3    0.40    0.30
  -2   0  -2  141.85    5.00
  -2   0  -1    0.10    0.10
  -2   0   0  126.11    5.61
  -2   0   1    0.40    0.30
  -2   0   2   38.69    1.24
  -2   0   3    0.00    1.00
  -2   0   4  136.42    3.27
  -2   0   5   -0.10    0.51
  -2   0   6   31.02    1.11
  -2   0   7   -0.71    0.30
  -2   0   8  157.75    4.27
  -2   0   9   -0.50    0.40
  -2   0  10  172.13    6.04
  -2   0  11   -0.10    0.51
  -2   0  12  151.29    5.90
  -2   0  13   -0.50    0.60
  -2   0  14   92.35    3.08
  -2   0  15    0.40    0.59
  -2   0  16    9.92    0.88
  -2   0  17   -0.20    0.60
  -2   0  18   10.63    0.98
  -2   0  19   -0.50    0.81
  -2   0  20   18.32    1.37
  -2   0  21    1.99    1.30
  -2   0  22   28.73    2.47
  -2   1 -11    3.50    0.90
  -2   1 -10   91.01    3.82
  -2   1  -9    4.58    0.98
  -2   1  -8   59.44    2.93
  -2   1  -7   18.66    1.12
  -2   1  -6   14.82    1.23
  -2   1  -5   19.36    0.88
  -2   1  -4   20.43    1.08
  -2   1  -3   15.13    0.62
  -2   1  -2   16.48    0.49
  -2   1  -1    0.59    0.20
  -2   1   0  150.06    6.62
  -2   1   1   29.16    0.97
  -2   1   2  230.43    8.80
  -2   1   3   25.50    1.21
  -2   1   4  509.40   23.92
  -2   1   5    0.40    0.79
  -2   1   6   92.93    4.05
  -2   1   7    1.00    0.90
  -2   1   8   38.32    1.86
  -2   1   9    0.00    1.00
  -2   1  10    6.60    0.51
  -2   1  11    1.21    0.59
  -2   1  12   27.77    1.16
  -2   1  13   16.16    1.13
  -2   1  14   61.31    2.19
  -2   1  15   16.97    0.91
  -2   1  16   45.83    2.17
  -2   1  17   16.48    1.30
  -2   1  18   31.47    1.80
  -2   1  19    1.10    0.80
  -2   1  20   16.89    1.32
  -2   1  21    3.20    1.11
  -2   1  22    1.80    1.10
  -2   2 -14   19.71    1.78
  -2   2 -13    1.69    0.81
  -2   2 -12    1.59    1.01
  -2   2 -11   11.09    2.73
  -2   2 -10   21.07    1.47
  -2   2  -9   13.40    0.88
  -2   2  -8   24.11    1.08
  -2   2  -7   43.96    1.86
  -2   2  -6  106.09    3.71
  -2   2  -5   68.56    1.66
  -2   2  -4   55.06    1.63
  -2   2  -3   82.08    2.54
  -2   2  -2   98.41    2.58
  -2   2  -1  167.44    4.66
  -2   2   0    8.53    0.53
  -2   2   1    9.42    0.49
  -2   2   2    9.92    0.63
  -2   2   3   32.95    1.95
  -2   2   4   -1.00    1.10
  -2   2   5   26.83    2.07
  -2   2   6   32.95    2.30
  -2   2   7   50.55    2.56
  -2   2   8  140.19    7.10
  -2   2   9   66.75    3.92
  -2   2  10  146.17    9.19
  -2   2  11   11.29    0.87
  -2   2  12   76.04    2.62
  -2   2  13   12.32    0.70
  -2   2  14   19.36    1.50
  -2   2  15    0.90    0.61
  -2   2  16    4.08    1.09
  -2   2  17    1.59    0.91
  -2   2  18    7.02    0.90
  -2   2  19    4.20    0.90
  -2   2  20   21.62    1.49
  -2   2  21    9.42    1.47
  -2   2  22   16.56    2.20
  -2   3 -15   42.38    3.78
  -2   3 -14   38.32    3.59
  -2   3 -13   34.34    2.58
  -2   3 -12   43.56    3.56
  -2   3 -11   53.00    2.18
  -2   3 -10   13.47    1.10
  -2   3  -9   12.67    1.00
  -2   3  -8   17.72    0.93
  -2   3  -7   24.11    0.88
  -2   3  -6   11.97    0.83
  -2   3  -5    6.60    0.41
  -2   3  -4    0.30    0.20
  -2   3  -3    1.99    0.51
  -2   3  -2   63.04    1.75
  -2   3  -1   25.70    0.81
  -2   3   0  155.50    3.99
  -2   3   1  103.84    3.26
  -2   3   2  123.21    5.99
  -2   3   3  330.88   15.64
  -2   3   4  196.00    8.40
  -2   3   5   38.32    2.35
  -2   3   6  103.43    5.49
  -2   3   7   21.34    1.57
  -2   3   8   20.88    1.74
  -2   3   9    0.30    1.21
  -2   3  10   15.37    1.72
  -2   3  11   23.72    1.95
  -2   3  12   37.70    4.79
  -2   3  13   44.49    3.74
  -2   3  14   54.46    3.25
  -2   3  15   48.02    1.94
  -2   3  16   62.88    2.54
  -2   3  17   61.15    2.66
  -2   3  18   33.76    1.86
  -2   3  19   23.91    1.56
  -2   3  20    6.40    1.11
  -2   3  21    4.28    1.28
  -2   3  22    1.99    1.38
  -2   4 -15   25.60    3.14
  -2   4 -14    5.71    5.40
  -2   4 -13    1.90    0.80
  -2   4 -12    1.90    0.61
  -2   4 -11   11.90    1.17
  -2   4 -10   23.14    1.15
  -2   4  -9   35.05    1.54
  -2   4  -8   83.17    2.55
  -2   4  -7   88.92    2.26
  -2   4  -6   39.82    1.26
  -2   4  -5   29.05    0.86
  -2   4  -4    4.08    0.40
  -2   4  -3   33.52    0.81
  -2   4  -2   10.11    0.51
  -2   4  -1   38.56    1.24
  -2   4   0    3.80    0.70
  -2   4   1    9.30    0.67
  -2   4   2  136.66    6.08
  -2   4   3   78.85    3.73
  -2   4   4  152.03    6.90
  -2   4   5   15.60    1.50
  -2   4   6   98.21    6.54
  -2   4   7  189.61   11.57
  -2   4   8   32.04    2.60
  -2   4   9  129.73    7.29
  -2   4  10   24.90    1.90
  -2   4  11   88.36    6.02
  -2   4  12   13.76    4.23
  -2   4  13   28.73    4.29
  -2   4  14   -0.79    0.89
  -2   4  15    0.30    2.31
  -2   4  16    1.21    1.01
  -2   4  17    7.18    1.18
  -2   4  18    0.30    1.00
  -2   4  19   29.59    1.74
  -2   4  20    0.50    0.91
  -2   4  21   32.15    2.84
  -2   4  22    0.40    0.79
  -2   5 -20    0.00    1.00
  -2   5 -14    0.50    0.81
  -2   5 -13  158.51    5.04
  -2   5 -12    1.80    0.70
  -2   5 -11  127.46    5.87
  -2   5 -10    0.50    0.40
  -2   5  -9   63.84    2.40
  -2   5  -8    1.90    0.30
  -2   5  -7   67.24    1.80
  -2   5  -6    4.08    0.40
  -2   5  -5    4.88    0.40
  -2   5  -4   44.76    1.34
  -2   5  -3   34.11    0.93
  -2   5  -2   31.70    1.01
  -2   5  -1  177.96    4.80
  -2   5   0   49.84    1.27
  -2   5   1  149.82    4.90
  -2   5   2    1.90    0.69
  -2   5   3  203.63   10.27
  -2   5   4   15.29    1.88
  -2   5   5  153.51    7.19
  -2   5   6    6.30    1.10
  -2   5   7   21.62    6.32
  -2   5   8   23.62    2.04
  -2   5   9    3.39    1.51
  -2   5  10    7.51    1.81
  -2   5  11   22.18    2.07
  -2   5  12    7.29    1.67
  -2   5  13   33.76    4.18
  -2   5  14    4.28    1.78
  -2   5  15   48.44    5.57
  -2   5  16    2.50    2.50
  -2   5  17   26.21    2.25
  -2   5  18   -0.40    1.40
  -2   5  19    8.88    1.49
  -2   5  20    1.99    1.30
  -2   5  21    0.79    1.30
  -2   6 -20    1.59    2.80
  -2   6 -19   32.95    6.08
  -2   6 -18    2.69    2.30
  -2   6 -13    1.69    0.60
  -2   6 -12    0.79    0.69
  -2   6 -11    4.88    0.88
  -2   6 -10    4.71    0.78
  -2   6  -9   48.30    1.39
  -2   6  -8   -0.30    0.61
  -2   6  -7  111.30    2.95
  -2   6  -6   11.29    0.47
  -2   6  -5  160.02    3.80
  -2   6  -4    4.00    0.32
  -2   6  -3  194.60    4.46
  -2   6  -2   44.89    1.34
  -2   6  -1   55.20    1.34
  -2   6   0   13.03    0.58
  -2   6   1   68.06    2.48
  -2   6   2    0.90    0.89
  -2   6   3    2.40    1.12
  -2   6   4    1.99    1.49
  -2   6   5   81.18   12.79
  -2   6   6    2.79    1.30
  -2   6   7   44.76    3.35
  -2   6   8    7.02    1.22
  -2   6   9   53.29    3.07
  -2   6  10   -0.50    1.01
  -2   6  11   37.95    2.83
  -2   6  12    1.80    1.10
  -2   6  13   15.68    1.90
  -2   6  14    0.40    2.78
  -2   6  15    2.69    1.61
  -2   6  16    4.49    4.58
  -2   6  17    1.80    1.80
  -2   6  18   -0.59    1.09
  -2   6  19    8.41    2.32
  -2   6  20   -0.30    1.21
  -2   6  21   11.97    1.59
  -2   7 -19    0.00    1.00
  -2   7 -18    1.69    2.89
  -2   7 -17   23.43    9.00
  -2   7 -16    6.30    3.61
  -2   7 -15   28.52    3.42
  -2   7 -14    0.59    1.29
  -2   7 -12    3.61    0.68
  -2   7 -11  104.24    4.90
  -2   7 -10    8.01    1.02
  -2   7  -9  106.30    3.30
  -2   7  -8    5.20    0.41
  -2   7  -7   41.34    1.29
  -2   7  -6   -0.30    0.30
  -2   7  -5   11.29    0.40
  -2   7  -4    0.30    0.41
  -2   7  -3    1.49    0.29
  -2   7  -2    4.80    0.39
  -2   7  -1   58.37    1.38
  -2   7   0    0.30    0.10
  -2   7   1   73.44    2.40
  -2   7   2   28.73    1.93
  -2   7   3   56.10    3.45
  -2   7   4    9.80    1.50
  -2   7   5   30.80    2.66
  -2   7   6    5.20    1.50
  -2   7   7    3.50    1.08
  -2   7   8    2.19    4.29
  -2   7   9    1.69    1.40
  -2   7  10    0.30    2.61
  -2   7  11    3.61    1.41
  -2   7  12    0.50    1.21
  -2   7  13    7.62    2.93
  -2   7  14    3.10    2.18
  -2   7  15   25.10    2.61
  -2   7  16    8.58    3.22
  -2   7  17   28.20    3.08
  -2   7  18   14.59    6.26
  -2   7  19    9.80    2.00
  -2   7  20    2.59    3.51
  -2   8 -18    1.59    1.89
  -2   8 -17   44.89    4.82
  -2   8 -16    3.10    1.90
  -2   8 -15   47.20    3.57
  -2   8 -14    1.10    1.60
  -2   8 -13    6.60    1.80
  -2   8 -12   -0.40    1.59
  -2   8 -11    5.11    0.90
  -2   8 -10    7.18    0.48
  -2   8  -9   63.84    1.76
  -2   8  -8   16.40    0.73
  -2   8  -7   85.38    2.22
  -2   8  -6   54.32    1.62
  -2   8  -5  112.36    2.76
  -2   8  -4   50.27    1.28
  -2   8  -3  138.30    3.53
  -2   8  -2   16.56    0.73
  -2   8  -1   60.53    1.56
  -2   8   0    7.29    1.30
  -2   8   1   21.53    1.48
  -2   8   2    5.02    1.70
  -2   8   3    5.38    1.58
  -2   8   4   33.52    3.01
  -2   8   5   17.31    1.58
  -2   8   6   59.60    4.94
  -2   8   7   45.70    3.79
  -2   8   8   37.95    2.71
  -2   8   9   28.62    2.35
  -2   8  10    4.20    2.30
  -2   8  11    8.53    3.50
  -2   8  12   14.59    5.50
  -2   8  13    1.30    1.89
  -2   8  14    6.00    3.48
  -2   8  15    4.08    2.30
  -2   8  16    0.40    2.89
  -2   8  17    6.10    4.59
  -2   8  18   -1.10    3.70
  -2   8  19   31.92   18.76
  -2   9 -18   -1.80    3.00
  -2   9 -17    7.08    3.67
  -2   9 -16    2.31    2.10
  -2   9 -15   35.16    4.39
  -2   9 -14   17.22    2.32
  -2   9 -13   51.41    4.16
  -2   9 -12   47.20    3.57
  -2   9 -11   14.29    1.59
  -2   9 -10   38.19    1.73
  -2   9  -9    6.81    0.52
  -2   9  -8   15.60    0.71
  -2   9  -7    8.01    0.51
  -2   9  -6    0.59    0.40
  -2   9  -5    7.02    0.48
  -2   9  -4   46.65    1.50
  -2   9  -3    0.79    0.39
  -2   9  -2   89.68    2.46
  -2   9  -1    3.31    0.29
  -2   9   0  101.81    4.64
  -2   9   1   10.82    0.92
  -2   9   2   56.10    3.45
  -2   9   3   45.02    2.95
  -2   9   4   28.41    2.03
  -2   9   5   58.22    3.66
  -2   9   6    4.49    1.78
  -2   9   7   30.14    3.18
  -2   9   8    5.71    2.20
  -2   9   9    8.29    2.88
  -2   9  10   17.31    3.49
  -2   9  11   14.21    2.34
  -2   9  12    9.80    2.32
  -2   9  13    9.18    1.82
  -2   9  14   20.88    2.47
  -2   9  15   19.98    3.58
  -2   9  16   20.52    4.08
  -2   9  17   11.22    2.68
  -2   9  18   10.69    4.19
  -2   9  19    0.59    3.57
  -2  10 -17    3.31    3.42
  -2  10 -16   11.63    2.80
  -2  10 -15    0.59    2.39
  -2  10 -14   -2.10    1.19
  -2  10 -13   -0.59    1.59
  -2  10 -12    4.58    2.10
  -2  10 -11    0.10    1.32
  -2  10 -10   19.98    1.16
  -2  10  -9    2.79    0.50
  -2  10  -8   19.10    0.87
  -2  10  -7    4.80    0.48
  -2  10  -6   34.57    1.06
  -2  10  -5    2.10    0.41
  -2  10  -4   50.55    1.56
  -2  10  -3   17.39    0.83
  -2  10  -2   17.22    0.83
  -2  10  -1    8.12    0.91
  -2  10   0    2.89    0.99
  -2  10   1    8.01    2.72
  -2  10   2    3.69    1.00
  -2  10   3    6.92    1.79
  -2  10   4    9.92    2.08
  -2  10   5   -0.10    2.53
  -2  10   6   32.15    3.06
  -2  10   7   13.10    3.62
  -2  10   8   66.75    4.09
  -2  10   9    3.69    2.69
  -2  10  10   90.63    8.00
  -2  10  11    8.01    2.77
  -2  10  12   59.44    5.24
  -2  10  13    1.30    3.10
  -2  10  14   11.29    2.89
  -2  10  15   -1.10    2.71
  -2  10  16   26.01   78.54
  -2  10  17    5.20    3.92
  -2  10  18   -0.10    2.73
  -2  11 -15    3.20    2.90
  -2  11 -14   20.61    3.18
  -2  11 -13    0.59    1.99
  -2  11 -12   36.97    6.32
  -2  11 -11   12.39    6.48
  -2  11 -10   23.04    2.50
  -2  11  -9    8.29    0.81
  -2  11  -8   14.67    1.07
  -2  11  -7    3.88    0.71
  -2  11  -6   -0.50    0.91
  -2  11  -5   -0.30    0.51
  -2  11  -4    9.99    0.70
  -2  11  -3    0.40    0.40
  -2  11  -2   34.46    1.29
  -2  11  -1    6.71    0.73
  -2  11   0   63.52    2.39
  -2  11   1    7.02    1.01
  -2  11   2   74.30    5.69
  -2  11   3   15.29    1.80
  -2  11   4   41.09    3.46
  -2  11   5    2.19    1.98
  -2  11   6   50.27    3.12
  -2  11   7    7.67    2.88
  -2  11   8    2.40    2.39
  -2  11   9    2.99    1.59
  -2  11  10    6.00    2.11
  -2  11  11    4.28    2.40
  -2  11  12   20.79    2.46
  -2  11  13    3.50    2.69
  -2  11  14   51.12    8.44
  -2  11  15    1.49    2.59
  -2  11  16   51.98   56.67
  -2  12 -14    4.20    1.60
  -2  12 -13   -1.10    1.70
  -2  12 -12    0.90    2.30
  -2  12 -11   -1.21    1.41
  -2  12 -10    2.69    6.79
  -2  12  -9    2.40    1.30
  -2  12  -8   14.59    1.22
  -2  12  -7    0.71    0.71
  -2  12  -6   66.42    2.93
  -2  12  -5    1.49    0.59
  -2  12  -4   54.91    2.52
  -2  12  -3    0.30    0.41
  -2  12  -2   22.66    2.38
  -2  12  -1    0.90    1.10
  -2  12   0    8.12    1.20
  -2  12   1    0.79    1.58
  -2  12   2    1.30    1.39
  -2  12   3    1.49    1.78
  -2  12   4   27.25    2.51
  -2  12   5    4.08    2.30
  -2  12   6   81.54    4.88
  -2  12   7    1.30    2.60
  -2  12   8   64.48    4.34
  -2  12   9    2.79    3.41
  -2  12  10   45.83    4.74
  -2  12  11    0.20    2.11
  -2  12  12   48.16    6.94
  -2  12  13    3.20    6.01
  -2  12  14   14.36    4.32
  -2  12  15   -1.39    3.80
  -2  13  -6    2.69    1.08
  -2  13  -5   -0.10    1.01
  -2  13  -4    1.39    4.08
  -2  13  -3   -0.30    1.51
  -2  13  -2    1.90    1.71
  -2  13  -1    3.10    2.01
  -2  13   0   40.70    4.08
  -2  13   1   10.18    2.17
  -2  13   2   52.56    4.64
  -2  13   3   10.63    3.00
  -2  13   4   41.73    4.01
  -2  13   5    4.20    3.12
  -2  13   6   31.70    4.28
  -2  13   7    0.59    1.49
  -2  13   8    2.19    1.81
  -2  13   9    1.30    3.60
  -2  13  10    1.21    2.71
  -2  13  11    5.90    3.89
  -2  13  12    2.89    3.50
  -2  13  13    2.79    3.01
  -2  14  -5    6.50    1.58
  -2  14  -4   25.50    2.53
  -2  14  -3   15.21   10.84
  -2  14  -2   18.66    3.11
  -2  14  -1   17.14    7.37
  -2  14   0    7.67    2.49
  -2  14   1    1.80    2.01
  -2  14   2   -0.50    2.22
  -2  14   3    0.40    2.29
  -2  14   4    6.10    3.41
  -2  14   5    3.61    2.01
  -2  14   6   16.73    3.93
  -2  14   7    2.79    3.11
  -2  14   8   23.52    7.76
  -2  14   9    9.18    3.27
  -2  14  10   20.61    4.63
  -2  14  11    2.89    3.81
  -2  15  -3   12.32    5.19
  -2  15  -2   -0.90    1.90
  -2  15  -1   25.40    4.03
  -2  15   0    6.00    2.01
  -2  15   1   27.04    4.26
  -2  15   2   24.80    5.08
  -2  15   3   25.91    3.46
  -2  15   4   15.21    6.86
  -2  15   5    6.20    3.49
  -2  15   6   15.52    3.78
  -2  15   7   -1.49    2.88
  -2  15   8    2.19    2.49
  -2  16  -1    7.90    3.09
  -2  16   0    0.71    2.20
  -2  16   1   12.11    3.41
  -2  16   2   22.75   25.09
  -2  16   3   -1.30    2.80
  -1 -16  -2    0.50    1.51
  -1 -16  -1    2.99    2.11
  -1 -16   0   -1.80    2.01
  -1 -15  -8    0.79    1.50
  -1 -15  -7    9.80    2.50
  -1 -15  -6    4.20    2.09
  -1 -15  -5   13.69    3.40
  -1 -15  -4   16.32    3.39
  -1 -15  -3    9.67    2.92
  -1 -15  -2   41.22    6.55
  -1 -15  -1   18.40    4.20
  -1 -15   0   26.52    3.71
  -1 -14 -10   18.06    2.89
  -1 -14  -9   10.50    1.62
  -1 -14  -8    9.42    2.09
  -1 -14  -7   23.72    3.12
  -1 -14  -6    8.88    2.38
  -1 -14  -5   25.00    4.40
  -1 -14  -4    2.50    1.39
  -1 -14  -3    3.80    1.91
  -1 -14  -2    2.59    4.38
  -1 -14  -1    7.62    3.42
  -1 -14   0    7.29    1.78
  -1 -14   1   21.16    2.02
  -1 -13 -13   10.11    3.82
  -1 -13 -12   11.29   27.69
  -1 -13 -11    3.39    1.80
  -1 -13 -10    6.92    3.52
  -1 -13  -9    0.59    1.29
  -1 -13  -8   -0.10    1.41
  -1 -13  -7   13.62    1.77
  -1 -13  -6    8.41    0.93
  -1 -13  -5   64.48    2.41
  -1 -13  -4    6.10    2.32
  -1 -13  -3   64.96    4.67
  -1 -13  -2    3.39    1.40
  -1 -13  -1   61.94    4.41
  -1 -13   0    5.90    1.12
  -1 -13   1   39.19    2.75
  -1 -12 -14    2.50    1.80
  -1 -12 -13    9.49    7.02
  -1 -12 -12    5.11    2.08
  -1 -12 -11   28.73    2.68
  -1 -12 -10    3.20    1.22
  -1 -12  -9   37.70    2.33
  -1 -12  -8    0.40    0.59
  -1 -12  -7   46.24    2.18
  -1 -12  -6    1.39    0.59
  -1 -12  -5   25.20    1.51
  -1 -12  -4    0.79    0.61
  -1 -12  -3    1.69    0.49
  -1 -12  -2   -0.10    0.91
  -1 -12  -1   12.18    1.68
  -1 -12   0    1.21    1.30
  -1 -12   1   50.27    2.98
  -1 -11 -16    7.51    3.89
  -1 -11 -15   17.22    2.41
  -1 -11 -14    5.81   36.92
  -1 -11 -13   12.11    1.39
  -1 -11 -12    1.30    1.80
  -1 -11 -11    3.69    1.50
  -1 -11 -10    3.31    1.42
  -1 -11  -9    2.31    1.49
  -1 -11  -8    6.71    1.09
  -1 -11  -7   14.52    1.07
  -1 -11  -6    7.62    0.83
  -1 -11  -5   78.15    3.71
  -1 -11  -4    2.40    1.21
  -1 -11  -3   81.72    3.07
  -1 -11  -2   22.00    1.13
  -1 -11  -1   38.07    1.60
  -1 -11   0    4.41    1.01
  -1 -11   1   15.52    1.50
  -1 -11   2    2.59    1.09
  -1 -10 -15   12.67    2.99
  -1 -10 -14    2.99    6.40
  -1 -10 -13   28.41    2.98
  -1 -10 -12   12.39    1.97
  -1 -10 -11   39.44    3.01
  -1 -10 -10   21.16    1.84
  -1 -10  -9   27.88    2.43
  -1 -10  -8   17.14    2.98
  -1 -10  -7    7.29    2.11
  -1 -10  -6   13.91    1.19
  -1 -10  -5    0.30    0.61
  -1 -10  -4   11.29    1.21
  -1 -10  -3   38.19    1.85
  -1 -10  -2    2.99    0.69
  -1 -10  -1   44.62    1.87
  -1 -10   0    3.39    0.59
  -1 -10   1   42.90    2.49
  -1 -10   2    1.99    1.80
  -1 -10  16   12.60    2.41
  -1 -10  17   14.90    2.78
  -1  -9 -10    1.30    0.71
  -1  -9  -9    3.39    1.21
  -1  -9  -8   10.30    1.48
  -1  -9  -7   11.90    1.10
  -1  -9  -6   27.25    2.30
  -1  -9  -5   47.06    2.06
  -1  -9  -4   17.98    1.02
  -1  -9  -3   39.82    1.39
  -1  -9  -2   18.23    1.11
  -1  -9  -1   49.70    1.83
  -1  -9   0   13.99    0.90
  -1  -9   1    9.67    0.87
  -1  -9   2    4.20    0.98
  -1  -9  13   31.70    2.70
  -1  -9  14    5.11    3.30
  -1  -9  15    8.12    1.60
  -1  -9  16    6.10    3.80
  -1  -9  17    2.19    1.51
  -1  -9  18    1.90    1.21
  -1  -8  -9    9.00    1.38
  -1  -8  -8   66.26    3.26
  -1  -8  -7   20.07    1.97
  -1  -8  -6   39.44    2.14
  -1  -8  -5    3.50    0.90
  -1  -8  -4   23.33    1.06
  -1  -8  -3   12.53    0.71
  -1  -8  -2    9.92    0.63
  -1  -8  -1    7.51    0.60
  -1  -8   0    0.00    1.00
  -1  -8   1   51.98    2.02
  -1  -8   2   20.34    1.08
  -1  -8  10    2.69    0.79
  -1  -8  11    0.30    0.80
  -1  -8  12    3.39    0.88
  -1  -8  13    1.39    0.59
  -1  -8  14   15.21    1.40
  -1  -8  15    6.10    1.38
  -1  -8  16   22.37    2.18
  -1  -8  17    3.10    0.92
  -1  -8  18   24.70    2.09
  -1  -8  19    3.39    1.29
  -1  -7  -7   28.30    1.92
  -1  -7  -6   52.27    2.75
  -1  -7  -5   37.09    2.31
  -1  -7  -4  144.48    6.73
  -1  -7  -3   32.83    1.15
  -1  -7  -2  187.14    5.75
  -1  -7  -1   26.42    1.13
  -1  -7   0  104.86    3.28
  -1  -7   1    2.69    0.59
  -1  -7   2   33.18    1.27
  -1  -7   8   12.39    1.13
  -1  -7   9    0.30    1.61
  -1  -7  10   37.70    1.60
  -1  -7  11    0.59    0.60
  -1  -7  12   43.56    2.24
  -1  -7  13   -0.30    0.61
  -1  -7  14   28.94    1.83
  -1  -7  15    4.00    1.28
  -1  -7  16    9.80    1.13
  -1  -7  17    2.31    1.00
  -1  -7  18    2.79    1.20
  -1  -7  19    0.90    1.90
  -1  -7  20    2.10    1.80
  -1  -6  -5   15.76    1.27
  -1  -6  -4   23.23    1.54
  -1  -6  -3    0.30    0.51
  -1  -6  -2   11.49    0.81
  -1  -6  -1    1.39    0.59
  -1  -6   0   34.81    1.89
  -1  -6   1   27.56    1.05
  -1  -6   2   43.69    1.59
  -1  -6   3   -0.10    0.40
  -1  -6   7    7.67    1.27
  -1  -6   8   38.94    1.87
  -1  -6   9   20.16    1.08
  -1  -6  10    1.49    1.00
  -1  -6  11    7.67    0.78
  -1  -6  12    1.90    0.69
  -1  -6  13   -0.10    0.81
  -1  -6  14    6.00    0.98
  -1  -6  15    4.00    0.80
  -1  -6  16   16.97    1.48
  -1  -6  17    2.79    1.20
  -1  -6  18   27.67    1.79
  -1  -6  19    1.90    1.60
  -1  -6  20   30.03    3.62
  -1  -6  21    0.30    1.41
  -1  -5  -4  100.80    4.02
  -1  -5  -3    1.21    0.81
  -1  -5  -2  191.82    6.93
  -1  -5  -1   15.76    0.79
  -1  -5   0   73.27    2.74
  -1  -5   1    1.39    0.40
  -1  -5   2   39.06    1.62
  -1  -5   3   15.92    1.44
  -1  -5   6    1.10    0.50
  -1  -5   7   16.32    0.97
  -1  -5   8   63.36    2.23
  -1  -5   9    3.80    0.59
  -1  -5  10  110.67    4.00
  -1  -5  11    0.40    0.59
  -1  -5  12   70.06    2.85
  -1  -5  13    0.50    0.20
  -1  -5  14   43.56    1.32
  -1  -5  15    0.40    0.40
  -1  -5  16   13.03    0.58
  -1  -5  17    2.59    0.61
  -1  -5  18    1.30    0.50
  -1  -5  19   -1.10    1.01
  -1  -5  20   14.29    2.19
  -1  -5  21   -2.10    1.01
  -1  -4  -3    1.21    0.59
  -1  -4  -2    0.59    0.60
  -1  -4  -1    1.59    0.30
  -1  -4   0   15.60    0.79
  -1  -4   1    4.00    0.60
  -1  -4   2   82.45    3.63
  -1  -4   3   69.06    3.66
  -1  -4   4  164.87    6.68
  -1  -4   5   37.09    1.22
  -1  -4   6   82.81    2.73
  -1  -4   7   22.18    0.94
  -1  -4   8   29.05    1.29
  -1  -4   9   10.50    0.39
  -1  -4  10   10.69    0.39
  -1  -4  11    1.21    0.51
  -1  -4  12    6.71    0.41
  -1  -4  13    4.49    0.51
  -1  -4  14   20.16    0.81
  -1  -4  15    7.18    0.70
  -1  -4  16   52.85    2.04
  -1  -4  17    6.92    0.89
  -1  -4  18   44.76    1.74
  -1  -4  19    7.90    1.12
  -1  -4  20   26.32    2.36
  -1  -4  21    2.40    1.12
  -1  -3  -2    7.67    0.72
  -1  -3  -1    5.81    0.82
  -1  -3   0    2.19    0.38
  -1  -3   1    5.02    0.40
  -1  -3   2   99.60    4.99
  -1  -3   3   17.39    0.58
  -1  -3   4    0.71    0.40
  -1  -3   5   16.08    0.72
  -1  -3   6   21.90    0.66
  -1  -3   7    6.81    0.31
  -1  -3   8  110.04    2.31
  -1  -3   9   29.16    0.65
  -1  -3  10  100.40    2.40
  -1  -3  11   83.17    1.82
  -1  -3  12   79.21    1.96
  -1  -3  13   35.28    1.07
  -1  -3  14   25.81    1.02
  -1  -3  15   10.50    0.71
  -1  -3  16    0.59    0.40
  -1  -3  17   11.22    0.87
  -1  -3  18    5.02    0.72
  -1  -3  19    0.40    0.59
  -1  -3  20    8.12    1.03
  -1  -3  21    2.89    1.19
  -1  -3  22    8.18    1.77
  -1  -2  -1  158.51    7.30
  -1  -2   0    1.00    0.20
  -1  -2   1  195.16    6.71
  -1  -2   2  109.41    3.77
  -1  -2   3  123.43    3.78
  -1  -2   4    5.20    0.41
  -1  -2   5  214.92    6.45
  -1  -2   6   73.96    2.06
  -1  -2   7  312.94   10.26
  -1  -2   8   31.14    1.12
  -1  -2   9  109.20    3.13
  -1  -2  10   15.60    0.71
  -1  -2  11    8.12    0.51
  -1  -2  12   22.37    1.23
  -1  -2  13   21.34    1.11
  -1  -2  14   48.44    1.67
  -1  -2  15   14.36    0.91
  -1  -2  16   49.56    1.97
  -1  -2  17   28.73    1.61
  -1  -2  18   17.47    1.09
  -1  -2  19   39.94    1.77
  -1  -2  20   12.82    1.22
  -1  -2  21    6.00    0.98
  -1  -2  22    2.50    1.39
  -1  -1   0    0.30    0.10
  -1  -1   1  398.00   15.96
  -1  -1   2    4.28    0.29
  -1  -1   3   87.42    2.62
  -1  -1   4    5.90    0.29
  -1  -1   5    8.53    0.41
  -1  -1   6   75.00    2.08
  -1  -1   7   58.06    1.68
  -1  -1   8   11.02    0.60
  -1  -1   9  115.13    3.00
  -1  -1  10    4.88    0.49
  -1  -1  11  214.04    4.97
  -1  -1  12    0.79    0.39
  -1  -1  13  120.78    3.30
  -1  -1  14    1.30    0.59
  -1  -1  15   57.76    1.82
  -1  -1  16    1.30    0.59
  -1  -1  17   19.01    0.96
  -1  -1  18    4.28    0.99
  -1  -1  19    0.00    1.00
  -1  -1  20    0.30    0.70
  -1  -1  21    7.51    1.10
  -1  -1  22    3.39    1.40
  -1   0  -6    0.30    0.41
  -1   0  -5   79.92    4.47
  -1   0  -4    2.40    0.81
  -1   0  -3    0.40    0.30
  -1   0  -2   -0.10    0.20
  -1   0  -1   60.68    2.49
  -1   0   2    0.40    0.10
  -1   0   3  122.10    4.20
  -1   0   4    0.90    0.30
  -1   0   6    0.30    0.30
  -1   0   7  157.50    4.77
  -1   0   8   -0.20    0.31
  -1   0   9    6.30    0.60
  -1   0  10    0.20    0.50
  -1   0  11   35.05    1.30
  -1   0  12    0.10    0.71
  -1   0  13   -0.10    0.61
  -1   0  14   -0.10    0.51
  -1   0  15   17.39    1.08
  -1   0  16    0.59    0.69
  -1   0  17   29.59    1.52
  -1   0  18    0.71    0.91
  -1   0  19   43.16    2.23
  -1   0  20    0.10    0.81
  -1   0  21   20.07    1.79
  -1   0  22    1.39    1.49
  -1   1 -11    9.61    1.43
  -1   1 -10    3.39    1.21
  -1   1  -9    1.21    1.01
  -1   1  -8    4.20    7.71
  -1   1  -7   49.56    2.68
  -1   1  -6    0.90    0.40
  -1   1  -5  120.34    4.17
  -1   1  -4   45.43    1.75
  -1   1  -3  454.97   12.80
  -1   1  -2   11.63    0.41
  -1   1  -1  448.59   13.13
  -1   1   0    0.59    0.09
  -1   1   1  397.20   15.55
  -1   1   2    3.80    0.70
  -1   1   3   88.74    5.84
  -1   1   4    6.81    0.78
  -1   1   5    9.30    0.98
  -1   1   6   80.28    3.23
  -1   1   7   58.06    2.44
  -1   1   8   11.42    0.81
  -1   1   9  112.15    3.60
  -1   1  10    6.30    0.50
  -1   1  11  209.09    6.36
  -1   1  12    0.71    0.50
  -1   1  13  122.54    3.76
  -1   1  14    0.50    0.60
  -1   1  15   60.37    2.33
  -1   1  16    2.31    0.79
  -1   1  17   19.01    1.31
  -1   1  18    3.69    0.88
  -1   1  19    1.00    0.90
  -1   1  20    1.00    1.00
  -1   1  21    7.18    1.07
  -1   1  22   -0.10    1.01
  -1   2 -14    0.79    1.19
  -1   2 -13   28.30    2.13
  -1   2 -12    2.89    1.70
  -1   2 -11   37.45    2.82
  -1   2 -10   12.18    1.12
  -1   2  -9   90.82    3.05
  -1   2  -8   33.87    1.98
  -1   2  -7  113.21    4.04
  -1   2  -6   83.17    2.74
  -1   2  -5   21.72    1.21
  -1   2  -4   40.45    1.14
  -1   2  -3  204.49    5.72
  -1   2  -2    1.99    0.20
  -1   2  -1  145.44    4.10
  -1   2   0    1.49    0.29
  -1   2   1  204.78   10.59
  -1   2   2  113.42    5.32
  -1   2   3  127.46    7.45
  -1   2   4    5.38    1.39
  -1   2   5  231.95   10.66
  -1   2   6   87.24    4.11
  -1   2   7  338.93   16.94
  -1   2   8   35.88    2.40
  -1   2   9  121.88    5.52
  -1   2  10   18.40    1.97
  -1   2  11   11.63    1.30
  -1   2  12   20.43    1.18
  -1   2  13   22.00    1.13
  -1   2  14   47.75    1.93
  -1   2  15   16.81    1.64
  -1   2  16   46.24    2.04
  -1   2  17   29.70    1.85
  -1   2  18   17.22    1.33
  -1   2  19   37.09    2.31
  -1   2  20   11.09    1.93
  -1   2  21    6.00    1.32
  -1   2  22    2.10    1.10
  -1   3 -21    2.69    2.30
  -1   3 -15   29.81    2.51
  -1   3 -14   42.64    2.87
  -1   3 -13    7.18    1.50
  -1   3 -12   24.30    1.38
  -1   3 -11    4.08    0.69
  -1   3 -10   -0.71    0.60
  -1   3  -9   23.23    1.06
  -1   3  -8    4.49    0.51
  -1   3  -7   62.25    2.37
  -1   3  -6    5.90    0.49
  -1   3  -5   56.85    1.66
  -1   3  -4   62.09    1.73
  -1   3  -3    9.67    0.37
  -1   3  -2    6.20    0.30
  -1   3  -1    2.59    0.29
  -1   3   0    1.90    0.19
  -1   3   1    8.29    0.58
  -1   3   2   95.26    5.27
  -1   3   3   20.52    1.99
  -1   3   4   -1.59    1.01
  -1   3   5   17.31    1.08
  -1   3   6   23.04    1.34
  -1   3   7    7.18    0.91
  -1   3   8  113.00    5.10
  -1   3   9   34.22    2.46
  -1   3  10  103.02    5.07
  -1   3  11   87.61    4.68
  -1   3  12   87.42    4.49
  -1   3  13   32.95    2.07
  -1   3  14   24.60    1.88
  -1   3  15   10.50    0.97
  -1   3  16    2.50    0.88
  -1   3  17    9.12    1.21
  -1   3  18    5.02    1.21
  -1   3  19    1.49    1.59
  -1   3  20    6.60    0.98
  -1   3  21    1.59    1.08
  -1   3  22    9.00    2.52
  -1   4 -21   -2.40    2.79
  -1   4 -20    9.99    3.92
  -1   4 -15    3.31    1.09
  -1   4 -14   51.84    2.59
  -1   4 -13    3.69    1.11
  -1   4 -12   89.11    4.34
  -1   4 -11   20.98    1.19
  -1   4 -10  105.06    3.89
  -1   4  -9   24.11    1.28
  -1   4  -8   88.92    2.83
  -1   4  -7    1.59    0.40
  -1   4  -6    6.92    0.42
  -1   4  -5    1.00    0.30
  -1   4  -4   15.13    0.62
  -1   4  -3    1.00    0.30
  -1   4  -2    0.40    0.30
  -1   4  -1    3.31    0.29
  -1   4   0   15.92    0.48
  -1   4   1    3.20    0.39
  -1   4   2   80.46    5.02
  -1   4   3   78.15    5.13
  -1   4   4  173.19    9.48
  -1   4   5   33.87    2.68
  -1   4   6   87.05    4.66
  -1   4   7   21.62    1.67
  -1   4   8   31.14    2.23
  -1   4   9   12.39    2.11
  -1   4  10    8.41    1.62
  -1   4  11    0.59    1.39
  -1   4  12   10.18    6.57
  -1   4  13    5.90    3.11
  -1   4  14   20.43    2.62
  -1   4  15    8.12    1.08
  -1   4  16   55.20    3.86
  -1   4  17    3.10    0.92
  -1   4  18   51.27    2.15
  -1   4  19   11.42    1.42
  -1   4  20   27.46    2.20
  -1   4  21    3.50    1.50
  -1   4  22    6.10    1.28
  -1   5 -21   11.02    3.92
  -1   5 -20   24.60    4.66
  -1   5 -19    7.18    2.89
  -1   5 -18   57.76    3.95
  -1   5 -14   51.55    2.87
  -1   5 -13    4.28    1.41
  -1   5 -12   50.55    2.56
  -1   5 -11    0.71    0.60
  -1   5 -10   17.14    0.99
  -1   5  -9    0.10    0.61
  -1   5  -8   13.32    0.80
  -1   5  -7    9.99    0.51
  -1   5  -6   12.53    0.50
  -1   5  -5    0.90    0.21
  -1   5  -4  110.04    2.52
  -1   5  -3    1.80    0.29
  -1   5  -2  191.82    4.16
  -1   5  -1   15.29    0.63
  -1   5   0   72.93    2.05
  -1   5   1    1.49    0.49
  -1   5   2   40.20    2.92
  -1   5   3   13.62    1.62
  -1   5   4   25.91    4.68
  -1   5   5   14.82    1.77
  -1   5   6   -1.90    1.10
  -1   5   7   24.70    5.86
  -1   5   8   60.06    3.57
  -1   5   9    5.90    1.12
  -1   5  10  126.56    9.00
  -1   5  11    1.59    1.29
  -1   5  12   75.52    5.56
  -1   5  13   -0.20    1.31
  -1   5  14   45.02    3.22
  -1   5  15    0.79    1.80
  -1   5  16   14.52    2.44
  -1   5  17    2.10    1.31
  -1   5  18   -1.59    1.99
  -1   5  19   -0.30    1.10
  -1   5  20    8.88    1.37
  -1   5  21    1.00    1.20
  -1   6 -20   12.53    6.44
  -1   6 -19    0.71    2.60
  -1   6 -18    9.99    6.70
  -1   6 -17   -2.50    1.49
  -1   6 -16   -2.10    1.91
  -1   6 -15    1.39    2.19
  -1   6 -14   20.88    2.10
  -1   6 -13    1.99    0.79
  -1   6 -12   89.49    3.59
  -1   6 -11    0.00    1.00
  -1   6 -10  132.25    6.21
  -1   6  -9    1.10    0.40
  -1   6  -8  177.16    4.26
  -1   6  -7   15.68    0.79
  -1   6  -6  124.10    2.67
  -1   6  -5   11.02    0.40
  -1   6  -4   24.50    0.69
  -1   6  -3    0.40    0.20
  -1   6  -2   11.63    0.48
  -1   6  -1    1.00    0.30
  -1   6   0   33.87    1.05
  -1   6   1   27.25    1.15
  -1   6   2   40.32    2.79
  -1   6   3    0.40    1.89
  -1   6   4   48.16    4.16
  -1   6   5   45.43    8.76
  -1   6   6   49.14    2.94
  -1   6   7    8.70    2.12
  -1   6   8   40.83    2.43
  -1   6   9   19.18    2.01
  -1   6  10   -1.69    1.90
  -1   6  11   11.49    2.37
  -1   6  12    2.50    1.80
  -1   6  13   -1.30    1.21
  -1   6  14   11.70    2.60
  -1   6  15    2.99    7.20
  -1   6  16   16.00    4.00
  -1   6  17    9.92    3.21
  -1   6  18   32.26    2.61
  -1   6  19    2.19    2.40
  -1   6  20   22.75    2.48
  -1   6  21    0.90    1.20
  -1   7 -20   45.02    5.64
  -1   7 -19   -0.71    2.91
  -1   7 -18   67.57    9.54
  -1   7 -17    4.71    3.39
  -1   7 -16   70.56    6.55
  -1   7 -15    4.00    2.20
  -1   7 -14   50.27    3.83
  -1   7 -13    1.10    0.80
  -1   7 -12   18.49    1.38
  -1   7 -11    1.10    0.69
  -1   7 -10    3.61    0.61
  -1   7  -9    0.00    1.00
  -1   7  -8   17.39    0.58
  -1   7  -7   29.16    0.86
  -1   7  -6   53.44    1.46
  -1   7  -5   32.95    0.92
  -1   7  -4  134.56    3.02
  -1   7  -3   33.52    0.93
  -1   7  -2  191.27    4.43
  -1   7  -1   24.50    0.79
  -1   7   0  102.01    3.23
  -1   7   1    2.79    0.50
  -1   7   2   36.36    2.29
  -1   7   3    1.69    1.09
  -1   7   4    1.10    1.41
  -1   7   5    9.67    1.68
  -1   7   6   10.82    1.58
  -1   7   7    6.20    1.39
  -1   7   8   27.25    5.74
  -1   7   9   -1.80    1.10
  -1   7  10   41.34    3.60
  -1   7  11   -1.69    1.20
  -1   7  12   45.83    4.33
  -1   7  13    1.69    2.11
  -1   7  14   30.58    3.43
  -1   7  15    6.71    2.49
  -1   7  16    7.29    2.59
  -1   7  17    4.28    1.99
  -1   7  18   12.32    5.41
  -1   7  19   -0.50    1.41
  -1   7  20   -1.59    1.99
  -1   8 -19   -1.90    2.21
  -1   8 -18    5.38    4.18
  -1   8 -17    0.59    2.09
  -1   8 -16    2.19    2.40
  -1   8 -15    0.79    1.80
  -1   8 -14   11.70    2.67
  -1   8 -13    7.78    1.28
  -1   8 -12   41.34    3.47
  -1   8 -11    9.49    0.99
  -1   8 -10   73.44    2.57
  -1   8  -9   11.70    0.48
  -1   8  -8   66.42    1.79
  -1   8  -7   22.18    0.75
  -1   8  -6   40.32    1.14
  -1   8  -5    3.61    0.42
  -1   8  -4   21.81    0.65
  -1   8  -3   12.67    0.57
  -1   8  -2    9.12    0.48
  -1   8  -1    7.90    0.39
  -1   8   0    0.20    0.60
  -1   8   1   49.28    2.11
  -1   8   2   18.32    2.14
  -1   8   3   64.00    4.00
  -1   8   4   94.28    6.41
  -1   8   5   20.61    1.73
  -1   8   6   70.06    5.52
  -1   8   7    7.08    2.50
  -1   8   8   50.55    3.56
  -1   8   9    0.20    1.41
  -1   8  10    4.41    2.31
  -1   8  11   -1.49    2.88
  -1   8  12   15.52    3.70
  -1   8  13    2.19    1.30
  -1   8  14   24.11    4.12
  -1   8  15    3.20    2.11
  -1   8  16   18.32    3.17
  -1   8  17    9.12    3.62
  -1   8  18   13.91    4.03
  -1   8  19   47.20   20.06
  -1   9 -18   10.69    3.47
  -1   9 -17    6.20    2.69
  -1   9 -16   28.09    4.24
  -1   9 -15    7.02    2.23
  -1   9 -14   32.15    3.40
  -1   9 -13    2.79    1.90
  -1   9 -12    1.49    1.00
  -1   9 -11   -0.40    1.10
  -1   9 -10    1.80    0.80
  -1   9  -9    4.41    0.42
  -1   9  -8   13.03    0.72
  -1   9  -7   12.18    0.63
  -1   9  -6   22.18    0.75
[truncated: 3,652,988 more chars]
