# Supplementary material for: Crystal structures of two PCN pincer iridium complexes and one PCP pincer carbodi­phospho­rane iridium inter­mediate: substitution of one phosphine moiety of a carbodi­phospho­rane by an organic azide
Source: Acta Crystallogr E Crystallogr Commun. 2019 Jan 1;75(Pt 1):75–80. doi: 10.1107/S2056989018017644 (PMC6323870; doi:10.1107/S2056989018017644)
Supplement: Supplementary file 2 [file e-75-00075-1bsup2.hkl]

data_1b                                                                         
_shelx_title ' p in P2(1)/n'                                                    
_shelx_refln_list_code          4                                               
_shelx_F_calc_maximum      535.21                                               
_exptl_crystal_F_000      2160.00                                               
_reflns_d_resolution_high  0.8409                                               
                                                                                
loop_                                                                           
 _space_group_symop_operation_xyz                                               
 'x, y, z'                                                                      
 '-x+1/2, y+1/2, -z+1/2'                                                        
 '-x, -y, -z'                                                                   
 'x-1/2, -y-1/2, z-1/2'                                                         
                                                                                
_cell_length_a    18.3264                                                       
_cell_length_b    13.6459                                                       
_cell_length_c    19.3010                                                       
_cell_angle_alpha  90.000                                                       
_cell_angle_beta  101.803                                                       
_cell_angle_gamma  90.000                                                       
                                                                                
_shelx_F_squared_multiplier     1.000                                           
                                                                                
loop_                                                                           
 _refln_index_h                                                                 
 _refln_index_k                                                                 
 _refln_index_l                                                                 
 _refln_F_squared_calc                                                          
 _refln_F_squared_meas                                                          
 _refln_F_squared_sigma                                                         
 _refln_observed_status                                                         
   2   0   0      40294.70      39198.31      1068.10 o                         
   4   0   0      86235.52      81370.50      2125.40 o                         
   6   0   0      75139.49      75899.33      2112.41 o                         
   8   0   0      17019.77      17809.84       595.89 o                         
  10   0   0      17333.31      16551.50       533.75 o                         
  12   0   0      13284.05      14001.00       404.70 o                         
  14   0   0        280.02        653.17       317.07 o                         
  16   0   0      16038.48      15532.42       878.17 o                         
  18   0   0      11514.12      11276.16       872.75 o                         
  20   0   0       1884.35       3260.47       461.43 o                         
   1   1   0         63.69        183.04        31.28 o                         
   2   1   0      49929.63      48492.05       793.10 o                         
   3   1   0       5480.56       5031.17        88.82 o                         
   4   1   0      12942.78      14006.55       237.82 o                         
   5   1   0       8710.90       8340.18       177.76 o                         
   6   1   0       1141.31       1263.39        72.14 o                         
   7   1   0        739.99        893.41        79.57 o                         
   8   1   0      75465.76      74373.61      1340.21 o                         
   9   1   0        366.02        543.85       160.52 o                         
  10   1   0      19089.53      18911.70       441.35 o                         
  11   1   0        417.83        403.25       106.61 o                         
  12   1   0       5130.70       5835.93       197.50 o                         
  13   1   0       3145.70       2806.50       149.74 o                         
  14   1   0      12621.57      12736.81       341.74 o                         
  15   1   0         57.20        105.58       175.24 o                         
  16   1   0       8946.12       8923.65       584.59 o                         
  17   1   0       2696.15       3411.00       365.20 o                         
  18   1   0       7549.82       8236.05       488.95 o                         
  19   1   0        396.53       1005.46       516.06 o                         
  20   1   0      10337.73      10954.89      1414.90 o                         
  21   1   0          8.07          0.00       597.85 o                         
   0   2   0      67588.09      67335.42      1646.57 o                         
   1   2   0        275.18        307.56       145.33 o                         
   2   2   0       2792.11       2872.53        99.30 o                         
   3   2   0      50107.71      47476.02       752.78 o                         
   4   2   0        515.04        624.14        41.85 o                         
   5   2   0       2768.42       2870.07        95.21 o                         
   6   2   0      75753.81      73582.53      1102.96 o                         
   7   2   0      19925.77      20369.78       405.53 o                         
   8   2   0       2012.30       1906.21       177.72 o                         
   9   2   0       8312.15       9035.49       239.63 o                         
  10   2   0      29593.67      29450.47       601.54 o                         
  11   2   0       6663.68       6480.26       285.63 o                         
  12   2   0      12031.81      11769.58       287.87 o                         
  13   2   0        663.34        705.01       156.84 o                         
  14   2   0         54.85         42.65        94.16 o                         
  15   2   0       2457.63       2206.18       172.33 o                         
  16   2   0       8663.35       8863.20       355.24 o                         
  17   2   0          1.11          0.00      1621.01 o                         
  18   2   0       5060.05       5971.61       370.47 o                         
  19   2   0       1406.90       1447.76       287.68 o                         
  20   2   0        253.18        832.80       397.57 o                         
  21   2   0       1069.08        774.07       603.86 o                         
   1   3   0        545.98        721.41        59.33 o                         
   2   3   0      51221.11      49847.61       820.92 o                         
   3   3   0         31.16         87.10        72.36 o                         
   4   3   0      19101.71      18713.73       286.57 o                         
   5   3   0      16677.94      17097.66       269.28 o                         
   6   3   0      13657.50      14459.39       250.74 o                         
   7   3   0       9516.59       8932.16       163.51 o                         
   8   3   0      14503.25      14160.61       340.36 o                         
   9   3   0         55.42        110.45        61.49 o                         
  10   3   0      14408.45      14726.30       320.28 o                         
  11   3   0      31689.13      32851.33       667.57 o                         
  12   3   0       2622.39       2735.62       191.94 o                         
  13   3   0       7490.99       7333.02       313.68 o                         
  14   3   0       5879.55       6571.72       269.63 o                         
  15   3   0       6812.57       6764.53       295.16 o                         
  16   3   0       3501.53       3378.96       270.92 o                         
  17   3   0       9471.92      10159.14      2959.96 o                         
  18   3   0       1237.13        672.40       270.38 o                         
  19   3   0       4025.30       4371.15       718.99 o                         
  20   3   0       2586.07       3024.76       648.47 o                         
   0   4   0      43746.81      42332.34      1003.62 o                         
   1   4   0       5009.54       5305.93       195.94 o                         
   2   4   0        916.23       1176.35        83.35 o                         
   3   4   0      64950.49      63015.29      1399.15 o                         
   4   4   0       6785.63       6683.26       157.06 o                         
   5   4   0      11710.24      10974.43       194.22 o                         
   6   4   0       9575.75       9683.87       169.39 o                         
   7   4   0      33353.30      32038.23       534.00 o                         
   8   4   0        185.83        184.12        54.73 o                         
   9   4   0      30576.95      29706.29       489.19 o                         
  10   4   0       4396.71       4127.36       141.98 o                         
  11   4   0        542.06        469.82       156.32 o                         
  12   4   0       5007.72       5796.85       294.98 o                         
  13   4   0      11619.58      11714.56       365.46 o                         
  14   4   0        596.90       1038.36      1285.54 o                         
  15   4   0       4496.51       4467.44       940.40 o                         
  16   4   0       2363.23       2728.72       498.70 o                         
  17   4   0        159.69          0.00      1193.38 o                         
  18   4   0       1910.39       1823.63       301.67 o                         
  19   4   0       2142.08       1900.47       376.51 o                         
   1   5   0      23610.40      23440.87       389.51 o                         
   2   5   0      16678.52      16112.39       274.37 o                         
   3   5   0       4316.96       4597.95       123.41 o                         
   4   5   0        842.79        881.53        85.25 o                         
   5   5   0      85816.43      85757.34      1505.86 o                         
   6   5   0        777.49        679.86        62.87 o                         
   7   5   0      14526.94      14288.56       278.70 o                         
   8   5   0        106.10        109.45        72.67 o                         
   9   5   0       6612.86       6415.38       175.47 o                         
  10   5   0         17.95          0.00        69.30 o                         
  11   5   0      45080.42      46232.95       765.33 o                         
  12   5   0        241.40        374.24       156.84 o                         
  13   5   0       9689.56      10257.72       408.73 o                         
  14   5   0         58.29          0.00       234.11 o                         
  15   5   0       9296.14       9318.35       479.26 o                         
  16   5   0        207.21        205.13       587.93 o                         
  17   5   0       8116.29       8263.31       694.68 o                         
  18   5   0        210.06         65.45       209.18 o                         
  19   5   0        803.48       1115.31      1121.68 o                         
  20   5   0        607.45       1943.82      1150.36 o                         
   0   6   0       7785.37       7900.59       205.51 o                         
   1   6   0      11674.36      10951.81       214.18 o                         
   2   6   0       4007.93       4239.21       114.70 o                         
   3   6   0      59143.26      58704.48       879.70 o                         
   4   6   0       3126.19       3312.91       133.38 o                         
   5   6   0       1031.06       1230.37       153.72 o                         
   6   6   0       2160.97       2624.37       138.96 o                         
   7   6   0      21103.12      20162.89       355.32 o                         
   8   6   0        519.54        498.38        61.37 o                         
   9   6   0      11926.79      11968.47       244.35 o                         
  10   6   0       3429.26       3458.42       117.00 o                         
  11   6   0         66.97        228.72       321.96 o                         
  12   6   0        710.21        617.95       248.37 o                         
  13   6   0      19873.46      20693.27       926.79 o                         
  14   6   0        365.69        505.64       171.76 o                         
  15   6   0      21457.39      23622.18      1042.01 o                         
  16   6   0          1.97        350.52       449.31 o                         
  17   6   0         22.81        226.25       353.71 o                         
  18   6   0        111.19          0.00       602.27 o                         
  19   6   0       7565.55       5837.83      1255.52 o                         
   1   7   0      32891.41      33523.95       560.43 o                         
   2   7   0        134.61        137.98        50.13 o                         
   3   7   0        682.35        628.81        89.84 o                         
   4   7   0        451.07        596.94       178.46 o                         
   5   7   0      50086.45      50596.71       893.65 o                         
   6   7   0          5.35         17.53        92.25 o                         
   7   7   0       9041.31       9542.74       183.98 o                         
   8   7   0       2356.04       2390.33        98.61 o                         
   9   7   0        120.45         43.48        72.34 o                         
  10   7   0        149.86        479.57       123.73 o                         
  11   7   0       8489.60       8989.09       263.39 o                         
  12   7   0         31.41          0.00        97.45 o                         
  13   7   0      11127.42      11337.23       902.68 o                         
  14   7   0       1450.56       1080.25       223.06 o                         
  15   7   0        915.62        796.65       280.42 o                         
  16   7   0       1080.67        764.78       474.80 o                         
  17   7   0       3440.11       2772.33       452.50 o                         
  18   7   0        421.73          0.00       318.66 o                         
  19   7   0        612.65        159.33       637.32 o                         
   0   8   0       6059.27       6783.73       329.81 o                         
   1   8   0        147.36          0.00       116.98 o                         
   2   8   0       2196.56       2478.81       160.86 o                         
   3   8   0      13156.98      14236.09       303.55 o                         
   4   8   0      10448.17      10507.83       242.86 o                         
   5   8   0       3519.16       3890.50       109.31 o                         
   6   8   0       5278.71       5042.23       168.32 o                         
   7   8   0       9813.89       9644.32       360.60 o                         
   8   8   0        237.71        208.26        76.72 o                         
   9   8   0       7223.43       7326.58       320.86 o                         
  10   8   0        585.40        652.21        83.54 o                         
  11   8   0        185.84        320.12       226.29 o                         
  12   8   0       5896.55       5837.41       466.38 o                         
  13   8   0      13473.65      13368.73       434.82 o                         
  14   8   0       1050.37       1072.80       207.13 o                         
  15   8   0      10023.05      10244.88       758.41 o                         
  16   8   0       1124.95       1300.13       630.94 o                         
  17   8   0         56.45       2552.46      1714.38 o                         
  18   8   0       1997.69       3221.64      1054.76 o                         
   1   9   0       4458.46       5071.46       277.81 o                         
   2   9   0      30019.34      31145.34       625.79 o                         
   3   9   0        250.83        277.90       103.61 o                         
   4   9   0      22420.09      22268.17       449.51 o                         
   5   9   0      16949.89      17857.56       407.02 o                         
   6   9   0         50.03         67.61       101.19 o                         
   7   9   0       5552.21       5628.72       173.89 o                         
   8   9   0      13759.26      13774.39       337.22 o                         
   9   9   0        103.37         50.65        87.28 o                         
  10   9   0       1190.25       1068.88       119.34 o                         
  11   9   0       5703.10       5796.53       283.33 o                         
  12   9   0       3817.22       3557.40       215.24 o                         
  13   9   0       3897.55       3793.12       884.28 o                         
  14   9   0       8261.17       8189.53       516.23 o                         
  15   9   0       2575.54       2428.18      1284.19 o                         
  16   9   0       1202.02        350.52      1118.49 o                         
  17   9   0       2297.57       1115.31       477.99 o                         
   0  10   0      10529.77      11000.59       450.58 o                         
   1  10   0        827.07       1041.90       126.14 o                         
   2  10   0       1066.83       1153.38       140.28 o                         
   3  10   0       6986.72       7377.34       346.91 o                         
   4  10   0       9640.26      10305.65       259.97 o                         
   5  10   0       2557.89       2490.69       163.75 o                         
   6  10   0      21109.49      23182.47       537.51 o                         
   7  10   0       4090.67       3884.24       163.74 o                         
   8  10   0       3098.64       2827.50       201.00 o                         
   9  10   0       2426.63       2440.82       222.15 o                         
  10  10   0      27604.28      28474.88      1142.04 o                         
  11  10   0       1596.58       1465.09       217.64 o                         
  12  10   0      15636.85      14948.32       758.48 o                         
  13  10   0       1329.80       1523.46       493.92 o                         
  14  10   0        341.39          0.00       637.32 o                         
  15  10   0        371.77       1459.46       831.70 o                         
  16  10   0       6313.42       5276.99      1166.29 o                         
   1  11   0       2391.67       2444.28       409.86 o                         
   2  11   0      19187.94      20035.99       438.12 o                         
   3  11   0          1.70         66.11       219.85 o                         
   4  11   0      15771.19      15670.76       581.83 o                         
   5  11   0       2412.59       2586.95       331.62 o                         
   6  11   0         41.88        184.37       119.59 o                         
   7  11   0        845.47       1036.16       243.23 o                         
   8  11   0      23632.86      23846.78       580.53 o                         
   9  11   0        855.74        621.41       175.70 o                         
  10  11   0       6546.74       6025.59       422.80 o                         
  11  11   0        480.00         35.15       229.90 o                         
  12  11   0       2952.75       2617.90       298.58 o                         
  13  11   0         85.09          0.00      1057.95 o                         
  14  11   0       7616.91       6338.12       796.65 o                         
  15  11   0        836.29       1300.13       825.33 o                         
   0  12   0      21437.81      22730.97      1134.89 o                         
   1  12   0        276.67        688.01       261.71 o                         
   2  12   0       4358.41       4373.61       599.31 o                         
   3  12   0        701.91        835.12       249.29 o                         
   4  12   0       3258.98       3642.09       270.45 o                         
   5  12   0        267.49        109.48       145.20 o                         
   6  12   0       9445.56      10261.35       486.62 o                         
   7  12   0        178.04        223.89       306.25 o                         
   8  12   0       1510.22        947.00       228.42 o                         
   9  12   0        278.22        298.70       234.89 o                         
  10  12   0       6175.64       6504.00       875.06 o                         
  11  12   0        398.33        290.35       489.12 o                         
  12  12   0       6247.57       4575.94      1207.72 o                         
  13  12   0          1.87       1943.82      1150.36 o                         
  14  12   0        554.35          0.00       898.62 o                         
   1  13   0       2093.89       2301.76       252.97 o                         
   2  13   0      12746.14      14802.28      1180.51 o                         
   3  13   0        323.06        346.28       196.70 o                         
   4  13   0       2138.49       2188.56       299.60 o                         
   5  13   0        696.74        811.64       234.29 o                         
   6  13   0       1492.96       1349.05       278.59 o                         
   7  13   0       1380.58       1436.97       625.93 o                         
   8  13   0      13899.11      14113.73       560.50 o                         
   9  13   0         15.17        261.63      1566.84 o                         
  10  13   0       4061.90       3832.88       576.97 o                         
  11  13   0         68.43        669.18       608.64 o                         
  12  13   0        131.98          0.00       742.47 o                         
   0  14   0      15026.27      16078.63       811.17 o                         
   1  14   0       2832.59       2876.80       368.88 o                         
   2  14   0       3397.99       3175.88       502.72 o                         
   3  14   0      10076.76      10796.25       524.72 o                         
   4  14   0        747.10        750.03       210.93 o                         
   5  14   0         20.07         94.30       244.72 o                         
   6  14   0       3469.69       3819.66       363.32 o                         
   7  14   0       1466.49       1513.00       862.10 o                         
   8  14   0       1084.63       1038.92       718.58 o                         
   9  14   0       4163.02       3561.94       692.91 o                         
  10  14   0       1506.57       2552.46      2074.47 o                         
   1  15   0       7961.74       8302.37       569.40 o                         
   2  15   0       3834.07       3295.78       648.06 o                         
   3  15   0         35.82          0.00       333.81 o                         
   4  15   0        460.24        327.70       292.33 o                         
   5  15   0       6794.35       5671.73       758.79 o                         
   6  15   0        286.70        621.51       430.34 o                         
   7  15   0       2352.22       1080.25       496.26 o                         
   8  15   0       8763.31       6918.44      1455.32 o                         
   0  16   0       2282.30       1509.71       450.63 o                         
   1  16   0        589.71         86.66       321.50 o                         
   2  16   0        222.77        178.38       344.79 o                         
   3  16   0       7787.65       4948.96       947.02 o                         
 -21   0   1       1491.86       2205.12       955.98 o                         
 -19   0   1      19590.51      19678.29      1202.94 o                         
 -17   0   1        158.34        942.21       736.10 o                         
 -15   0   1      16151.71      17108.39       637.36 o                         
 -13   0   1      24312.91      24251.80       605.86 o                         
 -11   0   1         32.01        126.18       140.21 o                         
  -9   0   1      83927.63      86463.91      1912.76 o                         
  -7   0   1      94173.09      94188.46      2087.46 o                         
  -5   0   1       7397.37       6845.33       297.95 o                         
  -3   0   1      31226.51      32122.93       814.53 o                         
  -1   0   1     120664.81     105437.82      6491.08 o                         
   1   0   1      18022.24      19168.23       519.94 o                         
   3   0   1       3206.33       3177.82       140.61 o                         
   5   0   1      53945.46      54568.75      1763.78 o                         
   7   0   1      17779.26      16981.39       456.75 o                         
   9   0   1      36081.81      32135.61       851.91 o                         
  11   0   1        519.65        504.23        87.45 o                         
  13   0   1      12332.73      12635.47       366.95 o                         
  15   0   1      18218.51      19204.99       711.61 o                         
  17   0   1       1634.21       1661.91       325.03 o                         
  19   0   1       8975.86       9377.56       778.69 o                         
  21   0   1       5193.28       4748.02      1083.44 o                         
 -21   1   1       5568.22       6579.39      1023.25 o                         
 -20   1   1        377.79        306.04       482.92 o                         
 -19   1   1         12.01        222.56       436.95 o                         
 -18   1   1       1060.72        882.27       218.01 o                         
 -17   1   1      24205.38      26650.00      1060.81 o                         
 -16   1   1          7.76        130.08       123.73 o                         
 -15   1   1       6685.94       6937.44       258.95 o                         
 -14   1   1       1509.67       1780.16       275.51 o                         
 -13   1   1        313.56        253.84       105.73 o                         
 -12   1   1        575.98        789.93       166.04 o                         
 -11   1   1      42875.56      44070.75       872.57 o                         
 -10   1   1       1155.52       1200.61        70.37 o                         
  -9   1   1       4038.01       3831.76       103.95 o                         
  -8   1   1        509.14        625.65        60.25 o                         
  -7   1   1      40269.04      39080.86       754.61 o                         
  -6   1   1      34642.81      33564.16       548.79 o                         
  -5   1   1     141827.67     137564.06      2547.63 o                         
  -4   1   1      19867.41      19591.19       290.34 o                         
  -3   1   1       1315.26       1425.53        44.75 o                         
  -2   1   1       9553.47       9264.04       150.27 o                         
  -1   1   1     128872.60     125134.01      2485.12 o                         
   0   1   1       5194.69       5303.89       156.14 o                         
   1   1   1     149998.06     139907.42      3925.87 o                         
   2   1   1        275.65        299.00       113.12 o                         
   3   1   1       2428.35       2514.89        78.19 o                         
   4   1   1        937.14       1213.70       110.85 o                         
   5   1   1      67432.54      64554.39      1230.95 o                         
   6   1   1        758.32        856.49       192.72 o                         
   7   1   1      23878.91      23941.77       681.64 o                         
   8   1   1        867.04        954.20        71.31 o                         
   9   1   1       1076.83       1253.29       219.67 o                         
  10   1   1       4706.11       4922.78       183.06 o                         
  11   1   1      18606.42      18183.24       465.88 o                         
  12   1   1       2013.32       2048.01       162.36 o                         
  13   1   1       3199.87       3136.21       130.90 o                         
  14   1   1        234.32        277.27        82.38 o                         
  15   1   1        853.25        875.84       569.87 o                         
  16   1   1       1391.68       1415.54       127.86 o                         
  17   1   1      19143.02      18975.45       788.64 o                         
  18   1   1        204.10        490.18       257.27 o                         
  19   1   1       2001.58       2721.93       356.46 o                         
  20   1   1        844.67       1591.25       353.04 o                         
  21   1   1       3623.31       4634.21      1337.31 o                         
 -21   2   1       1598.67       1226.97       584.87 o                         
 -20   2   1        417.26        626.77       438.12 o                         
 -19   2   1       6699.17       7301.55       451.08 o                         
 -18   2   1       5108.38       6046.30       353.20 o                         
 -17   2   1        198.07        192.68       175.92 o                         
 -16   2   1       3665.88       3924.39       965.55 o                         
 -15   2   1       4788.66       4421.54       408.43 o                         
 -14   2   1        552.12        379.89       139.80 o                         
 -13   2   1      13051.40      13385.95       370.49 o                         
 -12   2   1       7203.84       6842.65       232.10 o                         
 -11   2   1         29.63        233.98       150.79 o                         
 -10   2   1       3403.28       3378.77       204.50 o                         
  -9   2   1      19580.27      18049.40       311.55 o                         
  -8   2   1      10206.33      10182.47       319.20 o                         
  -7   2   1      10758.20      10833.91       184.21 o                         
  -6   2   1       4822.57       4902.11       149.81 o                         
  -5   2   1       9922.46      10043.09       145.90 o                         
  -4   2   1       5015.98       5337.69       116.83 o                         
  -3   2   1      88051.88      87612.33      1325.46 o                         
  -2   2   1       3043.43       3244.46        64.72 o                         
  -1   2   1      61905.37      61835.15      1204.89 o                         
   0   2   1       5619.90       5646.30       127.77 o                         
   1   2   1      50165.31      47722.10       893.21 o                         
   2   2   1      55875.75      53944.96      1067.27 o                         
   3   2   1      39746.97      38870.71       788.29 o                         
   4   2   1       3198.96       3199.22       125.07 o                         
   5   2   1      28899.24      29431.18       517.73 o                         
   6   2   1       6351.17       6778.90       210.65 o                         
   7   2   1       6734.08       6753.13       165.00 o                         
   8   2   1        783.51       1078.62       128.34 o                         
   9   2   1      23310.39      22605.20       414.28 o                         
  10   2   1         96.23         12.37       133.84 o                         
  11   2   1       1935.05       2140.07       138.06 o                         
  12   2   1       7945.67       8213.17       255.15 o                         
  13   2   1       8746.70       8617.40       287.01 o                         
  14   2   1       2245.53       2216.38       130.49 o                         
  15   2   1      11765.31      11815.25       945.19 o                         
  16   2   1       2901.60       3141.31       286.01 o                         
  17   2   1        207.60        205.66       905.40 o                         
  18   2   1       7686.71       8973.88       590.73 o                         
  19   2   1       5756.71       6260.94       481.36 o                         
  20   2   1       2587.77       2626.98       370.58 o                         
 -21   3   1        815.15        779.50       832.02 o                         
 -20   3   1       1727.77       1697.59       752.03 o                         
 -19   3   1        124.24        640.97       405.48 o                         
 -18   3   1       3666.90       3886.71       498.40 o                         
 -17   3   1       7894.91       8559.37       493.84 o                         
 -16   3   1        893.81       1549.91       347.19 o                         
 -15   3   1        531.73        280.85       229.51 o                         
 -14   3   1       7925.60       8118.80       266.34 o                         
 -13   3   1        719.52        705.24       183.06 o                         
 -12   3   1       1279.19       1369.91       214.79 o                         
 -11   3   1      21424.33      22517.59       416.92 o                         
 -10   3   1       7893.74       7680.31       254.35 o                         
  -9   3   1       4443.01       4415.70       132.46 o                         
  -8   3   1      24740.69      25152.87       434.19 o                         
  -7   3   1      23569.95      23701.98       343.48 o                         
  -6   3   1       6245.87       6393.28       184.44 o                         
  -5   3   1      59949.20      59287.64       827.40 o                         
  -4   3   1      30800.58      30728.06       463.24 o                         
  -3   3   1       8145.55       8040.08       142.71 o                         
  -2   3   1      33007.44      32919.89       562.94 o                         
  -1   3   1       1546.67       2136.40       170.24 o                         
   0   3   1      13383.32      13216.18       218.71 o                         
   1   3   1        604.82        995.65       177.95 o                         
   2   3   1       8325.43       8119.59       188.58 o                         
   3   3   1        190.77        182.17        45.88 o                         
   4   3   1      32078.62      30285.80       528.13 o                         
   5   3   1       5180.94       5361.68       144.45 o                         
   6   3   1       1452.24       1564.32        75.72 o                         
   7   3   1      36814.68      36000.74       557.96 o                         
   8   3   1      29935.71      30089.93       547.13 o                         
   9   3   1        313.38        550.88       102.71 o                         
  10   3   1      36864.88      36813.24       721.13 o                         
  11   3   1      21697.67      23182.16       602.66 o                         
  12   3   1        353.57        551.54       124.58 o                         
  13   3   1       6156.90       6545.18       358.74 o                         
  14   3   1       6523.08       6758.15       219.53 o                         
  15   3   1         25.97          0.00       253.87 o                         
  16   3   1       1580.56       1430.67       166.77 o                         
  17   3   1       7565.19       7960.80       599.08 o                         
  18   3   1        227.40        268.70       348.71 o                         
  19   3   1       2493.24       3478.36      1085.03 o                         
  20   3   1       1288.15        859.15       395.14 o                         
 -20   4   1         99.85       1529.56      1242.77 o                         
 -19   4   1        698.74       3062.31      2272.04 o                         
 -18   4   1       5702.69       5122.91      1140.80 o                         
 -17   4   1         14.80        348.65       277.12 o                         
 -16   4   1      16600.65      16371.67       777.53 o                         
 -15   4   1       1638.56       1835.18       230.61 o                         
 -14   4   1       2402.55       3202.99       314.14 o                         
 -13   4   1        881.94       1046.03       187.66 o                         
 -12   4   1      30973.84      30810.84      1257.49 o                         
 -11   4   1         79.41        132.62        81.41 o                         
 -10   4   1      44677.04      44824.70       722.27 o                         
  -9   4   1       1958.94       1895.03        77.92 o                         
  -8   4   1       1418.50       1365.22        68.86 o                         
  -7   4   1       2287.25       2398.77        88.31 o                         
  -6   4   1      42885.48      42333.45       779.71 o                         
  -5   4   1      18955.13      19916.47       307.99 o                         
  -4   4   1      20130.09      20165.03       375.41 o                         
  -3   4   1      13723.25      13663.20       255.90 o                         
  -2   4   1       2744.05       2684.23        80.49 o                         
   0   4   1      15144.20      15312.10       260.19 o                         
   1   4   1        591.73        878.50       125.56 o                         
   2   4   1      13079.33      12406.80       387.22 o                         
   3   4   1      29320.37      28650.25       501.54 o                         
   4   4   1       4848.63       5092.66       201.31 o                         
   5   4   1      24492.04      25168.49       546.64 o                         
   6   4   1      43894.65      43057.98       638.45 o                         
   7   4   1        230.86        275.16        61.92 o                         
   8   4   1       6485.51       6418.08       172.39 o                         
   9   4   1       4420.12       4350.35       117.99 o                         
  10   4   1      20027.19      20381.41       409.36 o                         
  11   4   1       1476.42       1727.32       187.66 o                         
  12   4   1      25429.27      25536.96       730.06 o                         
  13   4   1        615.28        507.32       132.46 o                         
  14   4   1        738.42        804.78       167.37 o                         
  15   4   1       3309.22       2823.73       376.02 o                         
  16   4   1      13282.71      13585.62      1435.56 o                         
  17   4   1        209.75          0.00       350.52 o                         
  18   4   1       4093.79       4779.35      1096.19 o                         
  19   4   1       1638.45       1955.61       401.63 o                         
  20   4   1        802.72       2734.09      1717.57 o                         
 -20   5   1       8054.74       8450.83      1443.52 o                         
 -19   5   1          1.47       1851.41      1153.54 o                         
 -18   5   1       2609.92       1880.09       790.27 o                         
 -17   5   1       2545.57       2236.98       506.67 o                         
 -16   5   1        232.36          0.00       495.51 o                         
 -15   5   1        183.23         80.79       326.99 o                         
 -14   5   1      30341.83      30400.62       923.81 o                         
 -13   5   1       7132.27       7501.28       404.74 o                         
 -12   5   1      13155.20      13870.11       362.29 o                         
 -11   5   1       5198.98       5177.34       288.39 o                         
 -10   5   1      11834.73      12098.08       378.53 o                         
  -9   5   1        154.88        217.75        53.94 o                         
  -8   5   1      38370.75      38107.61       637.29 o                         
  -7   5   1        206.93        212.55        59.30 o                         
  -6   5   1      13833.32      13628.30       230.65 o                         
  -5   5   1      14693.83      14666.81       238.17 o                         
  -4   5   1      24033.89      22843.59       449.83 o                         
  -3   5   1       7391.80       7477.51       148.21 o                         
  -2   5   1      46117.75      47432.35       757.85 o                         
  -1   5   1        306.45        388.45        63.96 o                         
   0   5   1        381.21        525.03        55.99 o                         
   1   5   1       5173.38       5019.52       115.58 o                         
   2   5   1      58230.73      56870.54       968.36 o                         
   3   5   1       9259.35      10094.28       209.78 o                         
   4   5   1      56498.32      56861.18       894.30 o                         
   5   5   1       1692.42       1668.21       117.29 o                         
   6   5   1       4597.33       4828.66       130.83 o                         
   7   5   1       1451.01       1705.26        88.43 o                         
   8   5   1      28660.75      27901.01       465.59 o                         
   9   5   1       4281.16       4248.93       165.01 o                         
  10   5   1      22991.06      24276.84       483.12 o                         
  11   5   1       4397.44       4444.61       223.68 o                         
  12   5   1       1414.24       1743.98       903.33 o                         
  13   5   1        928.98        961.05       245.61 o                         
  14   5   1      20224.01      21400.40       695.90 o                         
  15   5   1        508.56        442.94       169.22 o                         
  16   5   1       2606.66       2305.06       912.96 o                         
  17   5   1        286.72        838.58       302.73 o                         
  18   5   1        825.11        633.99       337.86 o                         
  19   5   1        487.16        329.68       812.58 o                         
  20   5   1       7287.96       7619.13      1590.11 o                         
 -19   6   1          9.93        385.58       898.62 o                         
 -18   6   1       1688.69       1851.41      1089.81 o                         
 -17   6   1        141.40        286.79       417.44 o                         
 -16   6   1      11000.69       9958.09       854.01 o                         
 -15   6   1          7.77        442.94       286.79 o                         
 -14   6   1        703.71        719.63       451.53 o                         
 -13   6   1        508.00        605.19       122.37 o                         
 -12   6   1      14179.08      13921.15       410.79 o                         
 -11   6   1        137.92        150.98        66.26 o                         
 -10   6   1       9621.25      10074.32       220.92 o                         
  -9   6   1          1.57        132.11        67.17 o                         
  -8   6   1         52.20        116.92        58.31 o                         
  -7   6   1        774.39        617.73        72.85 o                         
  -6   6   1      30450.97      30190.44       486.62 o                         
  -5   6   1       2236.86       2757.43       233.65 o                         
  -4   6   1      45616.92      46256.67       728.80 o                         
  -3   6   1        169.71        216.27        78.19 o                         
  -2   6   1      21112.81      22557.00       375.11 o                         
  -1   6   1       8157.36       8876.94       180.83 o                         
   0   6   1      65134.89      65414.61      1121.15 o                         
   1   6   1        234.83        387.13        66.29 o                         
   2   6   1      18513.34      17825.48       326.56 o                         
   3   6   1       1614.62       1621.82       230.48 o                         
   4   6   1      25427.69      25946.65       660.02 o                         
   5   6   1        332.33        339.22        75.22 o                         
   6   6   1      66052.68      65759.36      2007.66 o                         
   7   6   1         68.37        122.47       114.53 o                         
   8   6   1       3924.64       4052.84       118.42 o                         
   9   6   1        702.96        954.44        88.24 o                         
  10   6   1       5475.94       5723.71       318.57 o                         
  11   6   1       1325.19       1554.83        94.28 o                         
  12   6   1      20982.64      21678.09       489.84 o                         
  13   6   1        379.63        332.20       193.18 o                         
  14   6   1       5933.95       6012.47       369.20 o                         
  15   6   1        474.15        541.16       317.07 o                         
  16   6   1       3246.29       2908.64       882.68 o                         
  17   6   1        270.74        827.82       780.71 o                         
  18   6   1       4479.13       5228.90       629.05 o                         
  19   6   1          0.22          0.00       605.45 o                         
 -19   7   1         43.58        286.79       799.83 o                         
 -18   7   1       2479.44       2444.11      1182.22 o                         
 -17   7   1       1336.61        318.66       446.12 o                         
 -16   7   1       2259.16       2428.18       474.80 o                         
 -15   7   1        144.90        442.94       347.34 o                         
 -14   7   1      26947.77      26506.19       877.22 o                         
 -13   7   1        491.00        380.75       377.15 o                         
 -12   7   1       7782.90       8020.37       308.24 o                         
 -11   7   1        102.30        101.11        84.58 o                         
 -10   7   1       2064.89       2084.45       136.56 o                         
  -9   7   1        170.64        139.14        81.56 o                         
  -8   7   1      17089.68      18340.18       466.38 o                         
  -7   7   1        201.19        224.42        68.99 o                         
  -6   7   1      20786.21      21354.32       397.39 o                         
  -5   7   1         65.77         13.28        62.03 o                         
  -4   7   1       7099.58       7293.46       177.81 o                         
  -3   7   1       6917.68       7362.28       264.93 o                         
  -2   7   1      23533.23      23733.74       390.24 o                         
  -1   7   1        858.03        868.27        76.63 o                         
   0   7   1       3575.01       3573.77       148.10 o                         
   1   7   1       8541.58       8316.59       239.29 o                         
   2   7   1      19498.51      19330.26       368.29 o                         
   3   7   1        427.35        461.03       133.55 o                         
   4   7   1      27885.34      28829.78       549.25 o                         
   5   7   1        726.89        817.67        82.33 o                         
   6   7   1       2054.71       2007.21       273.21 o                         
   7   7   1        234.01        475.58       229.28 o                         
   8   7   1       7845.67       8323.76       275.05 o                         
   9   7   1          1.22         15.00        91.99 o                         
  10   7   1       9649.62      10422.73       347.43 o                         
  11   7   1        404.88        529.13        94.78 o                         
  12   7   1        170.99        242.36       138.95 o                         
  13   7   1       3603.65       3919.73       403.44 o                         
  14   7   1      31897.78      31993.34      1086.63 o                         
  15   7   1        156.68         95.60       286.79 o                         
  16   7   1       7598.73       5837.83       436.56 o                         
  17   7   1       1185.80       1054.76       892.24 o                         
  18   7   1        434.10       1150.36      1115.31 o                         
  19   7   1        979.13        226.25      1022.89 o                         
 -18   8   1        723.38        952.79      1013.33 o                         
 -17   8   1        634.53        442.94       570.40 o                         
 -16   8   1       3768.84       4945.58      1306.50 o                         
 -15   8   1       3853.11       3221.64       404.70 o                         
 -14   8   1         87.17        117.51       163.95 o                         
 -13   8   1       6761.11       6751.35       680.99 o                         
 -12   8   1       4850.49       4913.19       179.68 o                         
 -11   8   1        157.11        135.54        95.82 o                         
 -10   8   1       4365.70       4484.30       464.08 o                         
  -9   8   1       1464.89       1386.79       235.49 o                         
  -8   8   1         71.85         69.64        66.70 o                         
  -7   8   1        849.65        670.50       110.39 o                         
  -6   8   1      25008.67      24447.94       474.52 o                         
  -5   8   1          9.42          0.00        97.05 o                         
  -4   8   1      14198.21      14411.47       358.33 o                         
  -3   8   1       8000.05       7974.84       251.93 o                         
  -2   8   1       5673.84       6513.00       359.22 o                         
  -1   8   1      15302.76      15821.08       323.35 o                         
   0   8   1      10283.28      11014.35       253.20 o                         
   1   8   1       2486.04       2520.85        88.00 o                         
   2   8   1      18505.84      19727.57       343.45 o                         
   3   8   1      23328.48      23412.03       449.79 o                         
   4   8   1       3075.07       3085.04       150.74 o                         
   5   8   1       4250.99       4096.64       224.83 o                         
   6   8   1      26826.65      28603.79       768.57 o                         
   7   8   1        410.52        616.91       165.95 o                         
   8   8   1       9063.45       9227.75       278.82 o                         
   9   8   1       1833.08       1785.68       110.06 o                         
  10   8   1        126.12        278.57        92.94 o                         
  11   8   1         38.72        253.90       156.84 o                         
  12   8   1      19668.48      19665.11       721.19 o                         
  13   8   1       1489.30       1326.85       683.95 o                         
  14   8   1       2495.78       1819.54       318.66 o                         
  15   8   1       2369.87       2358.08       382.39 o                         
  16   8   1       2341.50       2170.07       414.26 o                         
  17   8   1        295.61       1210.90       694.68 o                         
  18   8   1       2796.39       1851.41      1367.05 o                         
 -17   9   1       3912.94       4384.75      1347.93 o                         
 -16   9   1         29.24          0.00       742.47 o                         
 -15   9   1       2136.60       1657.03       567.21 o                         
 -14   9   1       4824.20       4385.51       406.29 o                         
 -13   9   1       1192.62        936.30       189.60 o                         
 -12   9   1       6497.15       6403.89       411.65 o                         
 -11   9   1      15711.25      15926.28       405.53 o                         
 -10   9   1        178.72        235.59        92.05 o                         
  -9   9   1       6057.49       6199.89       206.25 o                         
  -8   9   1       4912.93       4748.84       149.42 o                         
  -7   9   1       9408.79       9241.03       387.27 o                         
  -6   9   1       3704.11       3814.20       226.29 o                         
  -5   9   1      15808.40      17460.97       773.63 o                         
  -4   9   1       4929.72       5134.77       182.14 o                         
  -3   9   1      11512.70      12035.41       276.78 o                         
  -2   9   1       3460.15       3700.37       162.70 o                         
  -1   9   1       2498.92       2970.87       171.15 o                         
   0   9   1        662.96        585.87       145.80 o                         
   1   9   1      14749.99      16044.20       311.30 o                         
   2   9   1        920.32       1140.76        75.88 o                         
   3   9   1        566.50        548.68        85.84 o                         
   4   9   1      16435.64      16138.45       364.74 o                         
   5   9   1      11641.26      12126.36       285.13 o                         
   6   9   1        661.20        878.77       182.14 o                         
   7   9   1      18885.50      19187.19       433.55 o                         
   8   9   1       4262.56       4215.56       176.62 o                         
   9   9   1       4192.65       3981.03       160.14 o                         
  10   9   1       6049.67       6483.55       378.07 o                         
  11   9   1      17854.82      18173.99       715.67 o                         
  12   9   1        130.39         17.89       380.34 o                         
  13   9   1       5233.45       5071.71       317.74 o                         
  14   9   1       5244.15       6280.76       592.71 o                         
  15   9   1        335.22        226.25      2109.52 o                         
  16   9   1        397.79        318.66       828.51 o                         
  17   9   1       4194.63       4528.14      1010.15 o                         
 -16  10   1       3243.86       3792.04      1054.76 o                         
 -15  10   1       3969.80       4037.41      1564.61 o                         
 -14  10   1        968.08        605.45       570.40 o                         
 -13  10   1      10784.07      10478.54       550.79 o                         
 -12  10   1       6024.70       5647.63       300.72 o                         
 -11  10   1       1002.23        767.31       138.90 o                         
 -10  10   1       3634.52       3340.51       151.02 o                         
  -9  10   1      20798.66      20825.37       476.02 o                         
  -8  10   1        390.34        434.30       142.12 o                         
  -7  10   1       5139.59       5827.16       204.15 o                         
  -6  10   1       3997.64       3567.12       147.63 o                         
  -5  10   1       8257.95       8383.01       283.98 o                         
  -4  10   1        829.91        745.91       183.98 o                         
  -3  10   1      32649.53      34427.71       780.58 o                         
  -2  10   1       1539.05       1599.54       190.91 o                         
  -1  10   1      13744.34      14459.37       389.11 o                         
   0  10   1       4819.26       5257.68       225.02 o                         
   1  10   1      12403.96      13901.81       327.67 o                         
   2  10   1       2571.84       2353.03       165.12 o                         
   3  10   1      30903.32      33442.38       614.15 o                         
   4  10   1        250.55        121.75        89.08 o                         
   5  10   1      11970.48      12057.10       201.94 o                         
   6  10   1       4118.10       4023.27       270.39 o                         
   7  10   1       1163.28       1171.24       150.86 o                         
   8  10   1        205.87        139.23        95.08 o                         
   9  10   1      26336.35      26953.50       798.92 o                         
  10  10   1        607.97        611.38       192.26 o                         
  11  10   1        855.22        753.20       157.53 o                         
  12  10   1       3753.92       3364.19       284.71 o                         
  13  10   1       7159.21       6567.56       579.96 o                         
  14  10   1        418.12          0.00       637.32 o                         
  15  10   1       5134.22       4773.51      1010.15 o                         
  16  10   1       1503.82        796.65       736.10 o                         
 -15  11   1       3595.09       1628.35       704.24 o                         
 -14  11   1         38.87          0.00       799.83 o                         
 -13  11   1        546.91        987.84      1086.63 o                         
 -12  11   1        304.32        882.29       465.24 o                         
 -11  11   1      15164.00      15182.10       608.55 o                         
 -10  11   1       2835.85       2658.14       446.15 o                         
  -9  11   1      11244.63      10307.44       385.74 o                         
  -8  11   1        622.78        506.63       136.66 o                         
  -7  11   1       6740.66       6645.81       266.15 o                         
  -6  11   1        928.91       1012.01       164.66 o                         
  -5  11   1      22141.69      23635.30       557.39 o                         
  -4  11   1       1819.34       1974.91       165.85 o                         
  -3  11   1       6137.55       6530.87       378.53 o                         
  -2  11   1       2673.05       2787.11       258.95 o                         
  -1  11   1       3913.63       4391.48       175.14 o                         
   0  11   1        721.51        724.99       127.26 o                         
   1  11   1      10119.63      11865.32       414.85 o                         
   2  11   1       1878.59       1873.74       126.53 o                         
   3  11   1         11.95          0.00       209.53 o                         
   4  11   1        869.15       1020.80       199.01 o                         
   5  11   1       7375.42       7917.00       281.03 o                         
   6  11   1       4034.07       3842.67       386.81 o                         
   7  11   1      15718.58      16230.32       678.47 o                         
   8  11   1       1391.92       1207.34       128.35 o                         
   9  11   1       3459.61       2936.16       206.25 o                         
  10  11   1        941.50       1234.00       208.23 o                         
  11  11   1      14813.55      15156.02       756.49 o                         
  12  11   1         11.17        365.30       409.82 o                         
  13  11   1       3570.63       3575.35       767.97 o                         
  14  11   1        199.21        385.58      1022.89 o                         
  15  11   1        948.93       1019.71       799.83 o                         
 -14  12   1        358.31          0.00       892.24 o                         
 -13  12   1       4774.85       5098.54      1249.14 o                         
 -12  12   1         76.32       1363.86       898.62 o                         
 -11  12   1         11.45        777.08       329.65 o                         
 -10  12   1          3.41        141.02       427.75 o                         
  -9  12   1      16159.36      16049.06      1205.00 o                         
  -8  12   1       3309.91       3085.75       190.80 o                         
  -7  12   1       6745.83       6976.64       287.33 o                         
  -6  12   1        825.44        923.48       152.18 o                         
  -5  12   1        225.08        191.21       178.91 o                         
  -4  12   1         58.70         93.26       137.51 o                         
  -3  12   1       9653.33      10206.46       364.02 o                         
  -2  12   1         60.06        221.00       202.18 o                         
  -1  12   1      15130.28      16796.75       798.46 o                         
   0  12   1        721.44        540.80       171.50 o                         
   1  12   1       3747.59       3697.73       247.46 o                         
   2  12   1        249.61        250.23       235.47 o                         
   3  12   1      17912.84      18556.88       547.61 o                         
   4  12   1         84.68        196.27       170.22 o                         
   5  12   1       2854.37       2895.34       242.76 o                         
   6  12   1         13.38        189.42       326.61 o                         
   7  12   1       2851.13       3134.86       412.52 o                         
   8  12   1       2828.42       2720.58       322.08 o                         
   9  12   1      12722.23      11675.00       862.40 o                         
  10  12   1         50.55         89.45       396.63 o                         
  11  12   1       1335.42       2029.52       569.24 o                         
  12  12   1         98.63       2205.12      2112.71 o                         
  13  12   1       1774.05       1555.05       790.27 o                         
  14  12   1        322.59        889.06       509.85 o                         
 -12  13   1        266.39          0.00       889.06 o                         
 -11  13   1       3328.42       2103.15      1147.17 o                         
 -10  13   1        108.09        546.04       381.29 o                         
  -9  13   1        988.97       1256.20      1891.49 o                         
  -8  13   1       2948.10       2822.06       373.11 o                         
  -7  13   1       2635.62       2391.00       324.83 o                         
  -6  13   1       1006.62        594.22       270.01 o                         
  -5  13   1       4984.44       5068.70       482.02 o                         
  -4  13   1         94.40         23.83       152.27 o                         
  -3  13   1       3558.03       3556.98       310.84 o                         
  -2  13   1       4204.52       3322.65       421.49 o                         
  -1  13   1      11970.38      12305.72       506.26 o                         
   0  13   1        246.09        612.67       164.69 o                         
   1  13   1      18781.61      20366.96       698.90 o                         
   2  13   1        582.47        228.33       503.96 o                         
   3  13   1        124.32         64.73       340.19 o                         
   4  13   1        319.02        424.92       194.10 o                         
   5  13   1       4592.25       5231.81       597.73 o                         
   6  13   1         19.96        301.47       222.48 o                         
   7  13   1      12217.96      11004.43       614.86 o                         
   8  13   1       1326.45       1232.40       247.35 o                         
   9  13   1         32.16        470.82       324.67 o                         
  10  13   1         43.30        670.36       395.54 o                         
  11  13   1       5138.61       4199.92      2361.26 o                         
  12  13   1        702.63       1080.25       927.30 o                         
 -10  14   1       2325.57       1060.54       625.04 o                         
  -9  14   1       7629.94       6583.17       756.93 o                         
  -8  14   1         16.37        487.25       432.20 o                         
  -7  14   1       8259.70       7698.73       610.74 o                         
  -6  14   1       1094.72        481.74       412.97 o                         
  -5  14   1        383.67        273.59       398.63 o                         
  -4  14   1       4329.67       3862.54       414.69 o                         
  -3  14   1       2604.12       2244.94       505.01 o                         
  -2  14   1       1109.97        607.25       244.73 o                         
  -1  14   1       5931.13       6153.55       402.55 o                         
   0  14   1       8681.74       9534.53       494.70 o                         
   1  14   1        332.52        900.60       360.60 o                         
   2  14   1       4603.91       4878.24       486.55 o                         
   3  14   1       2915.46       2475.24      1065.97 o                         
   4  14   1       2411.88       2435.97       337.37 o                         
   5  14   1        150.37          0.00       253.67 o                         
   6  14   1       2576.61       1962.38       345.29 o                         
   7  14   1       2731.46       2849.10       349.57 o                         
   8  14   1        583.21        480.61       378.58 o                         
   9  14   1       8536.70       8278.83       831.44 o                         
  10  14   1        531.75       1236.40       790.27 o                         
  -8  15   1       7407.00       5228.52       512.16 o                         
  -7  15   1       4347.17       2982.71       382.69 o                         
  -6  15   1        615.39        121.40       376.97 o                         
  -5  15   1       1039.23        965.20       390.90 o                         
  -4  15   1       4142.23       4569.54       915.57 o                         
  -3  15   1         38.39          0.91       238.51 o                         
  -2  15   1       9258.77       9182.86       918.37 o                         
  -1  15   1       5429.77       4398.08       490.25 o                         
   0  15   1        214.77        273.95       420.75 o                         
   1  15   1       5520.52       4595.22       546.04 o                         
   2  15   1       7452.64       6880.01       530.42 o                         
   3  15   1         67.85          0.00       317.20 o                         
   4  15   1       6632.19       5404.00       838.65 o                         
   5  15   1       1165.02        820.47       435.75 o                         
   6  15   1        739.60        908.58       364.97 o                         
   7  15   1       6265.97       5452.62       982.51 o                         
  -3  16   1       2255.19       2587.46       565.97 o                         
  -2  16   1       3042.49       2034.65       843.09 o                         
  -1  16   1       1011.46       1045.19       436.37 o                         
   0  16   1       6226.22       3778.11       546.79 o                         
   1  16   1       1978.77       1394.26       450.09 o                         
   2  16   1       4248.73       2345.77       487.30 o                         
   3  16   1       1751.39       1203.69       434.62 o                         
 -20   0   2       6466.41       7341.90      1408.47 o                         
 -18   0   2       6744.44       8184.96       696.31 o                         
 -16   0   2      19905.23      20587.38      1601.26 o                         
 -14   0   2       2700.89       2553.56       141.01 o                         
 -12   0   2      11254.44      11388.81       412.59 o                         
 -10   0   2      15697.87      14317.39       409.46 o                         
  -8   0   2         41.71        186.22       162.34 o                         
  -6   0   2       2095.37       2600.09       203.21 o                         
  -4   0   2        849.76        989.85        91.07 o                         
  -2   0   2      12688.58      12064.13       294.76 o                         
   0   0   2     286455.06     241065.84     12107.44 o                         
   2   0   2      45759.46      44805.57      1093.72 o                         
   4   0   2      34114.07      33970.92       744.70 o                         
   6   0   2     145437.05     143871.05      4583.64 o                         
   8   0   2      22283.77      22215.42       532.08 o                         
  10   0   2       9517.79       9905.61       334.22 o                         
  12   0   2       8758.90       9162.26       465.24 o                         
  14   0   2       3765.82       3964.63       261.63 o                         
  16   0   2       7409.29       8439.52       491.32 o                         
  18   0   2      10735.59      11445.86      1951.79 o                         
  20   0   2         34.24          0.00       333.69 o                         
 -21   1   2        123.66        605.45      1146.09 o                         
 -20   1   2       5721.72       5851.45       771.68 o                         
 -19   1   2         16.00        423.87       317.36 o                         
 -18   1   2      15552.29      16095.83       706.83 o                         
 -17   1   2       1706.81       1777.14       240.09 o                         
 -16   1   2       1021.87       1223.13       179.69 o                         
 -15   1   2        661.27        923.09       169.26 o                         
 -14   1   2      16691.02      16311.71       473.50 o                         
 -13   1   2        471.33        527.40        57.49 o                         
 -12   1   2      24397.47      25156.54       435.50 o                         
 -11   1   2        432.79        531.32        58.87 o                         
 -10   1   2       9099.60       9048.72       178.08 o                         
  -9   1   2         31.25        121.66        64.01 o                         
  -8   1   2      85694.55      84352.59      1296.22 o                         
  -7   1   2       7879.86       7784.63       160.65 o                         
  -6   1   2      25391.12      24505.52       380.63 o                         
  -5   1   2       3704.75       3644.72        81.32 o                         
  -4   1   2      10858.92      11851.82       184.90 o                         
  -3   1   2      28173.13      27269.04       427.56 o                         
  -2   1   2      77780.63      74628.82      1222.21 o                         
  -1   1   2       1408.33       1287.02        44.70 o                         
   0   1   2      19801.71      19448.55       439.26 o                         
   1   1   2       3605.28       3590.55        97.19 o                         
   2   1   2       5012.89       5073.44       176.86 o                         
   3   1   2       9795.27       9653.62       194.63 o                         
   4   1   2       8114.67       8118.40       194.05 o                         
   5   1   2       3368.69       3476.87       168.34 o                         
   6   1   2        615.40        660.69        82.79 o                         
   7   1   2        609.13        786.75        90.25 o                         
   8   1   2      29405.14      26553.20       464.45 o                         
   9   1   2         21.71         16.95        63.38 o                         
  10   1   2      21499.57      20805.23       468.02 o                         
  11   1   2        234.12        248.30       127.86 o                         
  12   1   2        226.21        214.14       188.12 o                         
  13   1   2       1432.41       1384.91       127.56 o                         
  14   1   2      10750.07      10738.01       748.56 o                         
  15   1   2       1527.11       1376.16       189.50 o                         
  16   1   2      16068.88      16695.82       554.32 o                         
  17   1   2       2048.24       2508.16       499.04 o                         
  18   1   2        211.59        534.71       235.17 o                         
  19   1   2       2996.03       3098.52       527.56 o                         
  20   1   2       7924.16       6763.83      1535.21 o                         
 -21   2   2        150.26         17.13       299.09 o                         
 -20   2   2       2540.70       3177.20      1108.56 o                         
 -19   2   2       3225.56       3638.95       335.34 o                         
 -18   2   2       3522.86       4074.58      1049.77 o                         
 -17   2   2       2309.34       2944.10       380.73 o                         
 -16   2   2       8467.21       9497.46       398.32 o                         
 -15   2   2        306.52        264.85       119.59 o                         
 -14   2   2       1712.20       1588.71       235.49 o                         
 -13   2   2        304.94        326.92       159.69 o                         
 -12   2   2      10155.09      10456.26       323.49 o                         
 -11   2   2       1881.85       1876.03        93.58 o                         
 -10   2   2      47995.68      47680.21       740.91 o                         
  -9   2   2       1148.63       1100.12        51.06 o                         
  -8   2   2        366.18        427.91        73.59 o                         
  -7   2   2       9761.13       9997.85       173.59 o                         
  -6   2   2      80514.78      78467.97      1124.32 o                         
  -5   2   2         97.37        117.06        41.70 o                         
  -4   2   2      29786.90      29317.00       448.97 o                         
  -3   2   2       3199.85       3613.21        99.00 o                         
  -2   2   2       2673.10       3105.66        65.46 o                         
  -1   2   2      36343.55      35178.39       659.29 o                         
   0   2   2      57512.86      54589.96      1280.65 o                         
   1   2   2        705.80        645.84        52.46 o                         
   2   2   2      32436.00      31084.22       635.22 o                         
   3   2   2     119599.99     112016.41      3092.58 o                         
   4   2   2      15163.93      15220.95       349.10 o                         
   5   2   2      17345.96      16676.50       304.58 o                         
   6   2   2      20998.73      19820.43       321.50 o                         
   7   2   2       4754.86       4965.21       114.63 o                         
   8   2   2      37463.89      36886.92       975.08 o                         
   9   2   2      19064.87      19591.45       378.12 o                         
  10   2   2       5707.88       5591.75       177.79 o                         
  11   2   2      13328.66      13193.84       324.47 o                         
  12   2   2      14617.35      15033.10       381.64 o                         
  13   2   2         92.11         66.90       107.62 o                         
  14   2   2       1692.93       1561.06       295.39 o                         
  15   2   2       5473.34       5777.21       374.81 o                         
  16   2   2       8819.32       8335.29       554.50 o                         
  17   2   2       1179.44       1627.87       352.43 o                         
  18   2   2       9115.82      10402.92       565.10 o                         
  19   2   2         50.20        581.07       443.99 o                         
  20   2   2         28.62        819.40       661.81 o                         
 -21   3   2        574.74       1308.19       833.33 o                         
 -20   3   2        637.40       1249.64      1368.64 o                         
 -19   3   2       1514.32       1920.68       780.71 o                         
 -18   3   2       3752.43       3658.36      1070.33 o                         
 -17   3   2       7093.51       7414.27       427.77 o                         
 -16   3   2       3075.20       2774.80       304.77 o                         
 -15   3   2       9344.29       9551.21       609.89 o                         
 -14   3   2       1591.55       1627.68       125.83 o                         
 -13   3   2       2700.46       2354.82       133.31 o                         
 -12   3   2       5054.54       5455.38       449.81 o                         
 -11   3   2      25659.03      24990.49       672.44 o                         
 -10   3   2         70.38        128.32       123.19 o                         
  -9   3   2      32210.93      31337.76       513.84 o                         
  -8   3   2      28676.38      27878.00       420.58 o                         
  -7   3   2        362.10        367.07        88.02 o                         
  -6   3   2       3229.36       3083.52        73.73 o                         
  -5   3   2      27067.08      26579.69       396.72 o                         
  -4   3   2      20894.88      20341.42       317.29 o                         
  -3   3   2       1770.26       1864.36        56.03 o                         
  -2   3   2      37079.66      37459.95       655.65 o                         
  -1   3   2      30386.70      30806.11       655.88 o                         
   0   3   2      15848.21      17371.66       321.37 o                         
   1   3   2       2250.78       2031.79       131.15 o                         
   2   3   2      20160.55      20063.46       500.81 o                         
   3   3   2       2331.56       1982.28        94.70 o                         
   4   3   2       8607.50       8971.09       203.77 o                         
   5   3   2      21283.16      21820.69       407.12 o                         
   6   3   2      27656.37      27289.84       778.20 o                         
   7   3   2      13877.38      13188.80       335.16 o                         
   8   3   2      17861.22      17657.61       285.10 o                         
   9   3   2        117.10        129.67       112.51 o                         
  10   3   2      16799.17      17143.50       394.78 o                         
  11   3   2      10783.96      10627.74       317.82 o                         
  12   3   2        460.06        515.45       145.58 o                         
  13   3   2       8019.13       7918.72       294.22 o                         
  14   3   2       4988.29       4796.28       275.37 o                         
  15   3   2       1050.92        640.50       133.15 o                         
  16   3   2       6599.73       5831.05       791.87 o                         
  17   3   2      10266.53      11538.56       679.48 o                         
  18   3   2        136.70         54.80       292.49 o                         
  19   3   2       4979.91       5995.08       970.32 o                         
  20   3   2       3981.86       4143.05       542.60 o                         
 -20   4   2         44.17        188.01       825.33 o                         
 -19   4   2       6662.79       6635.13       705.84 o                         
 -18   4   2       1351.93        990.56      1180.63 o                         
 -17   4   2       5602.32       4778.93       432.69 o                         
 -16   4   2       2370.36       2289.20       268.60 o                         
 -15   4   2        705.38        584.73        96.56 o                         
 -14   4   2        626.55        960.53       155.86 o                         
 -13   4   2      25410.85      25325.84       718.31 o                         
 -12   4   2       3551.20       3356.49       134.99 o                         
 -11   4   2       1729.31       1497.86        92.45 o                         
 -10   4   2       5514.88       5505.76       172.48 o                         
  -9   4   2      15558.41      14822.34       279.11 o                         
  -8   4   2        183.26        268.58        55.19 o                         
  -7   4   2      31911.27      30649.25       488.00 o                         
  -6   4   2       2965.05       2909.40        97.41 o                         
  -5   4   2          4.57          0.00        63.16 o                         
  -4   4   2      12821.32      12539.29       231.06 o                         
  -3   4   2      59644.59      59810.75      1004.25 o                         
  -2   4   2      45712.89      45530.40       842.34 o                         
  -1   4   2      25655.99      25774.01       574.93 o                         
   0   4   2       6745.09       6634.05       281.15 o                         
   1   4   2        384.36        207.88        77.83 o                         
   2   4   2       3260.56       3399.85       340.30 o                         
   3   4   2      29558.92      28658.37       615.49 o                         
   4   4   2        948.21        952.79        77.64 o                         
   5   4   2      36809.46      35863.54       671.55 o                         
   6   4   2       2939.23       3100.63       114.09 o                         
   7   4   2       2638.81       2682.82       123.35 o                         
   8   4   2       1283.80        979.23        90.42 o                         
   9   4   2      42972.27      42632.32       764.72 o                         
  10   4   2       4015.38       4569.44       247.91 o                         
  11   4   2      10508.41      11568.44       309.68 o                         
  12   4   2       6809.81       7570.38       355.08 o                         
  13   4   2       5867.39       5396.24       256.32 o                         
  14   4   2       7800.74       7858.67       458.87 o                         
  15   4   2      10222.02      10414.75       444.40 o                         
  16   4   2        390.48        226.25       164.38 o                         
  17   4   2        193.39        261.04       350.52 o                         
  18   4   2       3945.70       4344.49       504.65 o                         
  19   4   2        419.54        756.01       863.57 o                         
  20   4   2         35.60       1150.36       640.50 o                         
 -20   5   2         15.19          0.00       806.21 o                         
 -19   5   2          6.07       1657.03      1016.52 o                         
 -18   5   2       2621.93       6086.38      1363.86 o                         
 -17   5   2       7220.43       5863.32       739.29 o                         
 -16   5   2        157.28        318.66       350.52 o                         
 -15   5   2      22182.20      22693.69      1096.19 o                         
 -14   5   2       1876.23       1966.95      1410.19 o                         
 -13   5   2       1027.97        816.16        92.14 o                         
 -12   5   2       1003.50        865.59       266.77 o                         
 -11   5   2      39399.28      39998.55       934.00 o                         
 -10   5   2         49.33          9.97        65.98 o                         
  -9   5   2      17489.17      16952.05       368.88 o                         
  -8   5   2        553.21        745.71       170.64 o                         
  -7   5   2      19260.46      20051.55       409.81 o                         
  -6   5   2         35.98         86.16        56.61 o                         
  -5   5   2     101126.06     103803.27      1662.70 o                         
  -4   5   2       4549.04       4995.57       132.68 o                         
  -3   5   2      16137.60      17304.35       525.14 o                         
  -2   5   2        529.24        861.86       119.55 o                         
  -1   5   2      13008.96      12359.01       251.84 o                         
   0   5   2       6925.49       7740.32       261.71 o                         
   1   5   2      61213.14      61592.26       995.34 o                         
   2   5   2      10652.88      10088.97       204.30 o                         
   3   5   2       5813.59       5696.48       303.92 o                         
   4   5   2       8671.81       8853.38       185.10 o                         
   5   5   2      41605.75      41443.69      1049.52 o                         
   6   5   2      13098.54      13229.68       450.41 o                         
   7   5   2      20131.55      20481.63       417.42 o                         
   8   5   2       1202.71       1257.73       117.68 o                         
   9   5   2        864.50       1108.47        84.50 o                         
  10   5   2        286.31        355.14        81.93 o                         
  11   5   2      27289.47      28272.12       615.73 o                         
  12   5   2        115.70        104.61       145.64 o                         
  13   5   2      21843.31      22172.20       591.28 o                         
  14   5   2        137.69        318.00       237.40 o                         
  15   5   2       1005.52        772.03       192.79 o                         
  16   5   2        504.26        370.36       318.66 o                         
  17   5   2       6245.51       6306.28       543.88 o                         
  18   5   2         11.78        265.78       342.30 o                         
  19   5   2       3821.22       2977.05      1070.69 o                         
 -20   6   2         50.73        669.18      1080.25 o                         
 -19   6   2       7871.12      10063.24      1290.57 o                         
 -18   6   2        142.31        920.92       640.50 o                         
 -17   6   2       1059.57       1236.40       414.26 o                         
 -16   6   2         21.85        350.52       321.85 o                         
 -15   6   2      14365.38      13824.68       482.71 o                         
 -14   6   2        618.27        899.77       477.21 o                         
 -13   6   2      35754.41      35321.29       909.29 o                         
 -12   6   2        645.00        665.33        90.15 o                         
 -11   6   2        980.95        994.19        88.90 o                         
 -10   6   2       1010.28        994.66       109.47 o                         
  -9   6   2       8037.21       8091.45       322.42 o                         
  -8   6   2       1523.43       1571.89       155.46 o                         
  -7   6   2      30410.99      29637.24       566.65 o                         
  -6   6   2       1377.41       1474.58       108.09 o                         
  -5   6   2       4336.75       4267.92       155.15 o                         
  -4   6   2        174.90        405.95        79.67 o                         
  -3   6   2      56684.66      58739.59      1075.40 o                         
  -2   6   2        121.34        271.34        75.94 o                         
  -1   6   2      14787.86      13806.45       416.71 o                         
   0   6   2        253.39        505.15       359.65 o                         
   1   6   2       3639.77       3735.73       110.33 o                         
   2   6   2      14298.99      14580.66       268.44 o                         
   3   6   2      81965.21      82421.22      1347.19 o                         
   4   6   2        758.03       1014.23        93.23 o                         
   5   6   2      39035.26      37989.04      1073.71 o                         
   6   6   2       1886.09       2161.12       127.71 o                         
   7   6   2       3962.10       3856.77       154.08 o                         
   8   6   2       3586.62       3714.87       180.30 o                         
   9   6   2      16768.49      17264.18       404.25 o                         
  10   6   2       4339.25       4375.72       144.87 o                         
  11   6   2       4875.28       4980.50       191.48 o                         
  12   6   2         60.66          0.00       132.13 o                         
  13   6   2       5724.52       5329.39       281.95 o                         
  14   6   2        250.74        632.24       177.63 o                         
  15   6   2      13278.10      12621.50       715.39 o                         
  16   6   2          5.86        525.98       205.31 o                         
  17   6   2        993.00        723.80       755.81 o                         
  18   6   2        219.41        260.55       589.52 o                         
  19   6   2       2952.79       8648.40      1825.91 o                         
 -19   7   2        306.17       1080.25       796.65 o                         
 -18   7   2        824.64       2103.15      1016.52 o                         
 -17   7   2       3267.90       2587.51       544.91 o                         
 -16   7   2         20.18         95.60       350.52 o                         
 -15   7   2      11261.61      10591.26       551.28 o                         
 -14   7   2       1090.42       1581.86       656.44 o                         
 -13   7   2        474.51        626.21       247.45 o                         
 -12   7   2        748.41        890.51       157.26 o                         
 -11   7   2       8765.16       8706.90       250.08 o                         
 -10   7   2         69.93        110.20       129.24 o                         
  -9   7   2       1011.63        961.00       100.75 o                         
  -8   7   2       1446.03       1506.40       109.47 o                         
  -7   7   2        554.87        603.66       166.04 o                         
  -6   7   2       3704.54       3528.71       102.40 o                         
  -5   7   2      43369.95      43514.65       723.20 o                         
  -4   7   2        116.65         26.72        77.39 o                         
  -3   7   2       9497.37       9281.97       225.01 o                         
  -2   7   2       7960.97       8404.10       242.54 o                         
  -1   7   2      10420.77      10750.98       229.09 o                         
   0   7   2       3679.70       3873.15       144.88 o                         
   1   7   2      61249.84      61722.27      1027.52 o                         
   2   7   2       1529.64       1763.24       178.46 o                         
   3   7   2       8623.55       9167.25       204.22 o                         
   4   7   2       9807.42      10167.74       279.94 o                         
   5   7   2      44204.67      45855.72      1841.83 o                         
   6   7   2        506.94        624.36       109.60 o                         
   7   7   2      26256.99      26764.05       619.66 o                         
   8   7   2        411.90        696.98       190.42 o                         
   9   7   2       3003.70       3358.90       214.79 o                         
  10   7   2       1715.99       1652.02       125.71 o                         
  11   7   2       5591.88       6065.56       250.21 o                         
  12   7   2        174.45        270.78       117.39 o                         
  13   7   2      24496.61      25556.34       865.27 o                         
  14   7   2       1627.41       1528.53       190.59 o                         
  15   7   2        627.42        620.06       227.12 o                         
  16   7   2       1886.20       1291.07       223.81 o                         
  17   7   2       2711.25       2316.70       467.82 o                         
  18   7   2         33.90          0.00       292.89 o                         
 -18   8   2        506.65         95.60       513.04 o                         
 -17   8   2       1075.42       2205.12      1306.50 o                         
 -16   8   2       4448.90       2718.16       761.59 o                         
 -15   8   2       3458.37       3403.69       417.43 o                         
 -14   8   2        178.58        218.68       108.56 o                         
 -13   8   2      16909.38      17171.44       541.35 o                         
 -12   8   2       1347.39       1091.94       133.84 o                         
 -11   8   2       3925.96       3748.70       169.50 o                         
 -10   8   2       3347.48       3492.01       286.69 o                         
  -9   8   2       2183.39       2260.09       129.01 o                         
  -8   8   2         31.78        129.30       159.07 o                         
  -7   8   2      24820.95      24939.90       479.49 o                         
  -6   8   2       3151.91       3153.93       136.02 o                         
  -5   8   2        661.82        589.67       128.78 o                         
  -4   8   2       8197.54       7916.35       312.30 o                         
  -3   8   2      20268.41      21460.79       457.85 o                         
  -2   8   2       1070.17       1119.06       133.84 o                         
  -1   8   2       5889.35       5819.92       230.89 o                         
   0   8   2       9830.28      10132.08       187.67 o                         
   1   8   2       2997.28       3111.69       147.18 o                         
   2   8   2       5387.58       5516.40       161.90 o                         
   3   8   2      20117.27      20172.42       408.78 o                         
   4   8   2       2674.13       2688.69       121.65 o                         
   5   8   2      16968.00      17586.84       479.83 o                         
   6   8   2       6931.98       7172.62       388.40 o                         
   7   8   2         42.32        169.52       125.69 o                         
   8   8   2       1045.78       1451.12       183.06 o                         
   9   8   2       6649.55       7158.60       447.07 o                         
  10   8   2       2752.58       2819.49       241.66 o                         
  11   8   2       9002.61       8929.19       297.80 o                         
  12   8   2       6778.14       6560.98       301.26 o                         
  13   8   2       4685.21       5184.26       379.97 o                         
  14   8   2       1744.11       1430.78       258.11 o                         
  15   8   2      14751.58      14518.09       688.30 o                         
  16   8   2         73.14        952.79      1398.91 o                         
  17   8   2       1399.30       3243.95      1016.52 o                         
  18   8   2       4019.77       1529.56      1395.73 o                         
 -18   9   2       3949.84       3387.34       850.82 o                         
 -17   9   2       1104.32       1529.56      1019.71 o                         
 -16   9   2        216.33          0.00       449.31 o                         
 -15   9   2       3601.99       3743.01      1513.63 o                         
 -14   9   2       7195.55       6386.76      1003.78 o                         
 -13   9   2        204.42         53.37       215.37 o                         
 -12   9   2       7964.26       8006.93       392.33 o                         
 -11   9   2       5373.60       5567.25       257.11 o                         
 -10   9   2        746.30        698.18       106.13 o                         
  -9   9   2       1236.72       1175.01       100.68 o                         
  -8   9   2       9825.85       9334.07       225.85 o                         
  -7   9   2        830.05        783.18       142.37 o                         
  -6   9   2       1383.00       1490.05       207.07 o                         
  -5   9   2      13509.13      14079.94       680.26 o                         
  -4   9   2       5414.23       5249.35       195.48 o                         
  -3   9   2        306.62        375.05       114.99 o                         
  -2   9   2      16795.64      17316.61       399.48 o                         
  -1   9   2       1809.22       1848.70       263.09 o                         
   0   9   2        673.68        760.59       184.44 o                         
   1   9   2       5131.01       5275.76       173.86 o                         
   2   9   2      27152.29      28771.97       531.27 o                         
   3   9   2       6922.46       7789.31       322.97 o                         
   4   9   2      18491.17      19169.38       458.35 o                         
   5   9   2       1581.38       1651.19       169.99 o                         
   6   9   2       2782.45       2857.51       177.13 o                         
   7   9   2      13740.60      13406.74       581.91 o                         
   8   9   2       8810.70       8565.55      1007.20 o                         
   9   9   2       2611.15       2124.07       193.64 o                         
  10   9   2       7420.69       7152.67       279.87 o                         
  11   9   2       7093.67       7403.25       449.83 o                         
  12   9   2        120.42        206.96       120.75 o                         
  13   9   2       7716.46       7885.58       728.09 o                         
  14   9   2       3812.65       2925.29       309.10 o                         
  15   9   2       1110.90       2205.12      1054.76 o                         
  16   9   2       1945.82       1175.85       955.98 o                         
  17   9   2       2480.23          0.00       704.24 o                         
 -17  10   2       1305.19       2287.97      1402.10 o                         
 -16  10   2       5848.51       4174.43      1061.13 o                         
 -15  10   2         25.02        318.66      1497.70 o                         
 -14  10   2       1218.37        506.67       697.86 o                         
 -13  10   2       1996.41       1642.88       172.59 o                         
 -12  10   2       6318.08       5978.64       473.28 o                         
 -11  10   2         94.27        181.02       202.84 o                         
 -10  10   2      29190.35      29929.79       724.93 o                         
  -9  10   2        628.26        825.29       298.06 o                         
  -8  10   2         21.78        161.41        97.64 o                         
  -7  10   2       6626.93       6921.33       443.40 o                         
  -6  10   2      23790.29      24072.24       953.22 o                         
  -5  10   2        206.60        160.84        95.19 o                         
  -4  10   2      29580.24      31146.74       644.92 o                         
  -3  10   2       7768.68       8016.34       250.78 o                         
  -2  10   2       1222.32       1372.49       161.90 o                         
  -1  10   2       1246.72       1510.23       323.80 o                         
   0  10   2      15767.31      16818.04       582.75 o                         
   1  10   2        698.69        628.64       104.20 o                         
   2  10   2       4869.88       5334.14       191.91 o                         
   3  10   2       6738.40       7354.90       225.37 o                         
   4  10   2        924.36        918.39       102.01 o                         
   5  10   2       2399.18       2121.11       138.28 o                         
   6  10   2      12213.86      13394.13       391.32 o                         
   7  10   2        826.73        765.44       201.12 o                         
   8  10   2       3135.52       3138.69       231.36 o                         
   9  10   2       5934.52       5696.56       327.33 o                         
  10  10   2       6220.97       6267.73       570.33 o                         
  11  10   2       2853.86       2783.94       343.12 o                         
  12  10   2      13856.07      14056.65       643.07 o                         
  13  10   2       1410.76       1402.44       685.12 o                         
  14  10   2       1209.27       2606.63      1714.38 o                         
  15  10   2       1076.48       2358.08      1057.95 o                         
  16  10   2       2151.14       1274.64       892.24 o                         
 -15  11   2       1876.71       1019.71       959.16 o                         
 -14  11   2       7018.85       4872.29       771.15 o                         
 -13  11   2         22.38        924.39      1860.97 o                         
 -12  11   2       5571.79       4898.30       307.62 o                         
 -11  11   2       3705.21       3619.51       312.76 o                         
 -10  11   2        809.70        799.71       206.51 o                         
  -9  11   2        321.02        405.67       186.10 o                         
  -8  11   2      15928.04      16258.11       626.90 o                         
  -7  11   2        695.58        683.29       138.44 o                         
  -6  11   2       3768.99       3813.37       243.31 o                         
  -5  11   2        164.85        240.92       125.64 o                         
  -4  11   2       8361.75       8335.29       292.94 o                         
  -3  11   2         79.66        259.76       140.86 o                         
  -2  11   2      21887.85      25230.92       971.26 o                         
  -1  11   2       1502.68       1405.68       187.95 o                         
   0  11   2       3012.91       3466.24       175.49 o                         
   1  11   2       7031.64       7224.53       290.07 o                         
   2  11   2       9584.88      10518.37       294.82 o                         
   3  11   2          3.20          0.00        88.90 o                         
   4  11   2      16380.32      16465.79       358.34 o                         
   5  11   2       5150.64       4903.74       179.50 o                         
   6  11   2       2467.90       2587.57       372.53 o                         
   7  11   2         16.91        180.24       327.14 o                         
   8  11   2      17404.53      17122.76       531.48 o                         
   9  11   2        195.49        107.59       131.04 o                         
  10  11   2      10844.85      12066.82       539.28 o                         
  11  11   2        144.30        512.79       338.80 o                         
  12  11   2         31.72        276.90       447.66 o                         
  13  11   2         61.39        940.86       729.60 o                         
  14  11   2       4855.11       4945.58       904.99 o                         
  15  11   2        401.11       2829.69      2488.73 o                         
 -14  12   2        359.62       1175.85       955.98 o                         
 -13  12   2         16.28        634.13      1051.57 o                         
 -12  12   2       2237.90       1859.27       356.20 o                         
 -11  12   2       2826.62       2505.33       321.96 o                         
 -10  12   2      13849.06      12982.65       578.44 o                         
  -9  12   2          2.47        525.19       229.97 o                         
  -8  12   2       1251.64       1160.36       160.21 o                         
  -7  12   2        178.09         55.84       168.81 o                         
  -6  12   2       4801.91       4146.83       367.50 o                         
  -5  12   2         23.50        268.56       315.98 o                         
  -4  12   2      10558.05      10599.52       675.20 o                         
  -3  12   2         20.94        266.46       190.06 o                         
  -2  12   2        197.64        339.41       199.19 o                         
  -1  12   2         14.71         79.83       207.57 o                         
   0  12   2      23212.21      24127.75      1033.99 o                         
   1  12   2         48.27         52.90       237.79 o                         
   2  12   2       8961.38       9167.12       694.59 o                         
   3  12   2         34.07         82.99       196.75 o                         
   4  12   2       2265.08       2139.84       261.71 o                         
   5  12   2         55.27        201.63       164.59 o                         
   6  12   2      16500.89      17532.88       592.92 o                         
   7  12   2        638.14        703.24       216.27 o                         
   8  12   2       6284.32       6878.76       659.95 o                         
   9  12   2        317.36        295.06       285.60 o                         
  10  12   2       2071.75       2022.01       425.46 o                         
  11  12   2         30.13        121.09       446.12 o                         
  12  12   2       9002.20       8702.69       838.07 o                         
  13  12   2       1070.48       1071.60       482.77 o                         
 -13  13   2         15.27       1529.56      1214.09 o                         
 -12  13   2       1257.50       1023.39      1118.49 o                         
 -11  13   2        821.07       1424.39       432.01 o                         
 -10  13   2        815.11        304.01       657.72 o                         
  -9  13   2        415.31        330.38       274.75 o                         
  -8  13   2      10926.72       9590.11       732.23 o                         
  -7  13   2        781.29        596.80       197.45 o                         
  -6  13   2       5008.54       4488.29       351.56 o                         
  -5  13   2        450.96        533.51       260.72 o                         
  -4  13   2         69.42          0.00       253.00 o                         
  -3  13   2        733.13        803.78       546.61 o                         
  -2  13   2      15776.83      17068.76       801.04 o                         
  -1  13   2        721.99        931.02       418.23 o                         
   0  13   2       8002.02       7721.40       488.20 o                         
   1  13   2       1437.58       1175.62       383.75 o                         
   2  13   2       2143.27       2244.66       493.91 o                         
   3  13   2         71.27        312.33       352.27 o                         
   4  13   2       6721.12       6759.28       725.42 o                         
   5  13   2        642.73       1284.34       498.58 o                         
   6  13   2        195.17        181.61       250.31 o                         
   7  13   2       1950.87       2097.48       654.04 o                         
   8  13   2      11902.97      12563.75      1205.26 o                         
   9  13   2         99.49        609.61       433.38 o                         
  10  13   2       9395.58      10228.77      2316.65 o                         
  11  13   2        392.79          0.00       243.96 o                         
  12  13   2        116.89          0.00       518.40 o                         
 -11  14   2          6.79        242.82       355.84 o                         
 -10  14   2       6138.19       4570.01       497.66 o                         
  -9  14   2       3073.31       2999.95       930.27 o                         
  -8  14   2         25.34        970.28       547.15 o                         
  -7  14   2       3347.55       2884.26       491.30 o                         
  -6  14   2       2080.65       2597.48       388.89 o                         
  -5  14   2        188.23         14.03       320.04 o                         
  -4  14   2       1369.99        919.58       414.28 o                         
  -3  14   2       5908.89       5919.16      1093.22 o                         
  -2  14   2          1.17          0.00       250.22 o                         
  -1  14   2       3120.99       3250.49       363.30 o                         
   0  14   2      11691.98      12445.23      1304.26 o                         
   1  14   2        436.30        985.55       486.50 o                         
   2  14   2       5994.75       6159.39       445.41 o                         
   3  14   2       6024.65       6505.39       562.93 o                         
   4  14   2         86.52          0.00       252.87 o                         
   5  14   2        900.46        581.71       345.09 o                         
   6  14   2       4566.19       4201.95       585.63 o                         
   7  14   2        782.08       1229.15       391.37 o                         
   8  14   2       6657.55       7727.94       631.25 o                         
   9  14   2       1952.02       2084.65       675.83 o                         
  10  14   2         57.31          0.00       492.33 o                         
  -8  15   2       9135.95       8069.46      1022.22 o                         
  -7  15   2        848.87       1023.15       455.61 o                         
  -6  15   2       1542.22       1348.49       757.23 o                         
  -5  15   2       5219.99       4008.90       556.60 o                         
  -4  15   2        630.84        638.01      1050.93 o                         
  -3  15   2       1913.90       1269.82       465.17 o                         
  -2  15   2       6091.55       6091.31       527.42 o                         
  -1  15   2       3874.31       4862.49       633.41 o                         
   0  15   2        260.90       1474.26       777.86 o                         
   1  15   2      11782.50      11415.68       928.14 o                         
   2  15   2        503.51          0.00       387.99 o                         
   3  15   2        920.66       1247.01       537.08 o                         
   4  15   2        540.73        729.79       491.55 o                         
   5  15   2       4598.12       4447.75       545.56 o                         
   6  15   2        215.90          0.00       461.72 o                         
   7  15   2       2550.36       1600.05       402.36 o                         
  -3  16   2       9009.44       8273.93       889.63 o                         
  -2  16   2        228.83          0.00      3941.81 o                         
  -1  16   2       3702.50       3820.66      4905.75 o                         
   0  16   2       2956.76       2541.16      2195.56 o                         
   1  16   2          7.69        140.45       479.64 o                         
   2  16   2        173.13        107.06      1212.50 o                         
 -21   0   3        326.88        506.67       828.51 o                         
 -19   0   3      20051.51      22342.75      1335.36 o                         
 -17   0   3       7446.48       7555.33       442.94 o                         
 -15   0   3       6953.53       6809.34       239.01 o                         
 -13   0   3      33993.57      34184.71      1432.37 o                         
 -11   0   3        216.52        410.19       200.57 o                         
  -9   0   3      79512.23      77473.66      1892.88 o                         
  -7   0   3      53984.74      52511.38      2828.10 o                         
  -5   0   3         99.81         91.36       109.94 o                         
  -3   0   3      34421.12      34115.04       741.75 o                         
  -1   0   3      41765.06      39790.30      1690.49 o                         
   1   0   3        252.19        266.91       253.33 o                         
   3   0   3      80812.85      79959.14      1891.85 o                         
   5   0   3      10095.53      10289.33       294.53 o                         
   7   0   3         24.57        124.40        95.06 o                         
   9   0   3      41099.98      38811.05      1054.83 o                         
  11   0   3       6410.99       6361.74       490.73 o                         
  13   0   3       2055.74       2279.83       656.44 o                         
  15   0   3      24838.12      25005.66       995.44 o                         
  17   0   3       6435.70       6947.97       592.71 o                         
  19   0   3       2840.16       2940.74       504.06 o                         
 -21   1   3       4929.08       5435.50      1124.87 o                         
 -20   1   3        386.46        203.48      6150.11 o                         
 -19   1   3       1712.22       1913.75       286.49 o                         
 -18   1   3       1764.99       1897.82       210.15 o                         
 -17   1   3      15379.77      16246.81       950.25 o                         
 -16   1   3         64.15         44.40       160.98 o                         
 -15   1   3      12940.03      13241.51       506.04 o                         
 -14   1   3         73.56        177.50        68.53 o                         
 -13   1   3       1239.98       1111.12        86.93 o                         
 -12   1   3         56.73         42.39        39.90 o                         
 -11   1   3      30393.73      29807.33       523.39 o                         
 -10   1   3        101.66         85.51        54.73 o                         
  -9   1   3      30144.27      28947.79       517.44 o                         
  -8   1   3       3444.92       3626.10       198.76 o                         
  -7   1   3       1168.74       1465.90        97.07 o                         
  -6   1   3        494.97        621.36       119.13 o                         
  -5   1   3      23255.81      22845.55       443.54 o                         
  -4   1   3        312.11        331.62        64.79 o                         
  -3   1   3      35290.06      34280.62       453.53 o                         
  -2   1   3       7806.93       8238.95       133.83 o                         
  -1   1   3      27993.70      28736.80       542.46 o                         
   0   1   3      12994.40      12795.19       338.75 o                         
   1   1   3     155059.83     144558.55      2830.92 o                         
   2   1   3       4757.65       5078.43       227.84 o                         
   3   1   3       8765.62       7840.25       245.15 o                         
   4   1   3      57524.58      57135.73      1123.97 o                         
   5   1   3      10387.16       9742.31       352.04 o                         
   6   1   3        176.07        176.26       142.12 o                         
   7   1   3      50681.33      48338.59      1444.68 o                         
   8   1   3       6791.16       7646.55       172.47 o                         
   9   1   3       5787.95       5666.84       197.82 o                         
  10   1   3         56.78         79.04        87.85 o                         
  11   1   3      13800.63      13782.92       306.56 o                         
  12   1   3        435.72        617.14       170.64 o                         
  13   1   3       5959.35       6129.33       523.88 o                         
  14   1   3         84.71         98.21       102.92 o                         
  15   1   3        592.36        753.64       129.24 o                         
  16   1   3       1489.30       1462.31       270.91 o                         
  17   1   3       4643.61       5570.04       378.94 o                         
  18   1   3        190.11        430.79       243.45 o                         
  19   1   3       5847.47       6638.46       468.32 o                         
  20   1   3        223.08        476.05       269.12 o                         
 -21   2   3        305.43       2836.12      7974.44 o                         
 -20   2   3        177.32        810.53      1594.89 o                         
 -19   2   3       7966.85       7622.32       524.31 o                         
 -18   2   3        624.37        561.83       229.31 o                         
 -17   2   3       2503.36       2872.51       299.26 o                         
 -16   2   3       6046.19       6436.82       524.34 o                         
 -15   2   3       1610.67       1562.58       516.19 o                         
 -14   2   3        269.96        498.11        83.03 o                         
 -13   2   3      13596.48      14284.52       507.78 o                         
 -12   2   3      11309.05      11206.91       208.13 o                         
 -11   2   3      20447.71      20699.53       355.44 o                         
 -10   2   3       6980.92       7177.15       155.83 o                         
  -9   2   3       7886.68       7553.41       276.89 o                         
  -8   2   3       6258.29       6572.79       185.36 o                         
  -7   2   3      54709.35      54398.87      1047.29 o                         
  -6   2   3        145.01        244.33        52.59 o                         
  -5   2   3      14824.16      14776.28       229.35 o                         
  -4   2   3      24847.12      24376.96       439.25 o                         
  -3   2   3       4439.99       4715.60        93.83 o                         
  -2   2   3      11323.67      10934.79       226.75 o                         
  -1   2   3      40740.80      39409.86       700.62 o                         
   0   2   3      11224.34      11129.22       251.61 o                         
   1   2   3      69014.75      66328.09      1360.92 o                         
   2   2   3      27872.70      26491.85       529.91 o                         
   3   2   3      43541.66      39334.59      1206.12 o                         
   4   2   3       3206.73       3085.28        98.90 o                         
   5   2   3      21255.20      20798.41       403.39 o                         
   6   2   3      11003.71      11551.95       232.02 o                         
   7   2   3       1016.34       1090.98        68.53 o                         
   8   2   3       7766.18       7643.07       207.42 o                         
   9   2   3      35167.07      35914.61       666.61 o                         
  10   2   3        548.67        634.83       114.53 o                         
  11   2   3      15345.39      15470.67       519.80 o                         
  12   2   3       4513.06       4928.63       194.38 o                         
  13   2   3        226.07        290.12       113.67 o                         
  14   2   3       2209.72       1848.14       363.38 o                         
  15   2   3      18601.32      19024.13       668.11 o                         
  16   2   3       2661.87       1972.51       276.96 o                         
  17   2   3       3222.64       3230.85       343.67 o                         
  18   2   3       6295.40       6177.85       442.20 o                         
  19   2   3       3116.78       3606.00       319.25 o                         
  20   2   3       3278.41       2901.72       369.32 o                         
 -21   3   3       1045.43       2695.76      1053.17 o                         
 -20   3   3       3231.35       4082.10      1347.93 o                         
 -19   3   3        634.62       1012.40       613.82 o                         
 -18   3   3       4526.92       3202.46       500.21 o                         
 -17   3   3       6949.79       5437.86       997.40 o                         
 -16   3   3       4834.91       4644.61       288.83 o                         
 -15   3   3       1569.53       1595.70       428.21 o                         
 -14   3   3       1253.75       1068.39       262.63 o                         
 -13   3   3       1684.40       1633.96       153.62 o                         
 -12   3   3       7992.19       8091.77       222.20 o                         
 -11   3   3      14910.67      13940.43       401.99 o                         
 -10   3   3        127.20        245.07       148.48 o                         
  -9   3   3      28999.39      29588.10       478.34 o                         
  -8   3   3      12395.89      12344.31       212.70 o                         
  -7   3   3        272.29        333.44        68.07 o                         
  -6   3   3      10130.57       9830.48       177.50 o                         
  -5   3   3      23927.80      23130.66       527.56 o                         
  -4   3   3        258.81        452.98        45.53 o                         
  -3   3   3      34610.09      33218.63       561.95 o                         
  -2   3   3     109036.12     105971.08      1788.19 o                         
  -1   3   3       6182.98       5814.78       222.37 o                         
   0   3   3      23283.30      22851.44       458.87 o                         
   1   3   3       3297.79       3039.67        94.09 o                         
   2   3   3        618.10        811.73       111.53 o                         
   3   3   3       9734.23      10068.66       231.03 o                         
   4   3   3      52707.25      51889.72      1048.62 o                         
   5   3   3        805.22        970.69       142.94 o                         
   6   3   3        544.17        320.32       106.71 o                         
   7   3   3      26997.97      26012.84       467.08 o                         
   8   3   3      15530.02      15433.56       500.88 o                         
   9   3   3       2081.43       2021.09       171.10 o                         
  10   3   3      39477.97      40260.63       748.09 o                         
  11   3   3      14176.47      14056.72       431.23 o                         
  12   3   3       6029.07       5906.15       331.57 o                         
  13   3   3      21967.02      22719.54       532.19 o                         
  14   3   3       7961.26       7457.96       337.96 o                         
  15   3   3        277.85        439.33       237.07 o                         
  16   3   3      10858.43      11582.56       716.83 o                         
  17   3   3       7194.93       8031.15       720.74 o                         
  18   3   3        740.01       1259.36       598.72 o                         
  19   3   3       3544.27       3271.15       573.48 o                         
  20   3   3       1413.78       3069.27       679.60 o                         
 -21   4   3        126.48       3597.66      1564.61 o                         
 -20   4   3       1933.77       2179.84      1070.69 o                         
 -19   4   3       1049.79        841.25       615.22 o                         
 -18   4   3       1739.99       2805.49      1798.83 o                         
 -17   4   3       1283.75       1268.69      1016.52 o                         
 -16   4   3       9823.75       9792.61       375.47 o                         
 -15   4   3        177.40        485.35       264.61 o                         
 -14   4   3       6087.39       6053.72       325.64 o                         
 -13   4   3       4355.77       3985.86       151.24 o                         
 -12   4   3      11999.31      11922.83       333.00 o                         
 -11   4   3      10079.30       9843.33       264.92 o                         
 -10   4   3      33422.37      32450.18       547.71 o                         
  -9   4   3         59.81         34.07        91.07 o                         
  -8   4   3      12202.98      11791.69       250.67 o                         
  -7   4   3        633.68        705.79        53.90 o                         
  -6   4   3      31111.87      30765.55       486.09 o                         
  -5   4   3      10190.11      10406.46       322.23 o                         
  -4   4   3      69702.19      69810.29      1054.64 o                         
  -3   4   3        471.77        644.96       129.70 o                         
  -2   4   3      24253.68      25091.63       387.34 o                         
  -1   4   3      21570.48      22825.14      1008.66 o                         
   0   4   3      28405.88      27945.54       832.50 o                         
   1   4   3        360.32        410.27        62.65 o                         
   2   4   3      11022.13      10631.96       197.68 o                         
   3   4   3      23041.75      22729.81       598.64 o                         
   4   4   3       1526.95       1776.58       125.07 o                         
   5   4   3      21719.44      21964.40       404.11 o                         
   6   4   3      22735.25      21825.60       660.75 o                         
   7   4   3       9610.06       9648.81       206.40 o                         
   8   4   3      27181.26      26893.61       483.41 o                         
   9   4   3      10952.79      10826.94       217.38 o                         
  10   4   3        212.76        446.09        48.18 o                         
  11   4   3       4334.95       4423.66       164.66 o                         
  12   4   3      19002.43      19586.25       609.43 o                         
  13   4   3         42.71        429.43       155.51 o                         
  14   4   3       1719.88       1837.09       134.70 o                         
  15   4   3       2671.53       2389.98       234.07 o                         
  16   4   3       4294.19       3804.48      1231.62 o                         
  17   4   3       1420.71       1650.16       524.02 o                         
  18   4   3       5317.05       5826.78      1704.82 o                         
  19   4   3       1989.32       1885.19       430.27 o                         
 -20   5   3       5449.93       5487.30      1032.45 o                         
 -19   5   3         70.95       2393.13      1395.73 o                         
 -18   5   3       5875.34       5541.48      1408.47 o                         
 -17   5   3       3249.89       3575.35       704.24 o                         
 -16   5   3        330.12        232.42       253.33 o                         
 -15   5   3         88.88        368.05       368.05 o                         
 -14   5   3      24503.73      23721.82       650.76 o                         
 -13   5   3        124.79         67.98        79.42 o                         
 -12   5   3      19258.16      20397.43       476.76 o                         
 -11   5   3       2204.45       1961.03       157.76 o                         
 -10   5   3        240.97        274.30        64.76 o                         
  -9   5   3         22.15          9.88       104.04 o                         
  -8   5   3      37177.94      38631.68       867.72 o                         
  -7   5   3       1617.06       1565.77        78.65 o                         
  -6   5   3      33602.01      32696.60       525.19 o                         
  -5   5   3       4413.06       4690.90       174.32 o                         
  -4   5   3      15875.77      15934.41       329.93 o                         
  -3   5   3      33001.89      33341.65       600.57 o                         
  -2   5   3      57756.29      59667.40      1022.00 o                         
  -1   5   3       4243.61       4706.67       216.17 o                         
   0   5   3      20971.53      21680.18       575.39 o                         
   1   5   3        598.22        508.76       110.90 o                         
   2   5   3      10580.75      10628.88       224.95 o                         
   3   5   3        133.54        128.12        90.29 o                         
   4   5   3      76277.82      75207.49      1389.34 o                         
   5   5   3       2558.07       2736.99       113.21 o                         
   6   5   3        427.81        408.03       104.37 o                         
   7   5   3       2195.31       2355.07       133.84 o                         
   8   5   3       4056.22       4085.42       118.96 o                         
   9   5   3       8244.35       8496.34       221.00 o                         
  10   5   3      19646.03      20036.26       524.05 o                         
  11   5   3        718.60        735.63       170.04 o                         
  12   5   3       1764.63       1776.00       157.30 o                         
  13   5   3        148.22        392.50       178.46 o                         
  14   5   3      10164.84      11763.06       447.54 o                         
  15   5   3        579.67        465.24       221.97 o                         
  16   5   3       4990.52       5055.36       788.68 o                         
  17   5   3        107.79        697.86       435.50 o                         
  18   5   3        113.16        127.46       298.60 o                         
  19   5   3        777.19       1154.88       438.62 o                         
 -20   6   3       6774.89       7188.94      1848.22 o                         
 -19   6   3         17.99        506.67      1013.33 o                         
 -18   6   3         35.99          0.00       761.59 o                         
 -17   6   3        135.64         31.87       321.85 o                         
 -16   6   3      18815.64      18527.46       875.11 o                         
 -15   6   3        376.23        318.25       119.52 o                         
 -14   6   3      12714.72      12417.47       567.11 o                         
 -13   6   3         49.62        194.33       160.52 o                         
 -12   6   3      10095.44      10533.48       293.38 o                         
 -11   6   3        397.41        455.81        79.99 o                         
 -10   6   3      12015.77      12546.43       295.38 o                         
  -9   6   3         84.19         82.92        69.83 o                         
  -8   6   3       3703.30       4017.29       213.87 o                         
  -7   6   3       1786.26       1836.87        91.05 o                         
  -6   6   3      15323.96      15614.77       270.50 o                         
  -5   6   3       1351.37       1708.55       157.60 o                         
  -4   6   3      66257.15      67122.66      1240.54 o                         
  -3   6   3        993.97        839.57        92.67 o                         
  -2   6   3        118.91         84.08       209.38 o                         
  -1   6   3         77.55         31.34        49.21 o                         
   0   6   3      33279.88      34136.77      1235.81 o                         
   1   6   3         89.46         77.72        55.61 o                         
   2   6   3      64184.65      62147.57      1251.39 o                         
   3   6   3       8215.44       8037.61       235.85 o                         
   4   6   3       1471.43       1350.76       103.83 o                         
   5   6   3          6.16        178.77       228.41 o                         
   6   6   3      48657.00      49446.00       992.38 o                         
   7   6   3        614.37        533.43        90.79 o                         
   8   6   3       9172.57       9162.57       231.87 o                         
   9   6   3         60.49         83.93        79.83 o                         
  10   6   3       1160.43       1029.48       198.24 o                         
  11   6   3          5.07        119.70       114.99 o                         
  12   6   3      23463.61      24688.20       449.00 o                         
  13   6   3        452.70        210.76       155.52 o                         
  14   6   3       8973.96       9407.69      1016.76 o                         
  15   6   3        294.52        695.31       318.66 o                         
  16   6   3        456.45        464.08       263.82 o                         
  17   6   3         34.42        450.87      2409.06 o                         
  18   6   3       4417.38       4204.41      1086.63 o                         
  19   6   3        102.36       2323.02       930.48 o                         
 -19   7   3         36.84        350.52      1303.31 o                         
 -18   7   3       4527.41       4773.51       911.36 o                         
 -17   7   3        379.86        796.65       414.26 o                         
 -16   7   3        196.48         69.38       243.64 o                         
 -15   7   3        585.82        484.58       200.49 o                         
 -14   7   3      21678.60      21789.63       768.42 o                         
 -13   7   3         31.59         99.53       115.59 o                         
 -12   7   3      14899.67      15358.22       397.37 o                         
 -11   7   3        153.76        111.36        91.74 o                         
 -10   7   3        766.86        991.09       109.90 o                         
  -9   7   3        112.42        123.11       234.11 o                         
  -8   7   3      14674.76      14796.15       353.47 o                         
  -7   7   3        575.68        534.51        87.85 o                         
  -6   7   3      28432.36      28001.27       941.05 o                         
  -5   7   3       2772.14       3210.84       180.86 o                         
  -4   7   3       1880.75       2147.46       122.56 o                         
  -3   7   3       5762.55       6018.00       281.03 o                         
  -2   7   3      16869.53      17511.20       319.90 o                         
  -1   7   3        482.34        669.65       121.03 o                         
   0   7   3      27152.96      27016.82       517.60 o                         
   1   7   3      10578.15      10640.61       208.62 o                         
   2   7   3        413.06        467.56       151.17 o                         
   3   7   3       5564.35       6065.04       323.19 o                         
   4   7   3      60389.26      61108.29      1450.13 o                         
   5   7   3        269.14        104.60       110.54 o                         
   6   7   3       7098.87       6213.60       286.86 o                         
   7   7   3       9338.71      10210.49       468.08 o                         
   8   7   3       5367.07       5196.82       290.68 o                         
   9   7   3         40.05        204.53       261.71 o                         
  10   7   3      10355.70      10415.94       283.80 o                         
  11   7   3        444.79        667.08       216.17 o                         
  12   7   3        222.07        283.39       122.05 o                         
  13   7   3       2183.81       2046.14       166.53 o                         
  14   7   3      15370.13      15459.48       777.81 o                         
  15   7   3       1133.83       1569.88       312.71 o                         
  16   7   3       8497.93       9353.48      1712.79 o                         
  17   7   3        713.88        726.67       569.64 o                         
  18   7   3         34.00        178.04       390.95 o                         
 -18   8   3         42.60        506.67       697.86 o                         
 -17   8   3       2213.19       3575.35      1408.47 o                         
 -16   8   3       5088.04       5809.15       815.77 o                         
 -15   8   3       1393.52        847.44       183.89 o                         
 -14   8   3       4449.59       4178.48       218.06 o                         
 -13   8   3       6328.77       6098.62       204.46 o                         
 -12   8   3        624.42        798.33       220.77 o                         
 -11   8   3       2458.63       2413.69       138.24 o                         
 -10   8   3       3189.95       3075.30       134.76 o                         
  -9   8   3       3899.98       3590.15       267.69 o                         
  -8   8   3       2244.20       2188.87       158.31 o                         
  -7   8   3       2814.64       3039.66       296.66 o                         
  -6   8   3      15717.92      15620.70       447.53 o                         
  -5   8   3       1232.07       1373.93       148.71 o                         
  -4   8   3      21716.24      21972.38       452.16 o                         
  -3   8   3        979.22        934.89       280.92 o                         
  -2   8   3        439.81        713.93       279.19 o                         
  -1   8   3      19940.20      20415.28       495.56 o                         
   0   8   3      14243.78      14746.88       346.85 o                         
   1   8   3       3915.11       4053.99       182.78 o                         
   2   8   3      43687.91      45096.21       814.25 o                         
   3   8   3      25572.10      26520.47       528.08 o                         
   4   8   3       1285.05       1510.95       134.50 o                         
   5   8   3      13839.59      13660.72       449.19 o                         
   6   8   3      23378.57      24223.32       603.10 o                         
   7   8   3          3.87         62.21       141.64 o                         
   8   8   3      21047.82      21184.05       550.10 o                         
   9   8   3       3758.35       3276.21       175.70 o                         
  10   8   3        254.77         97.83       109.93 o                         
  11   8   3       3132.86       3152.31       195.94 o                         
  12   8   3      17943.76      17843.76       747.41 o                         
  13   8   3        188.92        192.31        93.07 o                         
  14   8   3       5822.86       5654.36      1371.91 o                         
  15   8   3       1664.64       1597.92       263.00 o                         
  16   8   3        678.50        634.13       637.32 o                         
  17   8   3       1824.61       1054.76       672.37 o                         
 -18   9   3       1278.14        385.58       959.16 o                         
 -17   9   3       3492.75       2428.18       860.38 o                         
 -16   9   3        596.13       2287.97       889.06 o                         
 -15   9   3       3934.33       3565.06       389.94 o                         
 -14   9   3       3270.09       2910.28       507.20 o                         
 -13   9   3         28.99        106.33       140.54 o                         
 -12   9   3      11728.44      10674.18       429.79 o                         
 -11   9   3      10525.31      10494.53       577.69 o                         
 -10   9   3        369.55        243.81       169.26 o                         
  -9   9   3       5620.17       5498.43       212.50 o                         
  -8   9   3       4995.17       4574.28       361.08 o                         
  -7   9   3       2419.62       2442.14       140.40 o                         
  -6   9   3      17055.45      17885.30       539.05 o                         
  -5   9   3      27033.46      27808.53       815.94 o                         
  -4   9   3       2476.30       2534.33       143.33 o                         
  -3   9   3      15322.44      15779.76       614.03 o                         
  -2   9   3      17176.88      17232.53       675.81 o                         
  -1   9   3        248.98         92.72        89.09 o                         
   0   9   3       3865.03       3685.80       364.53 o                         
   1   9   3      12606.21      12983.79       363.91 o                         
   2   9   3        573.62        367.04       128.78 o                         
   3   9   3        106.17         63.71       101.47 o                         
   4   9   3      15817.04      16705.78       839.36 o                         
   5   9   3        381.80        403.54       158.75 o                         
   6   9   3       4830.96       4922.54       491.04 o                         
   7   9   3       9923.45      10229.67       317.80 o                         
   8   9   3       3035.60       3105.32       205.42 o                         
   9   9   3         55.97          0.00       123.73 o                         
  10   9   3      15013.39      15264.39       672.44 o                         
  11   9   3       7297.39       7011.23       628.83 o                         
  12   9   3       2727.19       2660.95       575.39 o                         
  13   9   3       7662.57       7235.62       312.48 o                         
  14   9   3       8153.33       7646.60      1504.07 o                         
  15   9   3        689.53        820.99       401.51 o                         
  16   9   3       3088.28       3575.35      1089.81 o                         
 -17  10   3       1587.18        385.58       987.84 o                         
 -16  10   3       1189.26       2138.20      1121.68 o                         
 -15  10   3       2087.64       2170.07      1147.17 o                         
 -14  10   3        565.04       1054.07      1022.89 o                         
 -13  10   3       7809.79       7671.91       461.63 o                         
 -12  10   3       1342.87       1064.67       197.42 o                         
 -11  10   3       8908.41       9443.22       424.57 o                         
 -10  10   3       2631.52       2653.92       176.62 o                         
  -9  10   3       7017.73       6993.04       344.04 o                         
  -8  10   3       2119.26       2121.03       164.75 o                         
  -7  10   3      12142.68      12657.62       327.02 o                         
  -6  10   3       3468.23       3651.73       215.74 o                         
  -5  10   3        679.47        661.33       134.12 o                         
  -4  10   3       3911.18       4066.34       251.59 o                         
  -3  10   3      23680.80      24838.19       542.46 o                         
  -2  10   3       1955.07       2437.72       144.16 o                         
  -1  10   3       8392.79       8854.74      1001.01 o                         
   0  10   3       3038.81       3334.10       130.48 o                         
   1  10   3      13031.20      12999.64       592.99 o                         
   2  10   3       5802.64       5602.89       201.50 o                         
   3  10   3      16722.00      17166.47       701.42 o                         
   4  10   3        281.59        373.89       479.57 o                         
   5  10   3      16657.96      17044.34       475.75 o                         
   6  10   3       6244.32       6070.99       199.50 o                         
   7  10   3        283.18        435.87       154.57 o                         
   8  10   3       2769.25       2461.61       348.87 o                         
   9  10   3      13412.88      14042.08       584.59 o                         
  10  10   3          9.58         33.17       254.93 o                         
  11  10   3       4432.35       4580.63       335.11 o                         
  12  10   3       2198.54       2091.29       279.95 o                         
  13  10   3        411.88        628.22       364.73 o                         
  14  10   3        541.91        796.65       777.53 o                         
  15  10   3       3086.93       4362.44      1249.14 o                         
 -16  11   3       1041.10       1851.41       981.47 o                         
 -15  11   3       5193.20       4872.29      1022.89 o                         
 -14  11   3         40.98          0.00       281.05 o                         
 -13  11   3          4.36        584.78       360.71 o                         
 -12  11   3         91.84        253.02       307.64 o                         
 -11  11   3      13924.80      12788.71       521.09 o                         
 -10  11   3       2299.32       1943.83       180.25 o                         
  -9  11   3      17703.82      18455.41       594.02 o                         
  -8  11   3         38.09         58.54       142.12 o                         
  -7  11   3        536.02        547.72       111.64 o                         
  -6  11   3        170.87         97.38       119.27 o                         
  -5  11   3      23323.97      23720.18       594.79 o                         
  -4  11   3       2421.96       2466.07       291.71 o                         
  -3  11   3      19582.48      20643.93       517.55 o                         
  -2  11   3       5567.11       5769.02      1177.40 o                         
  -1  11   3        466.40        410.30       246.93 o                         
   0  11   3       1226.45       1479.57       212.04 o                         
   1  11   3      22917.01      24237.72       649.81 o                         
   2  11   3        307.92        225.40       187.57 o                         
   3  11   3       2158.32       2218.27       290.22 o                         
   4  11   3       1562.08       1683.03       211.57 o                         
   5  11   3        535.77        547.40       238.91 o                         
   6  11   3          3.69          0.00       115.93 o                         
   7  11   3      20132.54      19765.08       640.24 o                         
   8  11   3        240.28        244.14       218.90 o                         
   9  11   3       1303.40       2039.08      1202.57 o                         
  10  11   3         64.12          0.00       257.19 o                         
  11  11   3      10446.90      10748.78       586.48 o                         
  12  11   3         61.61         15.25      1335.18 o                         
  13  11   3       9051.31       9826.83      1496.10 o                         
  14  11   3         28.76        634.33       770.88 o                         
 -14  12   3         27.34        605.45       959.16 o                         
 -13  12   3       4370.19       4577.85      1515.22 o                         
 -12  12   3       1612.89       1968.92      1371.83 o                         
 -11  12   3       2154.57       1614.87       352.32 o                         
 -10  12   3         62.28         42.99       166.70 o                         
  -9  12   3       8616.77       7555.07       461.88 o                         
  -8  12   3        464.95        709.57       209.90 o                         
  -7  12   3      12422.01      11338.55       426.73 o                         
  -6  12   3       1405.26       1324.67       200.54 o                         
  -5  12   3       2851.06       2513.56       227.67 o                         
  -4  12   3        135.75        290.99       247.91 o                         
  -3  12   3       2927.21       3023.00       391.81 o                         
  -2  12   3        209.48        298.62       169.83 o                         
  -1  12   3      26124.81      27302.91      1013.91 o                         
   0  12   3         49.33        219.54       149.49 o                         
   1  12   3        538.48        485.09       177.84 o                         
   2  12   3          2.63         46.75       110.01 o                         
   3  12   3      13099.65      13175.68       435.35 o                         
   4  12   3        417.82        365.86       110.82 o                         
   5  12   3      13872.35      13954.90       433.05 o                         
   6  12   3        103.93        480.18       286.26 o                         
   7  12   3        369.52        477.04       248.39 o                         
   8  12   3       1971.16       1394.76       244.66 o                         
   9  12   3      12179.03      12111.15       739.32 o                         
  10  12   3        131.18          0.00       350.52 o                         
  11  12   3       7288.47       6657.04       614.91 o                         
  12  12   3       1846.17       1872.79       536.94 o                         
  13  12   3         21.89          0.00       613.35 o                         
 -13  13   3         42.59          0.00       337.30 o                         
 -12  13   3       1217.35        853.21       350.64 o                         
 -11  13   3       2552.90       2206.59       493.39 o                         
 -10  13   3         49.02          0.00       315.14 o                         
  -9  13   3       6766.35       5750.92       411.64 o                         
  -8  13   3       1861.57       1356.12       275.58 o                         
  -7  13   3         21.86          0.00       211.67 o                         
  -6  13   3       1415.18       1281.60       291.14 o                         
  -5  13   3       3140.87       2510.65       310.30 o                         
  -4  13   3         35.51        111.81       424.95 o                         
  -3  13   3       3796.32       3906.26       432.91 o                         
  -2  13   3       4529.12       4191.20       486.15 o                         
  -1  13   3       1605.44       1379.51       387.49 o                         
   0  13   3       1774.52       1011.02       233.08 o                         
   1  13   3      18791.95      19325.82       905.26 o                         
   2  13   3         52.10        187.28       188.41 o                         
   3  13   3       5042.60       4830.70       284.73 o                         
   4  13   3        756.41        590.17       306.60 o                         
   5  13   3       2898.77       3868.24       509.08 o                         
   6  13   3       1680.54       1600.63       372.97 o                         
   7  13   3      19304.53      18509.07      1273.52 o                         
   8  13   3         35.54        660.89      1068.50 o                         
   9  13   3       1926.86       2230.75       401.17 o                         
  10  13   3        266.17        142.67       514.87 o                         
  11  13   3       2703.54       2466.50       474.80 o                         
 -11  14   3       2333.83        911.22       386.15 o                         
 -10  14   3       3014.01       1006.11       564.06 o                         
  -9  14   3       4452.86       3308.43       670.90 o                         
  -8  14   3        279.59       2354.42      1222.88 o                         
  -7  14   3       9169.54       7944.37       754.40 o                         
  -6  14   3        689.37       1328.51       324.95 o                         
  -5  14   3       2836.01       2583.86       471.98 o                         
  -4  14   3       3399.84       3343.74       343.85 o                         
  -3  14   3       1559.13       1002.60       284.17 o                         
  -2  14   3        408.37        311.28       289.54 o                         
  -1  14   3      15791.70      17065.95      1283.19 o                         
   0  14   3       4993.90       4568.54       780.62 o                         
   1  14   3        201.85        463.63       386.44 o                         
   2  14   3       4264.69       5761.91       563.81 o                         
   3  14   3       1463.93       1149.58       328.41 o                         
   4  14   3        151.49        228.11       298.59 o                         
   5  14   3       2351.18       1559.84       909.19 o                         
   6  14   3       3871.23       3988.35       460.40 o                         
   7  14   3          6.24          0.00       536.80 o                         
   8  14   3       1128.65        873.72       527.75 o                         
   9  14   3       8598.03       7300.66       633.90 o                         
  -8  15   3       5150.38       4886.97       880.57 o                         
  -7  15   3        659.12        537.95       543.34 o                         
  -6  15   3       1323.87       2286.00      1486.54 o                         
  -5  15   3       1538.85        987.59       427.29 o                         
  -4  15   3        986.45       1301.45       353.23 o                         
  -3  15   3       1095.15        815.38       465.04 o                         
  -2  15   3       6125.18       6080.42      1270.93 o                         
  -1  15   3       2802.68       3400.12       925.70 o                         
   0  15   3       2278.88       2141.00       476.26 o                         
   1  15   3       3829.08       2604.02       773.48 o                         
   2  15   3       1548.56       1350.73      1289.71 o                         
   3  15   3        343.04       1658.15      1773.80 o                         
   4  15   3       4221.48       3119.42       444.70 o                         
   5  15   3         89.36        364.23       509.53 o                         
   6  15   3         62.37          0.00       323.46 o                         
   7  15   3       6538.64       6165.86       983.97 o                         
  -2  16   3         12.88        225.47       605.45 o                         
  -1  16   3        749.73        304.62       496.88 o                         
   1  16   3        608.54        669.18       895.43 o                         
 -20   0   4       9487.92      10461.57      1242.77 o                         
 -18   0   4        929.97       1205.93       253.33 o                         
 -16   0   4      23269.06      24011.62       770.28 o                         
 -14   0   4      11249.36      10777.38       371.24 o                         
 -12   0   4       3757.45       4035.59       160.64 o                         
 -10   0   4      65662.95      64658.70      1435.06 o                         
  -8   0   4       8796.17       8698.96       226.31 o                         
  -6   0   4      10441.30       9799.25       650.06 o                         
  -4   0   4       8823.52       7827.53       423.82 o                         
  -2   0   4      45022.66      43544.86       854.17 o                         
   0   0   4       7933.29       7345.12       767.97 o                         
   2   0   4      67363.83      60159.32      5691.25 o                         
   4   0   4      12339.04      13390.38       394.36 o                         
   6   0   4      85014.09      82023.16      4697.03 o                         
   8   0   4      64290.64      63010.30      2391.54 o                         
  10   0   4       1726.00       2049.71       348.93 o                         
  12   0   4        755.37        854.63        62.52 o                         
  14   0   4      15405.48      16375.38       962.67 o                         
  16   0   4         18.19        756.08       592.71 o                         
  18   0   4       8840.52       8890.97      1026.08 o                         
  20   0   4       3108.86       2744.56       502.10 o                         
 -21   1   4        115.41        556.97       939.25 o                         
 -20   1   4       2145.27       3780.21      1093.82 o                         
 -19   1   4         35.16        874.90       733.12 o                         
 -18   1   4      24131.75      26052.87       847.35 o                         
 -17   1   4        592.57        686.93        64.38 o                         
 -16   1   4        508.39        370.98       101.19 o                         
 -15   1   4       4532.63       4578.66       366.58 o                         
 -14   1   4      16710.02      16776.09       309.92 o                         
 -13   1   4         89.39        208.35       124.18 o                         
 -12   1   4      33398.81      33212.01       840.78 o                         
 -11   1   4      13301.00      13198.96       267.23 o                         
 -10   1   4       1234.82       1378.88       125.10 o                         
  -9   1   4       7629.47       7594.54       264.67 o                         
  -8   1   4      45486.88      45816.93       766.70 o                         
  -7   1   4       4259.13       3995.01       128.78 o                         
  -6   1   4      43156.14      40880.56       628.92 o                         
  -5   1   4        208.83        294.40        38.99 o                         
  -4   1   4      23645.90      23129.06       380.44 o                         
  -3   1   4      37787.83      35767.12       497.52 o                         
  -2   1   4     173939.88     161594.62      2538.17 o                         
  -1   1   4       1806.52       1955.54        95.63 o                         
   0   1   4      80158.80      75703.18      2009.98 o                         
   1   1   4      14676.25      14102.24       313.57 o                         
   2   1   4       6552.98       6584.90       284.24 o                         
   3   1   4      21454.00      20357.54       436.29 o                         
   4   1   4       9851.42       9750.40       212.20 o                         
   5   1   4       5351.12       5362.71       170.57 o                         
   6   1   4      29775.32      30725.79       564.09 o                         
   7   1   4       2442.05       2510.79       116.76 o                         
   8   1   4      13923.08      12885.77       378.31 o                         
   9   1   4       1852.58       1879.74       197.32 o                         
  10   1   4      21717.30      22385.97       399.30 o                         
  11   1   4         71.25        106.81        51.13 o                         
  12   1   4        160.80        251.10        87.90 o                         
  13   1   4       1386.25       1334.85        92.07 o                         
  14   1   4       4690.86       4745.48       246.80 o                         
  15   1   4         49.27         61.11       211.87 o                         
  16   1   4      13844.39      14808.30       547.72 o                         
  17   1   4       1457.99       1947.91       625.98 o                         
  18   1   4       2409.44       2433.15       358.26 o                         
  19   1   4       1955.81       2349.39       342.26 o                         
  20   1   4       3734.66       4009.26       473.32 o                         
 -21   2   4        165.60       1375.98      2944.41 o                         
 -20   2   4       5067.40       7548.87      9108.86 o                         
 -19   2   4       1995.20       1943.23       886.14 o                         
 -18   2   4         48.55        701.95       406.79 o                         
 -17   2   4       9421.18       9891.18      1892.83 o                         
 -16   2   4      11796.95      12346.46       443.06 o                         
 -15   2   4       2602.68       2379.82       102.88 o                         
 -14   2   4      12746.44      13122.08       264.98 o                         
 -13   2   4       2108.56       2089.53       188.12 o                         
 -12   2   4        599.51        680.09       294.82 o                         
 -11   2   4       1012.74       1021.78       129.24 o                         
 -10   2   4      31694.08      32285.56       640.31 o                         
  -9   2   4        532.37        568.48       106.29 o                         
  -8   2   4      17827.36      17523.62       389.11 o                         
  -7   2   4      14533.76      14834.62       256.94 o                         
  -6   2   4       4291.32       4050.65        86.57 o                         
  -5   2   4       6407.51       6241.71       120.84 o                         
  -4   2   4      18378.90      17284.57       272.31 o                         
  -3   2   4      21709.52      21580.52       349.29 o                         
  -2   2   4        126.88         90.09        82.33 o                         
  -1   2   4       1872.49       1811.44        90.47 o                         
   0   2   4      73134.42      72634.50      2941.22 o                         
   1   2   4      13861.13      12809.00       256.87 o                         
   2   2   4      17722.20      17031.79       513.04 o                         
   3   2   4       9190.16       8515.74       544.91 o                         
   4   2   4       8663.27       8264.97       487.55 o                         
   5   2   4      20484.44      19856.65       466.93 o                         
   6   2   4       2853.00       2669.07       127.42 o                         
   7   2   4       1867.70       2228.11       178.92 o                         
   8   2   4     109498.77     111220.35      2455.51 o                         
   9   2   4      26184.81      25738.09       432.30 o                         
  10   2   4        357.00        557.26       290.68 o                         
  11   2   4      13959.15      14758.59       532.59 o                         
  12   2   4       9077.56       9575.64       274.69 o                         
  13   2   4          0.74         70.88       143.73 o                         
  14   2   4      15463.60      16170.42       577.74 o                         
  15   2   4       9778.18      10209.28       476.13 o                         
  16   2   4       1897.86       2594.73       363.06 o                         
  17   2   4       4379.30       5053.18       380.13 o                         
  18   2   4       8946.36      10413.83       636.04 o                         
  19   2   4         31.64        662.90       783.36 o                         
  20   2   4       1106.73        952.45       541.45 o                         
 -21   3   4       3475.84       3949.17      8391.88 o                         
 -20   3   4         87.06        141.13       412.66 o                         
 -19   3   4         62.24          0.00       415.03 o                         
 -18   3   4       4243.20       4740.21       535.17 o                         
 -17   3   4        720.84        963.03       334.59 o                         
 -16   3   4        487.98        586.90       116.81 o                         
 -15   3   4       3034.34       2952.02       197.88 o                         
 -14   3   4        117.04        173.73       124.20 o                         
 -13   3   4         29.59        170.43        74.25 o                         
 -12   3   4      20365.07      20228.07       557.57 o                         
 -11   3   4      16724.78      16945.27       323.33 o                         
 -10   3   4      17913.59      18352.03       344.70 o                         
  -9   3   4      43346.90      43637.68       687.86 o                         
  -8   3   4       9092.97       8747.57       151.65 o                         
  -7   3   4       2172.17       2476.76       150.86 o                         
  -6   3   4      49993.59      49895.85       785.09 o                         
  -5   3   4      32917.85      32164.36       630.28 o                         
  -4   3   4         22.86        152.58        69.45 o                         
  -3   3   4      37089.88      36688.75       607.76 o                         
  -2   3   4      62588.26      62403.24       954.50 o                         
  -1   3   4         29.69        149.48       205.12 o                         
   0   3   4       4888.79       4870.15       119.35 o                         
   1   3   4      20755.89      19244.85       543.31 o                         
   2   3   4        148.63         83.10        53.55 o                         
   3   3   4      37054.53      36259.46       779.26 o                         
   4   3   4      34025.88      33272.13      1072.29 o                         
   5   3   4       9010.99       9304.50       222.11 o                         
   6   3   4      27036.12      26119.15       477.66 o                         
   7   3   4       1557.86       1555.43        88.30 o                         
   8   3   4      14335.86      14608.38       304.52 o                         
   9   3   4       4235.87       4325.18       158.50 o                         
  10   3   4      25383.62      25729.78       657.26 o                         
  11   3   4       1922.49       1877.83       172.75 o                         
  12   3   4       5915.20       6123.89       544.57 o                         
  13   3   4      10771.66      10911.59       486.83 o                         
  14   3   4       4012.35       4360.26       225.70 o                         
  15   3   4         32.54        316.27       220.48 o                         
  16   3   4      10179.93      10477.66       722.62 o                         
  17   3   4       4160.25       4673.28       922.52 o                         
  18   3   4         43.52         71.68       436.30 o                         
  19   3   4       5135.63       6372.71       684.55 o                         
 -21   4   4        548.35        227.83       532.45 o                         
 -20   4   4       1431.06       1218.91       600.12 o                         
 -19   4   4       8523.82       8404.01       878.07 o                         
 -18   4   4         50.69          0.00       293.96 o                         
 -17   4   4       6527.33       6273.45       603.86 o                         
 -16   4   4       1868.00       1280.71       367.35 o                         
 -15   4   4         12.62        242.80       137.52 o                         
 -14   4   4        472.87        507.11        87.92 o                         
 -13   4   4      19167.57      19516.27       572.17 o                         
 -12   4   4         25.37         93.03        72.36 o                         
 -11   4   4       4445.93       4578.36       479.96 o                         
 -10   4   4       9272.84       9137.79       172.73 o                         
  -9   4   4       3854.70       3600.45       106.13 o                         
  -8   4   4       4317.47       4645.49       114.67 o                         
  -7   4   4      53732.62      53179.04       713.26 o                         
  -6   4   4        930.07       1136.73       105.79 o                         
  -5   4   4       9095.78       9069.07       190.42 o                         
  -4   4   4       8472.95       8478.29       289.41 o                         
  -3   4   4      72930.74      72753.81      1548.40 o                         
  -2   4   4      49564.54      49580.68       801.68 o                         
  -1   4   4      53112.90      53127.90      1048.03 o                         
   0   4   4        105.74        172.38       192.21 o                         
   1   4   4       4649.94       4802.62       153.88 o                         
   2   4   4       1553.21       1287.51        90.13 o                         
   3   4   4      18559.66      17774.80       468.20 o                         
   4   4   4        255.19        389.99        76.28 o                         
   5   4   4      17843.66      17070.58       335.91 o                         
   6   4   4        124.44        287.85       143.71 o                         
   7   4   4       4225.55       4090.05       129.17 o                         
   8   4   4       4227.68       3979.46       210.19 o                         
   9   4   4      11574.34      11232.86       230.31 o                         
  10   4   4       7803.45       8260.29       194.28 o                         
  11   4   4      29801.53      29526.28       640.58 o                         
  12   4   4       5128.14       5103.94       228.59 o                         
  13   4   4          6.11         15.38       109.93 o                         
  14   4   4       6773.30       6735.59       804.62 o                         
  15   4   4       7918.06       8718.14       374.76 o                         
  16   4   4          2.73        318.75       420.66 o                         
  17   4   4       3103.01       3956.29       812.58 o                         
  18   4   4       4778.16       3939.42      1202.94 o                         
  19   4   4         19.99          0.00       358.67 o                         
 -20   5   4         49.06        634.13      1239.58 o                         
 -19   5   4        629.81       3706.00      1108.93 o                         
 -18   5   4       1735.40       1405.29       548.09 o                         
 -17   5   4       2979.25       3948.18       516.23 o                         
 -16   5   4        176.41        198.42       154.79 o                         
 -15   5   4      23567.05      24435.32       703.71 o                         
 -14   5   4        837.21        812.53       115.00 o                         
 -13   5   4         35.20        174.04       117.44 o                         
 -12   5   4       7542.36       7575.23       221.51 o                         
 -11   5   4      17403.67      17267.12       314.85 o                         
 -10   5   4         50.60         91.63        58.70 o                         
  -9   5   4      13756.27      14041.41       493.60 o                         
  -8   5   4         22.29        167.88        72.67 o                         
  -7   5   4       1049.35       1218.40        86.93 o                         
  -6   5   4        566.84        737.74        62.44 o                         
  -5   5   4      55091.95      54849.50       791.59 o                         
  -4   5   4       6961.88       7365.92       192.75 o                         
  -3   5   4      21630.48      22947.84       387.43 o                         
  -2   5   4       4410.07       4952.04       103.75 o                         
  -1   5   4       7907.01       7825.11       193.34 o                         
   0   5   4        891.17        796.25       124.64 o                         
   1   5   4      34471.34      35014.64      1218.16 o                         
   2   5   4      13337.16      13937.62       280.25 o                         
   3   5   4      19802.46      19851.26       564.34 o                         
   4   5   4      16655.15      17179.77       742.62 o                         
   5   5   4      12505.63      12529.92       254.95 o                         
   6   5   4       4802.47       4682.02       452.69 o                         
   7   5   4      11436.81      11768.15       267.64 o                         
   8   5   4        823.81        778.72       109.93 o                         
   9   5   4       4126.63       4119.11       328.27 o                         
  10   5   4       4083.55       3897.88       130.04 o                         
  11   5   4       7974.08       8237.85       269.07 o                         
  12   5   4       1153.83        981.03       172.48 o                         
  13   5   4      16787.20      17048.49       678.29 o                         
  14   5   4        102.43        500.14       282.37 o                         
  15   5   4       1425.01       1111.56       172.62 o                         
  16   5   4        744.35        488.88       492.33 o                         
  17   5   4       2574.48       2992.18      1115.31 o                         
  18   5   4         39.32        293.77       444.53 o                         
  19   5   4       5439.16       4554.96       814.17 o                         
 -20   6   4         74.27          0.00       860.38 o                         
 -19   6   4       4213.88       4292.33      1121.68 o                         
 -18   6   4        522.66        385.58       449.31 o                         
 -17   6   4       5655.02       5407.64       787.09 o                         
 -16   6   4        278.16        184.49       213.17 o                         
 -15   6   4       2437.18       2054.25       191.81 o                         
 -14   6   4        317.00        352.44       303.10 o                         
 -13   6   4      29109.08      30234.10       710.11 o                         
 -12   6   4       2380.79       2299.44       140.28 o                         
 -11   6   4       2090.28       2150.96       145.34 o                         
 -10   6   4        233.91         43.21        68.99 o                         
  -9   6   4       4187.67       4461.52       242.76 o                         
  -8   6   4         42.82         63.76        73.01 o                         
  -7   6   4      34940.41      34796.00       572.64 o                         
  -6   6   4        290.85        396.66        73.59 o                         
  -5   6   4      12442.02      11962.43       250.21 o                         
  -4   6   4       4864.72       5211.02       223.53 o                         
  -3   6   4       3693.34       3728.97       171.29 o                         
  -2   6   4        305.26        427.38        91.53 o                         
  -1   6   4      14033.10      14056.13       627.89 o                         
   0   6   4        130.99        142.41       101.63 o                         
   1   6   4       7693.65       7753.63       179.39 o                         
   2   6   4       1200.60       1298.20        85.26 o                         
   3   6   4      32320.12      32040.65       527.05 o                         
   4   6   4         92.41        115.39       138.79 o                         
   5   6   4      43219.20      42672.55       849.70 o                         
   6   6   4       3144.90       3865.89       315.32 o                         
   7   6   4        114.52        145.58        87.61 o                         
   8   6   4       3088.07       2818.64       220.31 o                         
   9   6   4      10125.31       9791.46       300.61 o                         
  10   6   4       3113.17       3017.59       168.80 o                         
  11   6   4      10892.41      10772.44       445.28 o                         
  12   6   4       2331.37       2571.79       153.68 o                         
  13   6   4        874.26        783.15       213.28 o                         
  14   6   4        274.18        482.50       192.72 o                         
  15   6   4       7058.12       6831.97       320.23 o                         
  16   6   4        226.77        819.96       586.69 o                         
  17   6   4       4408.31       3901.69       893.84 o                         
  18   6   4          2.13        229.41       416.49 o                         
 -19   7   4       3046.32       1975.68       793.46 o                         
 -18   7   4        756.05       3814.35      1344.74 o                         
 -17   7   4       1849.99        764.78       414.26 o                         
 -16   7   4        183.40        265.84       171.29 o                         
 -15   7   4      20494.15      20706.10       660.66 o                         
 -14   7   4       1415.07       1227.50       214.97 o                         
 -13   7   4       3704.48       3467.49       182.74 o                         
 -12   7   4        743.02        737.45       237.86 o                         
 -11   7   4       3833.00       3953.37       147.64 o                         
 -10   7   4         50.16          9.95        77.44 o                         
  -9   7   4       8622.25       8910.40       318.28 o                         
  -8   7   4        286.67        365.48        73.59 o                         
  -7   7   4        853.67        841.95        82.97 o                         
  -6   7   4       2377.77       2327.06      2104.71 o                         
  -5   7   4      41444.78      41618.68       795.48 o                         
  -4   7   4        691.25        816.69        97.32 o                         
  -3   7   4      23161.09      23520.86       697.28 o                         
  -2   7   4       1345.97       1847.16       337.14 o                         
  -1   7   4        221.92        493.30       207.15 o                         
   0   7   4      10334.77      10769.62       351.75 o                         
   1   7   4      43477.67      44102.33      1060.19 o                         
   2   7   4         69.18        155.10       117.19 o                         
   3   7   4      43084.81      43372.77       863.90 o                         
   4   7   4      16014.16      16429.02       371.41 o                         
   5   7   4      15507.12      15445.14       383.86 o                         
   6   7   4       6309.27       6329.58       239.84 o                         
   7   7   4      24862.91      25745.88       777.79 o                         
   8   7   4        503.37        437.57       111.31 o                         
   9   7   4       5181.24       5455.96       304.48 o                         
  10   7   4       1398.29       1382.73       189.04 o                         
  11   7   4       7168.63       7413.06       470.06 o                         
  12   7   4       2089.19       1687.27       451.67 o                         
  13   7   4      27194.44      29306.75       554.64 o                         
  14   7   4        993.78        962.43       213.83 o                         
  15   7   4       2880.01       2293.10       575.04 o                         
  16   7   4       1143.66       2065.55       605.93 o                         
  17   7   4       1301.73        943.34       437.66 o                         
  18   7   4         13.87        643.69       371.05 o                         
 -18   8   4         65.76        286.79       573.59 o                         
 -17   8   4       3497.97       4174.43      1175.85 o                         
 -16   8   4       4156.74       3515.99       842.85 o                         
 -15   8   4        662.22        490.45       186.55 o                         
 -14   8   4       1936.19       1645.01       144.56 o                         
 -13   8   4      15761.85      15259.82       429.46 o                         
 -12   8   4         99.04        188.34       109.30 o                         
 -11   8   4       7235.51       6959.53       238.71 o                         
 -10   8   4       6584.10       6567.88       260.33 o                         
  -9   8   4        517.91        476.17       226.29 o                         
  -8   8   4        371.18        440.89       437.87 o                         
  -7   8   4      39698.59      40004.83       876.65 o                         
  -6   8   4        658.39        646.41       189.50 o                         
  -5   8   4      14733.81      15212.79       367.68 o                         
  -4   8   4      14501.43      14754.64       332.69 o                         
  -3   8   4       9893.90      10495.59       322.26 o                         
  -2   8   4       9186.95       9230.56       488.73 o                         
  -1   8   4      30990.52      30552.63       627.45 o                         
   0   8   4       4392.58       5085.57       386.01 o                         
   1   8   4       7088.32       7227.88       225.17 o                         
   2   8   4      16481.38      16298.99       597.01 o                         
   3   8   4      23636.57      24673.71       633.16 o                         
   4   8   4       2875.28       2918.60       128.16 o                         
   5   8   4      32364.90      32528.73       681.09 o                         
   6   8   4       6693.40       7064.67       259.12 o                         
   7   8   4        601.84        422.43       339.91 o                         
   8   8   4       1962.71       2358.45       305.60 o                         
   9   8   4       6894.75       7205.31       246.53 o                         
  10   8   4         60.62        434.95       157.30 o                         
  11   8   4      15787.61      15995.42       436.67 o                         
  12   8   4       2288.26       1996.42       281.29 o                         
  13   8   4       1625.62       1951.36       200.20 o                         
  14   8   4       2379.87       2460.47       235.74 o                         
  15   8   4      10708.52      10942.87      1382.72 o                         
  16   8   4        165.46        266.84       227.74 o                         
  17   8   4        723.26       2685.53      1958.16 o                         
 -18   9   4       4395.09       3639.08      1312.87 o                         
 -17   9   4        109.11        736.10      1054.76 o                         
 -16   9   4        187.13       1019.71       854.01 o                         
 -15   9   4       4248.98       3290.30       284.99 o                         
 -14   9   4       4833.03       3941.05       504.16 o                         
 -13   9   4       1837.71       1603.89       216.82 o                         
 -12   9   4      11319.73      11391.28       335.57 o                         
 -11   9   4       2399.49       2696.63       164.71 o                         
 -10   9   4         19.37        207.16        91.99 o                         
  -9   9   4       6875.43       6882.10       180.83 o                         
  -8   9   4       4856.29       4810.94       348.41 o                         
  -7   9   4        329.64        336.45       101.29 o                         
  -6   9   4       7655.12       8317.13       450.71 o                         
  -5   9   4      16733.40      17059.00       375.04 o                         
  -4   9   4        726.86        772.36      1504.02 o                         
  -3   9   4       3013.97       3000.51       137.14 o                         
  -2   9   4       8349.68       8599.91       320.88 o                         
  -1   9   4       1949.21       2019.89       138.89 o                         
   0   9   4       2541.19       2723.29       266.34 o                         
   1   9   4       5135.44       5442.43       192.97 o                         
   2   9   4      14448.86      15206.50       421.77 o                         
   3   9   4      21405.19      22378.40       637.02 o                         
   4   9   4      11431.01      12105.60       449.21 o                         
   5   9   4        114.53        261.55       109.09 o                         
   6   9   4       8051.16       8730.65       958.24 o                         
   7   9   4       8970.39       9697.91       556.82 o                         
   8   9   4       3340.92       3348.54       526.64 o                         
   9   9   4       6716.16       6653.45       627.36 o                         
  10   9   4       8533.50       8226.34       482.61 o                         
  11   9   4        244.77        448.50       160.32 o                         
  12   9   4       2089.14       2241.56       248.11 o                         
  13   9   4      10081.95      11452.16       764.78 o                         
  14   9   4        159.68        371.66       952.79 o                         
  15   9   4        141.44          0.00       309.99 o                         
  16   9   4       3289.73       2810.57       793.46 o                         
 -17  10   4       1842.66        573.59       920.92 o                         
 -16  10   4       4798.70       3387.34       955.98 o                         
 -15  10   4         22.27          0.00       506.67 o                         
 -14  10   4       2415.61       2320.28       307.37 o                         
 -13  10   4       1375.58       1742.95       585.87 o                         
 -12  10   4        496.40        312.84       202.38 o                         
 -11  10   4         68.42        151.03       262.63 o                         
 -10  10   4      21917.05      23782.60       663.84 o                         
  -9  10   4         95.81         22.29       142.58 o                         
  -8  10   4       2897.14       2835.18       270.45 o                         
  -7  10   4       3856.96       3556.59       158.56 o                         
  -6  10   4      12826.08      13973.29       476.50 o                         
  -5  10   4       2270.90       2114.36       134.61 o                         
  -4  10   4      32927.18      33473.34       738.39 o                         
  -3  10   4       7625.74       7948.69       224.19 o                         
  -2  10   4       3749.58       3712.96       181.90 o                         
  -1  10   4       9116.05       9197.96       490.80 o                         
   0  10   4      11865.72      12400.08       335.54 o                         
   1  10   4       2574.56       2741.02       532.39 o                         
   2  10   4      15608.18      16430.04       387.43 o                         
   3  10   4       2927.77       2907.79       242.85 o                         
   4  10   4       1647.58       1360.45       110.78 o                         
   5  10   4       2473.00       2431.33       137.56 o                         
   6  10   4       7300.41       7156.71       589.52 o                         
   7  10   4          7.39          0.00       121.48 o                         
   8  10   4       8711.18       8588.68       346.18 o                         
   9  10   4       1628.63       1581.64       227.66 o                         
  10  10   4         16.57        451.12       381.88 o                         
  11  10   4       2033.86       1600.47       245.54 o                         
  12  10   4      10764.25      11086.01      1797.24 o                         
  13  10   4          6.28        628.97       469.21 o                         
  14  10   4       6023.16       7277.81       744.07 o                         
  15  10   4       1395.12       1059.11       796.65 o                         
 -16  11   4         84.28        697.86       885.87 o                         
 -15  11   4        658.96          0.00      1083.44 o                         
 -14  11   4       2761.42       2275.75      1120.09 o                         
 -13  11   4       1275.71       1155.80       925.56 o                         
 -12  11   4      10870.13      10220.04       492.26 o                         
 -11  11   4       2589.43       2402.62       245.77 o                         
 -10  11   4       1148.83       1229.99      2606.04 o                         
  -9  11   4        368.89        719.45       345.67 o                         
  -8  11   4      13490.16      13933.96       646.39 o                         
  -7  11   4        431.37        482.50       292.98 o                         
  -6  11   4       9237.47       9203.91       431.73 o                         
  -5  11   4         11.82        206.32       155.46 o                         
  -4  11   4       1278.91       1211.50       238.42 o                         
  -3  11   4         64.27        314.24       195.57 o                         
  -2  11   4      11499.52      12393.37       344.73 o                         
  -1  11   4        218.65        197.51       161.60 o                         
   0  11   4      10294.91      10695.37       263.25 o                         
   1  11   4        273.41        551.13       143.62 o                         
   2  11   4       3441.10       3293.47       318.12 o                         
   3  11   4         46.51        121.33        96.13 o                         
   4  11   4       5585.80       5197.74       312.30 o                         
   5  11   4       1519.48       1297.64       225.17 o                         
   6  11   4      15541.73      14978.86       779.18 o                         
   7  11   4         15.06        326.67       191.89 o                         
   8  11   4        263.91        679.89       217.46 o                         
   9  11   4        178.29        910.62       319.74 o                         
  10  11   4      16293.99      17322.52       932.90 o                         
  11  11   4         45.69        530.27       349.10 o                         
  12  11   4       4067.39       3825.66       420.93 o                         
  13  11   4         59.63        197.93       318.29 o                         
  14  11   4        739.23        915.25       407.45 o                         
 -14  12   4       3307.77       1210.90       895.43 o                         
 -13  12   4        126.73         77.43       376.67 o                         
 -12  12   4         94.12        250.82       266.50 o                         
 -11  12   4        483.11        471.49       707.85 o                         
 -10  12   4      15797.89      16333.14       640.78 o                         
  -9  12   4        251.95        262.65       136.56 o                         
  -8  12   4       7647.78       7030.43       345.32 o                         
  -7  12   4        852.28        885.85       180.76 o                         
  -6  12   4        601.31        734.73       188.80 o                         
  -5  12   4       2169.33       2267.91       324.26 o                         
  -4  12   4      14668.33      14758.82       810.88 o                         
  -3  12   4        404.84        487.83       391.38 o                         
  -2  12   4       8348.78       8015.57       325.66 o                         
  -1  12   4       1375.00       1081.41       348.23 o                         
   0  12   4       6207.70       6316.87       336.40 o                         
   1  12   4         21.46          0.00       195.66 o                         
   2  12   4      16603.49      17404.12       543.01 o                         
   3  12   4        359.14        293.06       144.18 o                         
   4  12   4        570.82        788.50       275.97 o                         
   5  12   4       1205.98       1026.93       164.22 o                         
   6  12   4      15304.51      16795.90       732.69 o                         
   7  12   4        690.74        436.40       202.06 o                         
   8  12   4      12820.85      13916.89       791.46 o                         
   9  12   4         21.20         84.83       407.37 o                         
  10  12   4         53.14        100.46       292.61 o                         
  11  12   4        191.16        311.53       459.60 o                         
  12  12   4       5489.27       6165.29       722.24 o                         
  13  12   4        370.79       1178.46      1244.36 o                         
 -12  13   4       5151.08       3985.27       890.65 o                         
 -11  13   4        680.81       2851.88       723.47 o                         
 -10  13   4         81.98          0.00       302.64 o                         
  -9  13   4        691.51       1055.33       515.60 o                         
  -8  13   4       8385.75       8272.72      1139.74 o                         
  -7  13   4         35.26          0.00       318.30 o                         
  -6  13   4       7213.92       6837.74       655.16 o                         
  -5  13   4        571.42        493.32       235.03 o                         
  -4  13   4        690.96        488.75       248.88 o                         
  -3  13   4       1377.01        884.75       237.82 o                         
  -2  13   4      11869.25      12967.62       561.86 o                         
  -1  13   4         13.53          0.00       142.83 o                         
   0  13   4      23378.75      23931.48       821.83 o                         
   1  13   4       1224.48       1654.12       407.77 o                         
   2  13   4        134.85         72.32       320.19 o                         
   3  13   4        782.46        642.85       255.87 o                         
   4  13   4      10875.12      10452.92       539.94 o                         
   5  13   4         23.10        398.56       256.58 o                         
   6  13   4       5964.34       6583.67       611.67 o                         
   7  13   4       1522.12       1659.09       539.05 o                         
   8  13   4       3810.97       3360.42       537.36 o                         
   9  13   4        226.08        416.97       292.89 o                         
  10  13   4       9647.23      11257.55      1361.91 o                         
  11  13   4        479.49          9.99       795.05 o                         
 -10  14   4       8163.55       6559.31      1207.32 o                         
  -9  14   4       1478.05       2132.28      1177.44 o                         
  -8  14   4       2191.69       1826.12       598.11 o                         
  -7  14   4       2107.94       1836.90       619.79 o                         
  -6  14   4        444.35        314.30       392.16 o                         
  -5  14   4        396.81       1209.78       424.06 o                         
  -4  14   4       4215.82       4294.86       592.76 o                         
  -3  14   4        305.65        668.68       231.81 o                         
  -2  14   4       2677.04       2105.89       373.20 o                         
  -1  14   4       4759.62       5198.41       872.27 o                         
   0  14   4       6944.40       6807.73       900.08 o                         
   1  14   4        580.74       1254.79       572.91 o                         
   2  14   4       9597.56       8988.25       867.24 o                         
   3  14   4       1120.85       1562.13       640.09 o                         
   4  14   4        312.21        282.32       474.41 o                         
   5  14   4       3561.66       3239.68       358.52 o                         
   6  14   4       7618.17       8070.87       911.37 o                         
   7  14   4        170.93        786.65       426.76 o                         
   8  14   4      14356.49      14349.98       847.37 o                         
   9  14   4        863.57        852.60       442.06 o                         
  -8  15   4       3837.51       4698.75      1473.86 o                         
  -7  15   4         53.59          0.00       522.84 o                         
  -6  15   4       2261.35       2864.14      1000.91 o                         
  -5  15   4       3096.24       2080.13       516.94 o                         
  -4  15   4          4.32          0.00       436.37 o                         
  -3  15   4       2249.62       1173.42       782.31 o                         
  -2  15   4       4792.18       5430.35       724.56 o                         
  -1  15   4        486.61       1152.33      1339.96 o                         
   0  15   4       2293.82       2468.02       471.56 o                         
   1  15   4       5561.00       4509.03       703.62 o                         
   2  15   4          6.24          0.00       389.14 o                         
   3  15   4       2252.74       2198.72       616.60 o                         
   4  15   4        369.83        735.39       594.99 o                         
   5  15   4        736.51        575.14       421.67 o                         
   6  15   4       1583.93       1388.71       489.40 o                         
 -21   0   5        255.00        697.86      1083.44 o                         
 -19   0   5      12535.53      19536.97      5340.72 o                         
 -17   0   5      30390.21      29742.56       934.75 o                         
 -15   0   5         59.19        162.97        62.14 o                         
 -13   0   5      28455.15      30018.58       893.84 o                         
 -11   0   5      34156.67      34002.07      1078.66 o                         
  -9   0   5      15613.86      15903.03       442.32 o                         
  -7   0   5       4172.57       3588.99       146.98 o                         
  -5   0   5      14226.39      12975.51       341.58 o                         
  -3   0   5      16751.46      17075.09       865.16 o                         
   1   0   5      27724.36      25052.31       726.39 o                         
   3   0   5      16780.58      16158.39      1599.67 o                         
   5   0   5      24409.93      23382.19      1543.90 o                         
   7   0   5       1577.11       1737.30       125.87 o                         
   9   0   5      25220.06      24568.34       658.39 o                         
  11   0   5       4884.89       4748.49       234.49 o                         
  13   0   5        365.23        531.73       175.26 o                         
  15   0   5      12745.99      14008.09      1574.17 o                         
  17   0   5      15964.67      16110.82       890.28 o                         
  19   0   5          3.33          0.00       417.31 o                         
 -21   1   5       7350.73      10127.88      1537.30 o                         
 -20   1   5         25.37          0.00       825.33 o                         
 -19   1   5       7802.69       7515.26       884.89 o                         
 -18   1   5       1611.86       1837.91       259.70 o                         
 -17   1   5       6656.01       6450.29       197.39 o                         
 -16   1   5       7102.40       7226.72       210.52 o                         
 -15   1   5      16851.67      16885.92       385.66 o                         
 -14   1   5        730.87        578.16       285.17 o                         
 -13   1   5       5662.68       5625.79       217.52 o                         
 -12   1   5       2381.17       2544.26       206.52 o                         
 -11   1   5       6117.74       5946.63       178.94 o                         
 -10   1   5       5880.05       5820.72       331.62 o                         
  -9   1   5      43165.01      41674.46       656.88 o                         
  -8   1   5        296.35        141.72        77.73 o                         
  -7   1   5       4074.05       4390.14       111.94 o                         
  -6   1   5       2463.14       2778.21       177.08 o                         
  -5   1   5        687.50        855.25        67.61 o                         
  -4   1   5       2691.77       2539.32       107.28 o                         
  -3   1   5      45872.98      43979.94       656.34 o                         
  -2   1   5        194.51        119.10        40.24 o                         
  -1   1   5       2580.66       2864.93       132.90 o                         
   0   1   5      41887.25      36985.39       918.54 o                         
   1   1   5      41324.81      39551.19      1027.68 o                         
   2   1   5       6153.45       6282.95       175.54 o                         
   3   1   5      61752.93      60580.40      1337.28 o                         
   4   1   5      34894.31      34214.18       660.51 o                         
   5   1   5       1772.43       1831.41       102.69 o                         
   6   1   5       4371.40       4224.15       116.60 o                         
   7   1   5      61196.40      59016.77      1126.90 o                         
   8   1   5        808.03        744.69       108.68 o                         
   9   1   5      29007.51      27589.09       579.45 o                         
  10   1   5       5650.64       5566.82       219.97 o                         
  11   1   5       1456.37       1554.51       137.98 o                         
  12   1   5       1897.17       1916.81        99.26 o                         
  13   1   5       8592.97       8848.53       279.49 o                         
  14   1   5       1179.39       1085.91       168.34 o                         
  15   1   5       5834.37       6025.11       291.71 o                         
  16   1   5       1855.76       2329.51       397.35 o                         
  17   1   5       1040.04        644.31       501.58 o                         
  18   1   5       1854.42       1844.82       308.66 o                         
  19   1   5       8045.92       8874.32       645.63 o                         
 -21   2   5        237.35       1275.70       865.16 o                         
 -20   2   5        716.51        625.42      1198.16 o                         
 -19   2   5       6903.40       7504.60      1014.76 o                         
 -18   2   5        384.20        383.85       526.10 o                         
 -17   2   5       7906.50       7626.73      1919.92 o                         
 -16   2   5       1408.95       1387.63       142.12 o                         
 -15   2   5         63.67          0.00        91.53 o                         
 -14   2   5       1972.08       2007.52       120.82 o                         
 -13   2   5       7280.97       7424.83       309.08 o                         
 -12   2   5       3777.17       3822.89       155.62 o                         
 -11   2   5      38588.27      38021.70       679.33 o                         
 -10   2   5      12549.58      12546.38       462.24 o                         
  -9   2   5       5761.79       5811.97       175.59 o                         
  -8   2   5      21066.38      20235.81       381.86 o                         
  -7   2   5      56370.37      55006.19       853.40 o                         
  -6   2   5       3811.39       4326.76       134.76 o                         
  -5   2   5      18696.89      18001.55       282.45 o                         
  -4   2   5      52892.46      50722.28       738.44 o                         
  -3   2   5      17267.04      17386.75       406.13 o                         
  -2   2   5      10449.32       9887.93       337.60 o                         
  -1   2   5      71796.91      69314.63      1452.59 o                         
   0   2   5        778.53        781.77        92.41 o                         
   1   2   5       7336.01       7127.94       186.78 o                         
   2   2   5      21873.82      21505.47       370.61 o                         
   3   2   5      27626.73      27498.37      1215.68 o                         
   4   2   5        329.19        457.28        77.33 o                         
   5   2   5      23289.94      21668.13       399.74 o                         
   6   2   5      13697.61      13058.51       354.54 o                         
   7   2   5       6723.71       7008.42       202.53 o                         
   8   2   5      11441.66      11178.45       543.06 o                         
   9   2   5      15006.31      14484.73       302.25 o                         
  10   2   5        738.19        855.91        96.50 o                         
  11   2   5      13387.46      13618.57       305.34 o                         
  12   2   5       1946.95       2160.71       227.61 o                         
  13   2   5       3156.58       2737.19       219.83 o                         
  14   2   5       3092.31       2906.57       274.05 o                         
  15   2   5       8733.17       9173.22       467.18 o                         
  16   2   5        600.28        865.05       248.96 o                         
  17   2   5       9651.99      10378.88      3201.09 o                         
  18   2   5       3601.33       3809.28       419.60 o                         
  19   2   5        429.96        626.54       672.51 o                         
 -21   3   5       2693.77       3862.27      1010.37 o                         
 -20   3   5       1921.60       2088.69       712.80 o                         
 -19   3   5       2264.51       4689.91      1853.00 o                         
 -18   3   5       4525.99       4587.48       473.84 o                         
 -17   3   5       1145.07       1514.05       481.17 o                         
 -16   3   5       9257.64       9157.36       285.88 o                         
 -15   3   5       4770.65       4370.71       154.36 o                         
 -14   3   5       1978.38       1871.90        95.35 o                         
 -13   3   5       6457.15       7123.24       576.77 o                         
 -12   3   5      11239.25      11309.48       373.85 o                         
 -11   3   5       1308.66       1386.65        94.42 o                         
 -10   3   5       4152.11       3941.23       130.36 o                         
  -9   3   5      28135.24      28681.19       503.87 o                         
  -8   3   5       6363.93       6321.52       132.15 o                         
  -7   3   5       4237.25       4046.52       156.25 o                         
  -6   3   5      30661.32      31107.23       479.41 o                         
  -5   3   5      26986.08      26797.99       396.58 o                         
  -4   3   5         36.30         63.30        73.93 o                         
  -3   3   5      38261.23      36209.96       594.71 o                         
  -2   3   5      12394.49      12012.21       242.67 o                         
  -1   3   5       5358.19       5288.19       154.15 o                         
   0   3   5       7765.16       7061.66       607.04 o                         
   1   3   5      17875.32      17092.23       935.26 o                         
   2   3   5       2006.89       2103.15        92.38 o                         
   3   3   5      29876.21      29553.32       564.36 o                         
   4   3   5      12551.52      12246.42       292.27 o                         
   5   3   5         18.14         48.65        94.35 o                         
   6   3   5       3614.07       3665.36       212.74 o                         
   7   3   5       4796.16       4833.10       137.68 o                         
   8   3   5         55.27         27.53        82.79 o                         
   9   3   5       9557.87      10058.84       268.99 o                         
  10   3   5      21857.13      21576.74       453.97 o                         
  11   3   5       5616.27       5826.01       150.76 o                         
  12   3   5       9855.17      10149.38       274.56 o                         
  13   3   5      22953.56      23260.69       583.95 o                         
  14   3   5       6457.60       6652.53       319.28 o                         
  15   3   5       2012.11       1701.57       139.51 o                         
  16   3   5       8671.09      10183.10       889.20 o                         
  17   3   5       5095.92       4997.07       568.28 o                         
  18   3   5       2168.70       2865.20       473.40 o                         
  19   3   5       3949.37       4137.20       489.06 o                         
 -21   4   5       1749.13       3735.96      4088.39 o                         
 -20   4   5       3643.98       3903.48       790.42 o                         
 -19   4   5       1121.11       2657.75       720.44 o                         
 -18   4   5         11.04          0.00       454.95 o                         
 -17   4   5       7295.49       8309.78      3731.49 o                         
 -16   4   5       5298.65       5219.58       537.21 o                         
 -15   4   5        122.71        390.15       230.43 o                         
 -14   4   5      12512.54      12461.33       449.83 o                         
 -13   4   5       2935.93       2565.12       144.45 o                         
 -12   4   5       2905.68       2485.27       159.98 o                         
 -11   4   5      17889.30      18902.86       361.51 o                         
 -10   4   5      25422.60      24619.35       392.18 o                         
  -9   4   5       1381.87       1451.82        73.28 o                         
  -8   4   5      38098.23      36666.19       490.90 o                         
  -7   4   5      22130.93      22691.05       388.02 o                         
  -6   4   5       2467.74       2253.48       126.48 o                         
  -5   4   5       8851.08       9375.17       264.47 o                         
  -4   4   5      43593.21      42255.12       638.94 o                         
  -3   4   5       1171.18       1245.39        74.41 o                         
  -2   4   5       4749.65       4824.95       100.32 o                         
  -1   4   5      12132.07      12284.20       546.77 o                         
   0   4   5        854.57        830.99       269.47 o                         
   1   4   5        258.58        228.09        95.60 o                         
   2   4   5       9556.71       9233.93       221.47 o                         
   3   4   5      22992.97      23706.20       488.50 o                         
   4   4   5       1400.15       1260.85       154.55 o                         
   5   4   5      36279.67      34837.09       688.15 o                         
   6   4   5       3768.10       3373.50       564.56 o                         
   7   4   5       6498.56       6667.88       328.86 o                         
   8   4   5      13191.38      13280.74       522.68 o                         
   9   4   5      12296.61      11956.92       264.01 o                         
  10   4   5       5029.57       4821.45       489.84 o                         
  11   4   5      12734.70      13396.85       325.13 o                         
  12   4   5       9428.25       9356.82       643.46 o                         
  13   4   5       1265.50       1196.83       192.72 o                         
  14   4   5      10990.29      12043.25       459.69 o                         
  15   4   5       3382.48       3128.97       282.47 o                         
  16   4   5          5.25         31.87       316.37 o                         
  17   4   5       1558.76       2387.35       519.41 o                         
  18   4   5       3258.91       2845.56       480.92 o                         
  19   4   5        577.36        617.63       515.59 o                         
 -20   5   5       1845.60       1657.03       640.50 o                         
 -19   5   5         42.78        919.11       461.36 o                         
 -18   5   5       5269.24       6530.62      1260.30 o                         
 -17   5   5        373.39        213.00       281.63 o                         
 -16   5   5       1309.14       1275.72       128.03 o                         
 -15   5   5       2296.05       2026.48       138.87 o                         
 -14   5   5      11093.23      10998.87       349.99 o                         
 -13   5   5        281.27        271.71       128.78 o                         
 -12   5   5      14165.67      14499.18       339.44 o                         
 -11   5   5       1547.45       1432.46       167.42 o                         
 -10   5   5         88.87        146.64        91.99 o                         
  -9   5   5         43.55        238.85        67.67 o                         
  -8   5   5      22547.96      22990.77       345.83 o                         
  -7   5   5        528.14        680.01        91.99 o                         
  -6   5   5      31925.00      31963.00       592.87 o                         
  -5   5   5       2269.11       2424.13       196.86 o                         
  -4   5   5        143.00        277.60       192.72 o                         
  -3   5   5      15049.25      16199.99       477.88 o                         
  -2   5   5      45961.80      48176.63       900.28 o                         
  -1   5   5       4919.97       4967.26       189.13 o                         
   0   5   5      29637.95      29094.49      1271.37 o                         
   1   5   5        410.15        315.75        63.73 o                         
   2   5   5       1429.42       1619.44       100.30 o                         
   3   5   5      11878.59      11833.29       544.89 o                         
   4   5   5      26245.05      24994.13       737.22 o                         
   5   5   5          3.28          0.00       173.67 o                         
   6   5   5      18698.59      19529.47       404.68 o                         
   7   5   5        297.91        412.16       104.87 o                         
   8   5   5        821.39        857.89       189.04 o                         
   9   5   5        732.83        786.78       219.85 o                         
  10   5   5      20690.34      21280.66       450.58 o                         
  11   5   5        945.41        946.61        86.57 o                         
  12   5   5       6340.04       6778.17       416.34 o                         
  13   5   5         31.88          6.58       108.26 o                         
  14   5   5       1156.50        884.42       168.63 o                         
  15   5   5        819.96        381.16       291.71 o                         
  16   5   5       8938.86       9314.28       492.71 o                         
  17   5   5         68.61          0.00       280.69 o                         
  18   5   5       3595.11       2297.19      1778.12 o                         
 -20   6   5       7018.18       6366.80      1140.80 o                         
 -19   6   5         65.79          0.00      2135.01 o                         
 -18   6   5        389.92       1430.78       729.73 o                         
 -17   6   5          0.55          0.00       385.58 o                         
 -16   6   5       9861.77       9619.32       402.81 o                         
 -15   6   5         29.46        352.23       384.96 o                         
 -14   6   5      22242.64      22762.39       757.52 o                         
 -13   6   5        536.36        387.29        82.46 o                         
 -12   6   5       1051.59        909.80        81.14 o                         
 -11   6   5        171.35        163.76        91.12 o                         
 -10   6   5      10242.49      10282.67       281.82 o                         
  -9   6   5        926.39       1042.75       120.05 o                         
  -8   6   5       7856.01       8006.91       191.96 o                         
  -7   6   5        419.15        239.91       124.18 o                         
  -6   6   5       6744.58       7044.34       177.43 o                         
  -5   6   5       5897.05       6722.48       184.54 o                         
  -4   6   5      42293.40      42673.26       640.92 o                         
  -3   6   5       6955.17       7273.60       134.50 o                         
  -2   6   5      21421.04      21400.39      1077.98 o                         
  -1   6   5      12040.08      11926.20       815.21 o                         
   0   6   5       6054.37       6501.32       393.25 o                         
   1   6   5       3141.22       3559.26       351.40 o                         
   2   6   5      51308.41      51111.38       962.26 o                         
   3   6   5          0.57         82.10       123.00 o                         
   4   6   5       4014.82       3978.74       142.73 o                         
   5   6   5        138.29        298.78       109.84 o                         
   6   6   5      18136.17      18490.24       440.27 o                         
   7   6   5       1069.37       1138.41       106.31 o                         
   8   6   5      16401.14      16832.52       406.64 o                         
   9   6   5        459.95        393.95       142.12 o                         
  10   6   5       2382.27       2494.07       304.02 o                         
  11   6   5        238.06        219.44       133.05 o                         
  12   6   5      14949.08      14655.25       522.00 o                         
  13   6   5        344.29        333.67       227.80 o                         
  14   6   5       9760.52       9346.50       472.44 o                         
  15   6   5        394.43        587.81       186.55 o                         
  16   6   5        892.84        976.99       268.91 o                         
  17   6   5        255.87          0.00       715.39 o                         
  18   6   5       2202.06       3590.06       932.42 o                         
 -19   7   5        300.41        414.26       799.83 o                         
 -18   7   5       3183.24       7341.90      2173.25 o                         
 -17   7   5        240.34        605.45       509.85 o                         
 -16   7   5       2782.49       2002.10       268.06 o                         
 -15   7   5       2343.73       1944.56       331.40 o                         
 -14   7   5      10015.75       9823.32       366.75 o                         
 -13   7   5        595.35        683.52       276.43 o                         
 -12   7   5      24609.96      24973.05       524.86 o                         
 -11   7   5        814.59        755.48       161.44 o                         
 -10   7   5       1990.96       2166.12       120.93 o                         
  -9   7   5        653.50        496.19        95.54 o                         
  -8   7   5      11275.26      11033.13       355.54 o                         
  -7   7   5        386.99        513.88        81.58 o                         
  -6   7   5      38185.30      39425.15       757.99 o                         
  -5   7   5       1926.48       2339.66      3109.22 o                         
  -4   7   5       4490.95       4590.79       170.18 o                         
  -3   7   5       1655.37       1471.30       234.11 o                         
  -2   7   5       8366.96       8599.33       387.11 o                         
  -1   7   5       2450.60       2632.34       181.71 o                         
   0   7   5      28701.60      28317.68       557.28 o                         
   1   7   5      10517.80      10818.53       342.18 o                         
   2   7   5       3335.21       3572.14       116.76 o                         
   3   7   5      13158.21      13449.38       608.85 o                         
   4   7   5      54332.85      53129.28      1812.54 o                         
   5   7   5        278.76        477.02       148.94 o                         
   6   7   5      11278.04      11513.63       570.71 o                         
   7   7   5       9558.00       9761.22       445.23 o                         
   8   7   5         75.07        487.17       148.21 o                         
   9   7   5        278.40        259.12       156.38 o                         
  10   7   5       9321.88       9531.01       481.56 o                         
  11   7   5         59.39          0.00       222.14 o                         
  12   7   5       7261.30       7092.40       269.17 o                         
  13   7   5       1462.65       1488.79        99.79 o                         
  14   7   5       1395.96       1254.88       194.15 o                         
  15   7   5        339.68        564.78       202.62 o                         
  16   7   5       5766.12       7344.51       607.68 o                         
  17   7   5        177.83          0.00       474.70 o                         
 -18   8   5        795.85        442.94       669.18 o                         
 -17   8   5       3373.51       4821.31      1239.58 o                         
 -16   8   5       4601.77       3153.79       409.12 o                         
 -15   8   5         12.62        301.28       257.96 o                         
 -14   8   5      11563.92      11763.04       396.80 o                         
 -13   8   5       4729.74       4566.85       229.72 o                         
 -12   8   5        165.69        112.27       215.25 o                         
 -11   8   5       6995.35       6550.19       199.66 o                         
 -10   8   5       2246.15       2150.41       129.02 o                         
  -9   8   5       1761.66       1628.78       112.23 o                         
  -8   8   5      12456.34      11963.65       334.17 o                         
  -7   8   5       3178.74       3231.51       148.99 o                         
  -6   8   5        693.67        916.37       168.40 o                         
  -5   8   5       3697.08       4018.26       149.48 o                         
  -4   8   5      31918.42      32089.19       595.96 o                         
  -3   8   5        914.61       1041.03       129.63 o                         
  -2   8   5       5633.22       5508.45       148.89 o                         
  -1   8   5       7162.20       7300.09       228.42 o                         
   0   8   5       5795.62       5914.10       228.28 o                         
   1   8   5       1256.45       1110.04       100.08 o                         
   2   8   5      35406.34      36532.41      1273.13 o                         
   3   8   5      11228.84      11448.98       682.84 o                         
   4   8   5       6532.99       7041.69       244.26 o                         
   5   8   5      21846.90      23075.98       902.36 o                         
   6   8   5      13934.78      13998.18       352.08 o                         
   7   8   5        849.57        627.81       105.40 o                         
   8   8   5      17635.99      18023.20       471.65 o                         
   9   8   5       6661.50       6761.49       240.46 o                         
  10   8   5       3168.97       3124.44       155.07 o                         
  11   8   5       4205.26       4081.12       187.47 o                         
  12   8   5      13554.00      13911.13       463.21 o                         
  13   8   5        182.71          0.00       152.56 o                         
  14   8   5      10924.79      11277.15      8138.81 o                         
  15   8   5        396.30        799.38       318.15 o                         
  16   8   5         29.58        339.78       265.21 o                         
 -18   9   5       1364.31        825.33       831.70 o                         
 -17   9   5       1753.21        952.79      1048.39 o                         
 -16   9   5       1425.18       3992.79      1239.58 o                         
 -15   9   5       5529.01       4502.61       313.95 o                         
 -14   9   5        775.22        711.95       758.91 o                         
 -13   9   5       1384.47       1428.86       210.60 o                         
 -12   9   5       7453.59       7147.42       289.79 o                         
 -11   9   5       5772.35       4997.35       192.26 o                         
 -10   9   5       4167.41       4324.49       162.92 o                         
  -9   9   5       5924.38       6084.56       183.95 o                         
  -8   9   5       5454.07       5514.31       205.62 o                         
  -7   9   5        142.93        277.53       171.64 o                         
  -6   9   5      34293.37      34354.41      1779.52 o                         
  -5   9   5      18295.88      19774.54      1072.54 o                         
  -4   9   5        537.78        338.33       215.09 o                         
  -3   9   5      23915.99      24396.97      2134.14 o                         
  -2   9   5      16254.87      16364.46       721.36 o                         
  -1   9   5       1294.20       1559.45       126.97 o                         
   0   9   5      16104.77      16661.88       385.32 o                         
   1   9   5      14150.05      14680.72       489.68 o                         
   2   9   5       2506.97       2530.96       306.32 o                         
   3   9   5       7879.99       7984.02       291.14 o                         
   4   9   5      13905.57      13583.89       587.47 o                         
   5   9   5       9502.75       9365.69       285.34 o                         
   6   9   5       1710.92       1644.89       147.82 o                         
   7   9   5       4609.06       4397.91       254.01 o                         
   8   9   5         37.11        125.43       279.13 o                         
   9   9   5       2566.73       2331.03       253.48 o                         
  10   9   5       6648.73       6486.24       259.76 o                         
  11   9   5       1854.23       1844.93       228.36 o                         
  12   9   5       3251.81       2733.43       258.94 o                         
  13   9   5       5524.66       5374.98       810.61 o                         
  14   9   5       4878.39       4050.64       689.38 o                         
  15   9   5       2130.86       2015.60       458.07 o                         
  16   9   5       3114.36       3671.98       489.32 o                         
 -17  10   5       2272.00       5276.99      1402.10 o                         
 -16  10   5        523.10       3706.00      1086.63 o                         
 -15  10   5          9.68          0.00       506.67 o                         
 -14  10   5       1804.11       1791.31       486.60 o                         
 -13  10   5       4449.37       4393.06       323.25 o                         
 -12  10   5        667.12        692.17       146.51 o                         
 -11  10   5      12502.34      12325.10       491.40 o                         
 -10  10   5       2189.83       2009.08       157.31 o                         
  -9  10   5         33.57        147.26       190.15 o                         
  -8  10   5       2596.22       2159.61       216.43 o                         
  -7  10   5      10824.08      11537.88      1864.15 o                         
  -6  10   5        165.51        165.24        96.13 o                         
  -5  10   5       6293.56       6325.24       635.18 o                         
  -4  10   5       2993.40       3037.01       139.08 o                         
  -3  10   5       1808.80       1609.06       223.11 o                         
  -2  10   5         41.54        273.03       115.28 o                         
  -1  10   5       8813.72       9392.64       296.21 o                         
   0  10   5         36.57        220.88       239.08 o                         
   1  10   5        412.19        230.39       133.47 o                         
   2  10   5        604.72        874.15       237.49 o                         
   3  10   5       5822.17       6116.07       378.07 o                         
   4  10   5        157.16        211.70       131.03 o                         
   5  10   5      14414.22      15602.12       526.65 o                         
   6  10   5        330.19        399.53       137.72 o                         
   7  10   5       4713.63       4731.20       312.24 o                         
   8  10   5       2479.66       2230.85       205.94 o                         
   9  10   5       4032.59       3835.46       281.17 o                         
  10  10   5        500.97        872.81       250.04 o                         
  11  10   5      12549.33      13121.47       639.02 o                         
  12  10   5       1158.63        783.30       477.99 o                         
  13  10   5       3043.88       4174.63      1921.51 o                         
  14  10   5        377.28       1089.83       579.04 o                         
  15  10   5       1998.35       1748.59       989.44 o                         
 -15  11   5       4648.85       4458.04      1048.39 o                         
 -14  11   5        353.79        140.06      1273.04 o                         
 -13  11   5       1726.92       1380.64       329.91 o                         
 -12  11   5        165.88        529.56       335.97 o                         
 -11  11   5       5497.01       5041.22       256.39 o                         
 -10  11   5        336.11        875.12       184.78 o                         
  -9  11   5      21577.87      22231.66       738.48 o                         
  -8  11   5         40.72        349.26       146.87 o                         
  -7  11   5        638.21        352.95       128.78 o                         
  -6  11   5       1601.18       1365.83       169.25 o                         
  -5  11   5      12963.43      12434.44       541.35 o                         
  -4  11   5       2213.16       2162.80       459.02 o                         
  -3  11   5      25425.74      24953.32       700.44 o                         
  -2  11   5        779.92       1004.72       147.84 o                         
  -1  11   5        199.65        255.11       117.38 o                         
   0  11   5        129.55        206.44       101.56 o                         
   1  11   5      25434.70      24484.42       610.93 o                         
   2  11   5         65.92         39.05       127.65 o                         
   3  11   5       5596.12       5505.43       316.44 o                         
   4  11   5       2742.43       2792.75       398.77 o                         
   5  11   5       1801.85       1378.85       457.46 o                         
   6  11   5         54.66        234.11       319.61 o                         
   7  11   5      11006.92      10492.68       356.59 o                         
   8  11   5         72.34        111.01       208.65 o                         
   9  11   5       6591.11       5982.49       733.51 o                         
  10  11   5         25.96        389.37       516.60 o                         
  11  11   5       1452.51       1113.24       311.84 o                         
  12  11   5        439.74        613.83      1499.29 o                         
  13  11   5       7691.54       6422.43      4875.48 o                         
  14  11   5         63.54         29.78       290.32 o                         
 -14  12   5       1127.31       1335.33       480.96 o                         
 -13  12   5       2883.77       2050.03       429.87 o                         
 -12  12   5       2744.47       2731.63       450.89 o                         
 -11  12   5       7361.17       7267.23       762.78 o                         
 -10  12   5        102.48        151.57       275.51 o                         
  -9  12   5       1330.95       1235.15       363.82 o                         
  -8  12   5        522.23        234.52       143.48 o                         
  -7  12   5      11565.42      11169.51       635.95 o                         
  -6  12   5          2.24         23.49       386.35 o                         
  -5  12   5       4764.64       4371.77       273.69 o                         
  -4  12   5         90.95          0.00       187.19 o                         
  -3  12   5       1441.76       1405.94       344.59 o                         
  -2  12   5         38.81        647.79       220.28 o                         
  -1  12   5      25833.96      25960.70      1010.86 o                         
   0  12   5       1404.64       1299.98       189.56 o                         
   1  12   5       7750.43       7323.21       432.73 o                         
   2  12   5        307.65        462.43       147.14 o                         
   3  12   5       4048.83       4063.05       306.46 o                         
   4  12   5        169.16         97.46       153.24 o                         
   5  12   5      19439.37      18879.40       655.02 o                         
   6  12   5        397.70        716.49       179.97 o                         
   7  12   5       1397.30        953.47       318.50 o                         
   8  12   5        212.25        414.57       236.78 o                         
   9  12   5      11032.22      10955.50       559.09 o                         
  10  12   5         72.00        375.75       379.08 o                         
  11  12   5       6873.39       5403.42       576.77 o                         
  12  12   5       1548.55       1124.17       395.14 o                         
 -12  13   5       1643.86        313.24       377.83 o                         
 -11  13   5       3597.02       3903.51       777.71 o                         
 -10  13   5         28.67         34.40       460.13 o                         
  -9  13   5      14927.91      12670.80      1632.08 o                         
  -8  13   5        444.49        288.41       262.94 o                         
  -7  13   5       1456.98       1210.88       253.89 o                         
  -6  13   5       1743.68       1646.92       529.40 o                         
  -5  13   5        911.07        988.12       208.36 o                         
  -4  13   5        397.31        663.40       234.20 o                         
  -3  13   5      12328.86      13137.21       771.11 o                         
  -2  13   5        255.53       1239.34       426.51 o                         
  -1  13   5        916.08       1228.62       582.42 o                         
   0  13   5       3005.89       3533.33       659.31 o                         
   1  13   5      18515.46      19976.33       709.68 o                         
   2  13   5          0.18        395.71       476.32 o                         
   3  13   5       7419.83       6860.05       346.16 o                         
   4  13   5       3026.32       3062.93       391.91 o                         
   5  13   5        445.17        452.57       254.96 o                         
   6  13   5       1468.91       2144.21       779.96 o                         
   7  13   5      19088.05      19605.15       955.32 o                         
   8  13   5         23.65        289.89       365.89 o                         
   9  13   5       5973.85       5138.47       900.16 o                         
  10  13   5        640.89        235.48       460.35 o                         
 -10  14   5       1422.97       1096.81       410.34 o                         
  -9  14   5        741.09        104.51       361.01 o                         
  -8  14   5        486.46       1025.34       960.76 o                         
  -7  14   5       7020.47       6325.80      1190.19 o                         
  -6  14   5        105.80       1407.24       705.04 o                         
  -5  14   5       5018.69       4313.89       562.59 o                         
  -4  14   5       1855.83       1951.35       424.83 o                         
  -3  14   5        137.65        489.74       386.76 o                         
  -2  14   5       1462.15        978.06       367.83 o                         
  -1  14   5      19365.55      19678.06      1248.65 o                         
   0  14   5       1172.07        487.01       651.66 o                         
   1  14   5       7657.52       7328.16       656.84 o                         
   2  14   5       2897.30       2582.00       594.66 o                         
   3  14   5        614.78        702.34      1617.39 o                         
   4  14   5        733.47        988.14       458.50 o                         
   5  14   5       7094.66       6194.21      1152.29 o                         
   6  14   5       3701.88       3236.75       594.14 o                         
   7  14   5       1299.36        711.86       498.26 o                         
   8  14   5       2249.67       1482.63       780.16 o                         
  -7  15   5        123.30        855.28       631.03 o                         
  -6  15   5       3076.66       2098.61       735.05 o                         
  -5  15   5       1570.94       1773.27       761.59 o                         
  -4  15   5        156.52        177.37       382.39 o                         
  -3  15   5       3020.40       2541.38       970.32 o                         
  -2  15   5       3017.14       2631.13       575.39 o                         
  -1  15   5       1342.02       1952.03       677.51 o                         
   0  15   5       3925.58       3289.17       675.08 o                         
   1  15   5       5069.00       4078.87       754.59 o                         
   2  15   5         94.01          0.00       697.86 o                         
   3  15   5        968.20        231.22       861.97 o                         
   4  15   5       2591.95       4555.59      2359.67 o                         
   5  15   5         19.15       1296.55       986.25 o                         
 -20   0   6      10108.98      10904.50      1303.31 o                         
 -18   0   6       1912.20       2734.09       411.07 o                         
 -16   0   6       3833.06       3622.69       235.81 o                         
 -14   0   6      17226.08      16267.76       682.70 o                         
 -12   0   6       2566.01       2660.90       242.18 o                         
 -10   0   6      16443.55      16095.14       740.88 o                         
  -8   0   6        960.94       1022.88       156.59 o                         
  -6   0   6       2982.09       3508.43       165.70 o                         
  -4   0   6      14645.90      14796.18       340.35 o                         
  -2   0   6      11249.31      10066.47       325.03 o                         
   0   0   6       6092.38       6338.12       283.61 o                         
   2   0   6      38077.89      35467.77       966.54 o                         
   4   0   6      11403.44      11267.45       468.43 o                         
   6   0   6       8656.92       7785.79       285.20 o                         
   8   0   6      76413.27      72814.35      1940.07 o                         
  10   0   6       2419.62       2455.72       238.99 o                         
  12   0   6        361.55        666.74       279.29 o                         
  14   0   6      13511.28      12488.63       975.10 o                         
  16   0   6       8376.92      11168.99       981.47 o                         
  18   0   6       5430.30       5487.30       978.28 o                         
 -21   1   6        187.02        772.31       815.77 o                         
 -20   1   6        526.79        589.25       551.83 o                         
 -19   1   6        214.76        718.65      3530.74 o                         
 -18   1   6      15033.09      16550.00      1900.80 o                         
 -17   1   6        156.04        255.86        97.86 o                         
 -16   1   6       5667.31       5500.65       259.27 o                         
 -15   1   6       1076.88       1130.56       179.84 o                         
 -14   1   6       2547.51       2651.52       163.74 o                         
 -13   1   6       1194.08       1356.89       149.02 o                         
 -12   1   6      21981.51      21822.23       635.64 o                         
 -11   1   6      10089.88       9904.72       226.29 o                         
 -10   1   6       7680.80       7520.54       173.24 o                         
  -9   1   6      12722.87      12840.47       225.57 o                         
  -8   1   6      34046.20      33832.75       958.98 o                         
  -7   1   6         98.61        367.90       100.27 o                         
  -6   1   6      10527.89       9885.45       272.02 o                         
  -5   1   6       7059.41       7351.67       123.41 o                         
  -4   1   6       3176.07       2964.85        81.51 o                         
  -3   1   6        749.64        700.95       142.09 o                         
  -2   1   6      29605.34      29512.97       549.46 o                         
  -1   1   6      24642.00      24286.39       475.02 o                         
   0   1   6      98499.23      91532.51      2228.94 o                         
   1   1   6        442.44        360.15        92.01 o                         
   2   1   6       5329.45       5040.08       250.60 o                         
   3   1   6      15154.86      15061.51       686.14 o                         
   4   1   6      15415.33      14941.06       310.54 o                         
   5   1   6       4708.60       5003.68       215.39 o                         
   6   1   6      56008.18      55051.04      1073.37 o                         
   7   1   6       5609.48       5357.24       215.42 o                         
   8   1   6        665.68        581.21       114.46 o                         
   9   1   6       2833.04       2745.44       190.45 o                         
  10   1   6      13998.75      14155.08       351.47 o                         
  11   1   6        323.90        455.62       320.73 o                         
  12   1   6       4938.12       4775.62       211.88 o                         
  13   1   6        276.64        417.53        78.09 o                         
  14   1   6        612.34        623.92        91.01 o                         
  15   1   6        460.54        600.98       243.86 o                         
  16   1   6      17393.19      18184.78       923.12 o                         
  17   1   6          2.88        515.83       387.55 o                         
  18   1   6       4498.73       5085.81       526.51 o                         
  19   1   6        510.05         20.27       299.42 o                         
 -21   2   6        551.25       2688.98      1189.69 o                         
 -20   2   6      11190.18       9844.60      1107.34 o                         
 -19   2   6       1472.18       1620.62       408.28 o                         
 -18   2   6        265.25        238.80       304.24 o                         
 -17   2   6      11683.41      11493.52       338.97 o                         
 -16   2   6       8224.30       8072.00       239.29 o                         
 -15   2   6       4289.19       4517.10       198.73 o                         
 -14   2   6      10600.63      10858.12       806.74 o                         
 -13   2   6       4555.40       4317.13       487.54 o                         
 -12   2   6       8987.79       9023.82       332.54 o                         
 -11   2   6      15609.25      15855.56       306.12 o                         
 -10   2   6      22324.72      23127.11       825.60 o                         
  -9   2   6       4865.54       5307.26       236.87 o                         
  -8   2   6      40847.17      39350.95       636.17 o                         
  -7   2   6       2572.63       2979.36        92.02 o                         
  -6   2   6        925.56       1053.78        67.22 o                         
  -5   2   6       7492.20       7436.54       139.03 o                         
  -4   2   6      29678.55      28139.75       385.67 o                         
  -3   2   6         31.63         81.19       137.54 o                         
  -2   2   6      10077.95      10009.40       235.54 o                         
  -1   2   6      24010.04      24163.50      1253.47 o                         
   0   2   6      13028.19      13076.80       313.68 o                         
   1   2   6      26179.94      25976.35       565.62 o                         
   2   2   6      32189.59      32530.65       970.32 o                         
   3   2   6       1289.06       1013.83       114.72 o                         
   4   2   6       2755.30       2435.44       192.07 o                         
   5   2   6      16042.43      15290.47       302.72 o                         
   6   2   6       3989.05       3916.49       130.84 o                         
   7   2   6         92.31         88.78        69.20 o                         
   8   2   6      53063.08      50735.78      1959.83 o                         
   9   2   6       8744.58       8643.22       300.70 o                         
  10   2   6       3991.30       3806.78       341.46 o                         
  11   2   6      11878.97      11671.23       273.33 o                         
  12   2   6       5058.10       5233.43       294.52 o                         
  13   2   6         89.22         36.15       309.08 o                         
  14   2   6      22639.18      23413.31       765.63 o                         
  15   2   6       5175.21       5613.11       351.73 o                         
  16   2   6       1353.13       1663.82       547.44 o                         
  17   2   6       4928.09       4696.24       674.29 o                         
  18   2   6       4638.03       5701.64       782.83 o                         
  19   2   6       1186.53       1968.08       419.61 o                         
 -21   3   6       3054.64       5215.09      2232.20 o                         
 -20   3   6         64.90          0.00       707.97 o                         
 -19   3   6       3621.45       4256.96       641.02 o                         
 -18   3   6       5682.70       5057.42       560.83 o                         
 -17   3   6        511.78        382.74       202.05 o                         
 -16   3   6       5638.92       4967.05       183.44 o                         
 -15   3   6       7592.91       7498.09       533.54 o                         
 -14   3   6        105.87        134.13        99.35 o                         
 -13   3   6        567.40        716.22       175.00 o                         
 -12   3   6       9650.22       9895.08       234.16 o                         
 -11   3   6       7017.49       6930.73       182.58 o                         
 -10   3   6      19146.83      18997.42       709.40 o                         
  -9   3   6      31795.76      31759.38       489.28 o                         
  -8   3   6       5748.74       5689.50       111.76 o                         
  -7   3   6      11489.84      11317.72       233.47 o                         
  -6   3   6      29530.67      28751.02       553.31 o                         
  -5   3   6      18023.07      19172.57       283.95 o                         
  -4   3   6      13973.90      14043.21       238.39 o                         
  -3   3   6      47571.63      46771.71       658.27 o                         
  -2   3   6      32896.41      33277.54       639.35 o                         
  -1   3   6       6457.57       6808.87       236.04 o                         
   0   3   6      70433.62      69168.95      1598.07 o                         
   1   3   6       1949.25       1740.88       125.87 o                         
   2   3   6       4509.81       3900.33       159.91 o                         
   3   3   6      28731.46      28328.02       572.67 o                         
   4   3   6      27842.11      27671.92       594.30 o                         
   5   3   6       1333.36       1380.81       101.03 o                         
   6   3   6      19901.81      19306.30       599.83 o                         
   7   3   6      11939.59      11443.19       461.13 o                         
   8   3   6        220.74        207.32       175.80 o                         
   9   3   6      14032.96      13672.15       359.11 o                         
  10   3   6      21805.47      22439.89       474.24 o                         
  11   3   6         42.21        123.59        69.96 o                         
  12   3   6       7486.99       7678.71       416.89 o                         
  13   3   6      10765.94      11354.98       325.88 o                         
  14   3   6       1176.84       1169.17       782.70 o                         
  15   3   6        956.88        962.25       191.55 o                         
  16   3   6       8926.63       9800.38       573.34 o                         
  17   3   6        722.62        976.81       412.40 o                         
  18   3   6        156.03        588.61       318.25 o                         
  19   3   6       4142.93       3884.20       452.98 o                         
 -21   4   6         44.19       2642.12      3285.37 o                         
 -20   4   6       4256.06       4247.14       801.68 o                         
 -19   4   6       4174.05       4811.56       558.79 o                         
 -18   4   6        308.41        357.40       502.70 o                         
 -17   4   6       4854.05       4334.13       351.81 o                         
 -16   4   6       2378.11       2186.96       206.06 o                         
 -15   4   6       1224.17       1119.48        93.18 o                         
 -14   4   6       6060.17       5785.11       193.97 o                         
 -13   4   6       8137.57       7721.17       259.03 o                         
 -12   4   6       3088.15       3036.88       232.75 o                         
 -11   4   6      10351.47      10582.61       234.11 o                         
 -10   4   6       8558.08       8758.45       196.40 o                         
  -9   4   6       2481.18       2504.15        86.28 o                         
  -8   4   6       4797.76       4833.31       160.06 o                         
  -7   4   6      23383.79      23501.59       476.19 o                         
  -6   4   6      11578.37      11486.52       365.66 o                         
  -5   4   6      26059.68      25165.61       479.26 o                         
  -4   4   6       5081.13       4782.77       280.19 o                         
  -3   4   6       9551.20      10744.72       486.75 o                         
  -2   4   6      32364.59      32555.79       656.80 o                         
  -1   4   6      25592.17      26397.37       530.14 o                         
   0   4   6        377.72        777.52       115.67 o                         
   1   4   6       2142.79       2383.78       200.76 o                         
   2   4   6      13211.12      12391.03       297.95 o                         
   3   4   6       3453.27       3257.06       131.99 o                         
   4   4   6      19412.34      19071.95       401.29 o                         
   5   4   6      21757.75      21880.77       709.02 o                         
   6   4   6        137.60          0.00        95.60 o                         
   7   4   6       7220.68       6876.32       190.56 o                         
   8   4   6       2808.88       2702.53       122.55 o                         
   9   4   6       1667.10       1846.74       104.72 o                         
  10   4   6        661.40        587.31       100.55 o                         
  11   4   6      40079.53      39668.04       783.16 o                         
  12   4   6        831.20       1049.72        91.85 o                         
  13   4   6       4730.83       4151.78       259.21 o                         
  14   4   6       2668.11       2524.14       712.70 o                         
  15   4   6       4986.90       5362.50       418.48 o                         
  16   4   6          8.46          0.00       186.06 o                         
  17   4   6       7591.41       6735.40      2998.58 o                         
  18   4   6       2546.62       1714.52      1357.49 o                         
 -20   5   6        213.22       1050.50       622.93 o                         
 -19   5   6       2398.62       2952.04      1014.93 o                         
 -18   5   6        495.67       2067.28       943.23 o                         
 -17   5   6        181.50        865.53       446.12 o                         
 -16   5   6        853.15        747.86       368.42 o                         
 -15   5   6      16237.58      16315.23       606.85 o                         
 -14   5   6        825.96        720.17       142.98 o                         
 -13   5   6       6321.81       6201.99       205.28 o                         
 -12   5   6       3391.97       3246.91       125.10 o                         
 -11   5   6       6447.04       6358.45       272.63 o                         
 -10   5   6       1741.05       1939.86       128.78 o                         
  -9   5   6      29614.95      29388.99       438.33 o                         
  -8   5   6       2196.30       2156.67        94.83 o                         
  -7   5   6      14714.96      14514.21       350.27 o                         
  -6   5   6        304.36        307.34       150.40 o                         
  -5   5   6       8304.38       8497.26       196.46 o                         
  -4   5   6        317.20        537.41        71.69 o                         
  -3   5   6      27912.43      29361.80       609.89 o                         
  -2   5   6       1745.71       2214.19       139.59 o                         
  -1   5   6        161.70        216.40       241.92 o                         
   0   5   6       3565.93       4129.05       198.47 o                         
   1   5   6       4113.07       3954.04       133.63 o                         
   2   5   6       1182.53       1410.71       149.77 o                         
   3   5   6      36193.23      35442.86       820.01 o                         
   4   5   6       3993.16       3810.08       175.33 o                         
   5   5   6       2663.26       2809.94       146.61 o                         
   6   5   6       4722.47       4817.05       158.18 o                         
   7   5   6      16886.45      17134.24       527.25 o                         
   8   5   6       3217.35       3064.33       162.94 o                         
   9   5   6      18333.54      18633.68       450.03 o                         
  10   5   6      13254.64      12410.62       297.21 o                         
  11   5   6        183.60        336.62       120.05 o                         
  12   5   6        903.18        887.03        78.98 o                         
  13   5   6      15995.88      16348.23       517.38 o                         
  14   5   6        308.03        355.04       125.87 o                         
  15   5   6       9960.04       9633.43       518.71 o                         
  16   5   6        614.58       1260.11       409.73 o                         
  17   5   6         62.26        152.10      1126.46 o                         
  18   5   6        467.66        673.34       398.85 o                         
 -20   6   6        253.41          0.00       930.48 o                         
 -19   6   6       1598.50       2039.42       952.79 o                         
 -18   6   6          5.44        697.86       764.78 o                         
 -17   6   6      10147.37       8683.45       831.70 o                         
 -16   6   6        922.81        670.71       203.18 o                         
 -15   6   6        702.94        514.59       194.17 o                         
 -14   6   6        155.45        559.68       214.54 o                         
 -13   6   6      30574.83      31017.21       682.91 o                         
 -12   6   6       1494.08       1464.82       327.65 o                         
 -11   6   6       6770.73       6732.43       194.84 o                         
 -10   6   6         43.14         72.40        96.13 o                         
  -9   6   6        250.61        358.76        96.13 o                         
  -8   6   6       6787.93       7041.39       166.66 o                         
  -7   6   6      27015.66      27252.68       462.77 o                         
  -6   6   6       4471.24       4706.08       190.88 o                         
  -5   6   6      41580.78      42608.96       709.07 o                         
  -4   6   6       1799.02       1826.75       116.83 o                         
  -3   6   6       6478.98       6926.58       165.12 o                         
  -2   6   6        762.90        858.25        62.99 o                         
  -1   6   6      15607.94      15814.60       336.11 o                         
   0   6   6          0.76        151.60        57.64 o                         
   1   6   6      39774.71      38836.59      1153.54 o                         
   2   6   6       3331.17       3611.50       266.89 o                         
   3   6   6        851.62        788.34        83.50 o                         
   4   6   6        251.31        357.12       101.52 o                         
   5   6   6      31742.90      31912.13       600.05 o                         
   6   6   6       1836.22       1922.32       384.75 o                         
   7   6   6       3776.05       3612.28       167.18 o                         
   8   6   6        655.46        735.45       243.58 o                         
   9   6   6        650.06        819.74       226.75 o                         
  10   6   6         19.67        372.16       144.84 o                         
  11   6   6      20400.60      21270.47       615.22 o                         
  12   6   6         52.01        213.25        93.30 o                         
  13   6   6       2121.76       2125.99       190.42 o                         
  14   6   6         21.84        313.79       182.16 o                         
  15   6   6       2175.32       2799.64      3973.67 o                         
  16   6   6         11.46        236.08       489.77 o                         
  17   6   6       4168.04       3643.70       641.62 o                         
 -19   7   6       3478.84       5149.53      1230.02 o                         
 -18   7   6        330.05       1236.40      2033.04 o                         
 -17   7   6        268.41        286.79       701.05 o                         
 -16   7   6       1771.11       1027.46       222.75 o                         
 -15   7   6      17185.24      17205.32       868.04 o                         
 -14   7   6        179.79        255.68        93.10 o                         
 -13   7   6      12061.12      12259.85       335.44 o                         
 -12   7   6       5762.15       5713.08       323.34 o                         
 -11   7   6        216.99        399.65        99.54 o                         
 -10   7   6        277.38        262.39       124.18 o                         
  -9   7   6      11515.20      11449.00       249.20 o                         
  -8   7   6       1509.66       1512.21       211.11 o                         
  -7   7   6       9489.18       9415.39       565.73 o                         
  -6   7   6       6708.03       6820.37       345.88 o                         
  -5   7   6      12086.61      12789.45       240.24 o                         
  -4   7   6        142.98        199.79       116.64 o                         
  -3   7   6      33581.95      34584.41       765.81 o                         
  -2   7   6       1704.04       1649.65       112.40 o                         
  -1   7   6       4288.30       4079.27       329.08 o                         
   0   7   6       9251.72       9251.93       204.80 o                         
   1   7   6      16475.04      17052.48       359.58 o                         
   2   7   6         23.56        201.57       324.66 o                         
   3   7   6      67978.75      68028.24      1482.87 o                         
   4   7   6       7525.61       7481.33       263.81 o                         
   5   7   6        210.44        353.66       217.08 o                         
   6   7   6       3177.82       3390.91       202.70 o                         
   7   7   6      14602.30      15129.00       412.50 o                         
   8   7   6        279.99        182.20        95.09 o                         
   9   7   6       7223.76       7312.18       238.33 o                         
  10   7   6       3141.75       3044.82       171.11 o                         
  11   7   6        797.25        911.86       212.44 o                         
  12   7   6        162.19        297.49       164.66 o                         
  13   7   6      11467.31      12314.65       621.36 o                         
  14   7   6        678.32       1134.13       307.21 o                         
  15   7   6       5837.03       5902.40       941.31 o                         
  16   7   6        257.10        635.82       389.76 o                         
  17   7   6         66.75        383.27       557.65 o                         
 -18   8   6        640.90       1851.41       981.47 o                         
 -17   8   6       3358.66       2925.29      1217.28 o                         
 -16   8   6       3554.26       3036.91       994.22 o                         
 -15   8   6        793.10       1203.76       372.36 o                         
 -14   8   6       3989.61       3946.47       397.73 o                         
 -13   8   6      10321.55      10673.86       306.73 o                         
 -12   8   6        252.92        376.64        95.76 o                         
 -11   8   6       8480.51       8638.89       436.03 o                         
 -10   8   6       4021.74       4036.29       152.15 o                         
  -9   8   6       1401.06       1245.77        95.67 o                         
  -8   8   6       1497.64       1738.79       300.20 o                         
  -7   8   6      28891.68      29863.60       679.20 o                         
  -6   8   6       1065.58       1149.53       337.84 o                         
  -5   8   6      38937.70      40791.78       613.05 o                         
  -4   8   6      13419.61      13706.60       398.92 o                         
  -3   8   6        455.09        503.48       531.77 o                         
  -2   8   6      14831.55      15251.38      1131.05 o                         
  -1   8   6      18552.29      19677.28       915.55 o                         
   0   8   6         17.63        128.23       269.82 o                         
   1   8   6      12929.42      13238.83       807.66 o                         
   2   8   6      17125.82      17178.12       443.39 o                         
   3   8   6       3899.51       4137.51       236.28 o                         
   4   8   6       8375.82       8412.87       265.50 o                         
   5   8   6      30592.09      30954.97       930.70 o                         
   6   8   6        135.32         13.81       175.25 o                         
   7   8   6       4151.09       4292.73       184.54 o                         
   8   8   6       5819.43       6020.84       230.77 o                         
   9   8   6       3479.69       3757.61       607.13 o                         
  10   8   6        390.42        355.48       179.84 o                         
  11   8   6      17904.91      18075.16       545.09 o                         
  12   8   6       1157.27       1300.82       226.67 o                         
  13   8   6        670.49        633.12       182.56 o                         
  14   8   6       1763.76       2123.92       596.72 o                         
  15   8   6       3429.52       3335.78       692.64 o                         
  16   8   6        106.86       1066.80       681.07 o                         
 -18   9   6       3846.54       1943.82       803.02 o                         
 -17   9   6         54.13       1459.46      1118.49 o                         
 -16   9   6       1852.52       2963.53       739.29 o                         
 -15   9   6       6931.04       5055.16       575.79 o                         
 -14   9   6        334.09        432.54       462.12 o                         
 -13   9   6       4609.25       4313.93       284.83 o                         
 -12   9   6      10615.92      10761.20       350.90 o                         
 -11   9   6         34.49        207.71       270.91 o                         
 -10   9   6       5438.34       5511.30       231.35 o                         
  -9   9   6      10904.15      11584.19       336.83 o                         
  -8   9   6       1168.49       1020.74      1425.53 o                         
  -7   9   6      10697.32      10957.21       511.00 o                         
  -6   9   6      10475.04      10555.40       426.37 o                         
  -5   9   6       4379.82       4581.24       286.09 o                         
  -4   9   6       4045.75       3837.22       242.85 o                         
  -3   9   6       5825.26       5899.97       199.73 o                         
  -2   9   6       1542.69       1908.26       274.78 o                         
  -1   9   6         30.20        100.44       187.41 o                         
   0   9   6       5832.21       6138.97       523.13 o                         
   1   9   6       6937.68       7144.19       584.31 o                         
   2   9   6         22.60          0.00       109.47 o                         
   3   9   6      12122.57      13258.96       323.90 o                         
   4   9   6       4789.99       5572.76       402.44 o                         
   5   9   6       1065.44       1242.13       270.99 o                         
   6   9   6      11241.23      11807.17       379.85 o                         
   7   9   6       1308.76       1555.00       141.00 o                         
   8   9   6        294.40        500.11       140.72 o                         
   9   9   6      13509.10      12959.53       400.60 o                         
  10   9   6       6084.96       5942.83       350.57 o                         
  11   9   6        554.75        531.59       168.21 o                         
  12   9   6       6164.49       5551.97       303.79 o                         
  13   9   6       9784.61       9546.42       591.41 o                         
  14   9   6        627.23       1515.30       397.52 o                         
  15   9   6       2006.57       1803.97       444.73 o                         
 -17  10   6       2324.44       4674.72      1220.46 o                         
 -16  10   6       3573.88       2810.57       984.66 o                         
 -15  10   6        592.80        318.66       892.24 o                         
 -14  10   6       3608.50       4244.54       510.58 o                         
 -13  10   6       1799.51       1464.09       250.23 o                         
 -12  10   6        241.16        306.14       149.59 o                         
 -11  10   6        502.43        407.95       125.94 o                         
 -10  10   6       8245.63       8400.68       465.46 o                         
  -9  10   6        342.94        334.28       174.23 o                         
  -8  10   6       6306.26       6234.86       592.87 o                         
  -7  10   6       1308.56       1121.27       291.14 o                         
  -6  10   6       1719.09       1707.86       222.20 o                         
  -5  10   6       2322.22       2163.09       317.82 o                         
  -4  10   6      17914.12      18902.83       479.19 o                         
  -3  10   6       3621.07       3634.38       163.61 o                         
  -2  10   6       9171.40       9236.03       299.99 o                         
  -1  10   6       5148.05       5242.63       412.18 o                         
   0  10   6       1960.09       1896.61       139.56 o                         
   1  10   6       3822.36       3921.11       222.70 o                         
   2  10   6      10704.18      11430.08       430.51 o                         
   3  10   6        660.61        693.97       101.95 o                         
   4  10   6      10945.64      11853.44       465.83 o                         
   5  10   6       3537.38       3319.36       518.50 o                         
   6  10   6         89.94        262.58       158.39 o                         
   7  10   6       1087.59       1066.40       186.11 o                         
   8  10   6      10325.15       9714.48       476.09 o                         
   9  10   6        465.72        335.71       170.23 o                         
  10  10   6        809.62        572.21       338.42 o                         
  11  10   6       2989.74       2016.25       311.30 o                         
  12  10   6       3088.68       2813.74       340.35 o                         
  13  10   6         37.85         47.45       464.97 o                         
  14  10   6       7384.12       5725.77      1244.36 o                         
 -15  11   6         82.29          0.00       860.38 o                         
 -14  11   6        334.66        173.32       303.27 o                         
 -13  11   6       1464.74       1274.97       316.88 o                         
 -12  11   6       8849.91       8226.07      1038.35 o                         
 -11  11   6       1459.53       1202.51       240.07 o                         
 -10  11   6       3979.53       3485.86       283.33 o                         
  -9  11   6        657.71        632.08       193.11 o                         
  -8  11   6       5205.88       5307.00       257.96 o                         
  -7  11   6         89.47        156.12       252.97 o                         
  -6  11   6      16902.29      16784.57       550.47 o                         
  -5  11   6        190.25        203.90       245.66 o                         
  -4  11   6       4378.08       4070.75      1033.90 o                         
  -3  11   6        341.66        175.06       162.74 o                         
  -2  11   6      14096.31      14129.70       906.47 o                         
  -1  11   6        667.33        226.40       512.28 o                         
   0  11   6      15119.06      15446.01       475.27 o                         
   1  11   6       2119.73       2035.83       277.81 o                         
   2  11   6        166.94         35.15       174.28 o                         
   3  11   6       1387.91       1349.54       226.29 o                         
   4  11   6       4377.99       4673.84       356.00 o                         
   5  11   6        151.13        294.11       265.36 o                         
   6  11   6      15714.74      16066.86       695.53 o                         
   7  11   6        461.20        970.71       218.51 o                         
   8  11   6        471.24        674.03       207.17 o                         
   9  11   6        342.00        269.83       304.43 o                         
  10  11   6       8436.59       8507.43       475.01 o                         
  11  11   6        413.53        531.76       272.64 o                         
  12  11   6       7347.49       6210.93       665.95 o                         
  13  11   6        168.16        322.51       391.58 o                         
 -14  12   6       6178.46       3726.92      1131.24 o                         
 -13  12   6        135.57        107.82       364.53 o                         
 -12  12   6        641.85       1169.85       593.27 o                         
 -11  12   6         50.46        589.34      1158.22 o                         
 -10  12   6      14599.62      13687.53       632.62 o                         
  -9  12   6          0.05        349.57       325.64 o                         
  -8  12   6      11796.23      11946.15       877.01 o                         
  -7  12   6       2103.10       1875.04       259.60 o                         
  -6  12   6         37.38         77.07       130.15 o                         
  -5  12   6       1095.25       1057.93       293.68 o                         
  -4  12   6      12981.98      12677.63       563.74 o                         
  -3  12   6         17.12        115.17       169.85 o                         
  -2  12   6      24049.96      23342.34       975.80 o                         
  -1  12   6       1330.58       1347.60       236.73 o                         
   0  12   6        431.42        512.91       134.41 o                         
   1  12   6        555.70        308.04       157.38 o                         
   2  12   6      22779.51      22492.33      1192.40 o                         
   3  12   6        316.63        428.93       162.53 o                         
   4  12   6       6795.17       6803.32       265.52 o                         
   5  12   6        606.80        898.73       216.63 o                         
   6  12   6       4617.75       4140.68       346.34 o                         
   7  12   6         12.74         98.86       276.82 o                         
   8  12   6      16972.22      16012.72      1085.35 o                         
   9  12   6        100.44        533.54       457.09 o                         
  10  12   6        718.58        406.99       300.89 o                         
  11  12   6        135.19        207.41       442.94 o                         
  12  12   6       2752.03       4861.50     12701.74 o                         
 -12  13   6       8163.70       8361.57      2517.40 o                         
 -11  13   6         13.25          0.00       254.49 o                         
 -10  13   6       3127.51       3170.24      1250.74 o                         
  -9  13   6        542.80          0.00       524.38 o                         
  -8  13   6       3959.82       3144.98       445.96 o                         
  -7  13   6        549.91        285.06       258.56 o                         
  -6  13   6       8090.08       7505.37       771.79 o                         
  -5  13   6       1707.38       1994.56       411.54 o                         
  -4  13   6       2623.32       2078.88       261.66 o                         
  -3  13   6        890.44       1692.97       465.13 o                         
  -2  13   6       7208.14       7043.75       918.15 o                         
  -1  13   6          6.90        313.07       383.62 o                         
   0  13   6      24834.30      26188.82      1069.96 o                         
   1  13   6       2337.58       2504.76       310.93 o                         
   2  13   6       1141.47       1248.01       256.38 o                         
   3  13   6       1346.77       1576.29       481.70 o                         
   4  13   6       6367.82       6478.42       512.97 o                         
   5  13   6         28.15        241.91       217.08 o                         
   6  13   6      10483.63      11379.14       718.96 o                         
   7  13   6       1317.89       1130.70       405.21 o                         
   8  13   6        294.04       1432.95      1876.90 o                         
   9  13   6        931.40        305.27       459.25 o                         
  10  13   6       5578.65       3975.34       739.40 o                         
 -10  14   6       6762.54       7090.86       833.29 o                         
  -9  14   6        175.35        177.26       707.86 o                         
  -8  14   6       6559.95       4338.74       654.95 o                         
  -7  14   6        823.43        889.05       473.94 o                         
  -6  14   6         24.31       1037.64       590.01 o                         
  -5  14   6        650.98       1351.31       533.19 o                         
  -4  14   6       4831.75       4568.93       594.30 o                         
  -3  14   6         13.90          0.00       618.20 o                         
  -2  14   6       5333.29       5925.56       842.06 o                         
  -1  14   6       3873.67       5132.78       909.12 o                         
   0  14   6       1324.45       1289.22       395.65 o                         
   1  14   6       2707.60       2347.21       557.65 o                         
   2  14   6       6438.51       7324.18       776.92 o                         
   3  14   6         12.31        807.25       442.97 o                         
   4  14   6       1436.08       1066.57       482.04 o                         
   5  14   6       4418.58       3012.99       782.31 o                         
   6  14   6       3328.28       3734.30       763.88 o                         
   7  14   6       1184.99        221.38       940.04 o                         
   8  14   6      12910.42      14641.99      3191.37 o                         
  -7  15   6       1407.75       1301.57       750.44 o                         
  -6  15   6       4201.34       4491.52       806.21 o                         
  -5  15   6       1311.70       1643.41       641.02 o                         
  -4  15   6       1253.12        789.40       570.40 o                         
  -3  15   6       2911.45       1970.04       488.78 o                         
  -2  15   6       4317.12       4272.60       603.84 o                         
  -1  15   6       1124.44        474.09       504.35 o                         
   0  15   6       6030.96       4656.40      1215.68 o                         
   1  15   6       2021.90       2016.26       716.98 o                         
   2  15   6        150.86          0.00       380.30 o                         
   3  15   6       4015.67       3452.11      5186.17 o                         
   4  15   6         70.49        939.56       662.27 o                         
 -21   0   7       1325.47       1459.46      1051.57 o                         
 -19   0   7       3099.31      24845.83     13112.81 o                         
 -17   0   7       9774.32       9714.13       384.81 o                         
 -15   0   7       1058.22       1413.20       219.87 o                         
 -13   0   7       8172.64       8370.46       344.25 o                         
 -11   0   7      32132.43      31235.56       861.97 o                         
  -9   0   7        126.21        198.09       123.83 o                         
  -7   0   7       8989.05       8989.28       376.02 o                         
  -5   0   7      16640.90      16652.06       626.16 o                         
  -3   0   7       2095.45       2670.60       140.25 o                         
  -1   0   7      52922.73      50188.76      1520.00 o                         
   1   0   7      51136.73      44143.80      1424.40 o                         
   3   0   7       1980.33       2124.40       138.93 o                         
   5   0   7      19721.45      17858.50      1054.76 o                         
   7   0   7      27437.94      25725.75       597.22 o                         
   9   0   7       4418.74       4152.12       229.43 o                         
  11   0   7       6408.52       6395.48       455.68 o                         
  13   0   7       1835.17       2058.16       248.51 o                         
  15   0   7        902.65       1023.93       258.11 o                         
  17   0   7      15829.90      17121.54      1634.72 o                         
 -21   1   7       4859.29       5806.41       933.86 o                         
 -20   1   7        102.95        459.15       817.44 o                         
 -19   1   7       8909.09      10306.62       837.02 o                         
 -18   1   7       3538.99       3811.12       587.93 o                         
 -17   1   7        159.33        551.64       283.07 o                         
 -16   1   7       7885.71       7153.44       310.23 o                         
 -15   1   7       9575.01       9672.96       350.85 o                         
 -14   1   7       1492.23       1791.68       215.71 o                         
 -13   1   7       9234.44       9033.40       217.55 o                         
 -12   1   7       8012.34       8003.46       260.53 o                         
 -11   1   7        187.23        269.70        83.25 o                         
 -10   1   7       2859.14       2817.26       181.68 o                         
  -9   1   7      30310.88      29119.59       632.72 o                         
  -8   1   7        186.86        147.18        70.20 o                         
  -7   1   7       6112.50       5896.77       204.22 o                         
  -6   1   7       2384.97       2686.59        90.41 o                         
  -5   1   7       3457.36       3821.11       127.06 o                         
  -4   1   7        238.86        283.92        57.02 o                         
  -3   1   7      73418.88      72104.51      1124.28 o                         
  -2   1   7        702.83        728.21       164.13 o                         
  -1   1   7      19470.40      18846.54       384.05 o                         
   0   1   7       6618.85       6097.89       504.44 o                         
   1   1   7      15808.95      15428.96       768.48 o                         
   2   1   7       6471.23       5950.26       196.12 o                         
   3   1   7      18597.15      18341.79       453.60 o                         
   4   1   7       6176.53       6148.48       446.51 o                         
   5   1   7      12080.35      12446.21       284.58 o                         
   6   1   7       4717.89       4646.11       162.70 o                         
   7   1   7      25147.13      24432.70       578.84 o                         
   8   1   7       2400.61       2347.33       122.74 o                         
   9   1   7      44973.65      45604.16      1065.08 o                         
  10   1   7       7530.03       7314.53       268.87 o                         
  11   1   7       4456.69       4370.24       269.22 o                         
  12   1   7       1234.73       1366.63       180.30 o                         
  13   1   7      10528.36      10516.04       346.95 o                         
  14   1   7       1655.86       1278.22       422.23 o                         
  15   1   7      17248.63      18621.42       661.05 o                         
  16   1   7       1108.58       1417.79       336.54 o                         
  17   1   7         24.79        241.75       476.39 o                         
  18   1   7       1547.61       1551.51       304.32 o                         
 -21   2   7       4230.68       4403.80       683.64 o                         
 -20   2   7       2303.23       3259.02       836.48 o                         
 -19   2   7       2534.16       2716.42       706.24 o                         
 -18   2   7       2507.68       3331.05       446.40 o                         
 -17   2   7      10617.52      10720.76       491.47 o                         
 -16   2   7         29.40         72.17       181.50 o                         
 -15   2   7       2597.50       2786.49       490.30 o                         
 -14   2   7       3534.82       3444.04       166.69 o                         
 -13   2   7       1122.57       1005.43       161.90 o                         
 -12   2   7         24.98         72.27       110.39 o                         
 -11   2   7      24855.55      24314.36       530.58 o                         
 -10   2   7      22195.10      22421.06       427.40 o                         
  -9   2   7       3288.70       3432.07       163.74 o                         
  -8   2   7      10856.21      10864.32       225.37 o                         
  -7   2   7      19797.05      19498.51       303.69 o                         
  -6   2   7        331.09        488.93        90.55 o                         
  -5   2   7      50759.68      47766.32       624.46 o                         
  -4   2   7       8759.82       8569.19       372.56 o                         
  -3   2   7       5077.23       5789.40       137.14 o                         
  -2   2   7      15603.86      15442.93       334.06 o                         
  -1   2   7     102391.95     102707.12      2160.07 o                         
   0   2   7       5229.68       5513.65       599.08 o                         
   1   2   7      35987.96      35900.00       762.53 o                         
   2   2   7      14781.63      14059.62       365.96 o                         
   3   2   7       4863.20       5411.44       196.32 o                         
   4   2   7      10244.38      10052.27       424.78 o                         
   5   2   7      38278.84      38137.55       996.05 o                         
   6   2   7       8488.39       7966.28       310.90 o                         
   7   2   7      15882.53      14911.81       331.19 o                         
   8   2   7       8964.95       8672.33       255.37 o                         
   9   2   7       4662.65       4670.06       254.27 o                         
  10   2   7       1176.08       1264.95       147.59 o                         
  11   2   7      10828.78      10984.20       317.91 o                         
  12   2   7       1367.39       1322.52       174.32 o                         
  13   2   7       4067.45       4191.34       378.03 o                         
  14   2   7        177.74        306.91       117.40 o                         
  15   2   7       2490.42       2805.61       229.41 o                         
  16   2   7         27.93        149.36       322.40 o                         
  17   2   7       9509.65       9965.34      1392.31 o                         
  18   2   7        192.46        523.65       548.53 o                         
 -21   3   7       1944.47       2106.44       685.72 o                         
 -20   3   7        105.64        700.82       618.20 o                         
 -19   3   7       6722.98       8764.73       973.50 o                         
 -18   3   7       7077.21       7206.86       422.61 o                         
 -17   3   7          7.37        150.42       157.95 o                         
 -16   3   7      10240.01      10458.83       649.58 o                         
 -15   3   7       6823.65       6775.51       249.56 o                         
 -14   3   7         10.79          4.66       178.92 o                         
 -13   3   7       6240.72       6228.10       186.97 o                         
 -12   3   7      14209.65      13634.37       327.94 o                         
 -11   3   7        541.18        634.84        95.87 o                         
 -10   3   7      21895.40      22096.49       410.00 o                         
  -9   3   7      25475.63      25650.26       600.69 o                         
  -8   3   7        306.45        338.76        86.19 o                         
  -7   3   7       2081.49       1880.00       183.95 o                         
  -6   3   7      36653.09      36112.18       785.17 o                         
  -5   3   7        116.50        299.21        96.59 o                         
  -4   3   7       1556.84       1603.95       228.45 o                         
  -3   3   7      31703.12      30459.72       794.32 o                         
  -2   3   7       7050.94       6744.66       316.52 o                         
  -1   3   7       1971.69       2197.82        83.72 o                         
   0   3   7      28671.40      27926.10       558.92 o                         
   1   3   7      19940.93      19739.06       445.27 o                         
   2   3   7       7219.66       7317.73       366.46 o                         
   3   3   7      14373.84      13316.90       536.94 o                         
   4   3   7      16042.64      15838.66       349.23 o                         
   5   3   7       7978.88       7675.35       238.58 o                         
   6   3   7      18846.50      19820.19      1013.12 o                         
   7   3   7       3343.23       3417.81       137.94 o                         
   8   3   7       2146.32       2395.86       138.82 o                         
   9   3   7      12004.57      12726.48       395.65 o                         
  10   3   7       5897.59       6121.28       207.25 o                         
  11   3   7        936.23        832.52       188.12 o                         
  12   3   7      14454.33      14581.73       331.09 o                         
  13   3   7       8415.50       9024.54       298.90 o                         
  14   3   7        567.18        718.12       126.15 o                         
  15   3   7       4607.37       4806.64       389.36 o                         
  16   3   7       5509.99       5258.14       398.27 o                         
  17   3   7        936.83       1118.80       632.64 o                         
  18   3   7       5878.06       7344.67       763.34 o                         
 -20   4   7       3400.07       3901.55      2200.34 o                         
 -19   4   7        769.90        950.09      1053.17 o                         
 -18   4   7       1612.64       1738.40       393.63 o                         
 -17   4   7       3806.57       4055.68       282.19 o                         
 -16   4   7       1794.47       1468.95       140.25 o                         
 -15   4   7       2501.70       2483.46       165.50 o                         
 -14   4   7      14464.30      15459.75       460.40 o                         
 -13   4   7        697.94        566.33       137.52 o                         
 -12   4   7        180.12        155.93       120.57 o                         
 -11   4   7      13592.71      14294.39       305.17 o                         
 -10   4   7       8012.77       7837.51       255.27 o                         
  -9   4   7         13.57        152.35       117.11 o                         
  -8   4   7      36858.92      37025.71       532.44 o                         
  -7   4   7       8967.55       9534.01       252.97 o                         
  -6   4   7      16274.40      15664.83       503.64 o                         
  -5   4   7      12106.87      12566.69       257.46 o                         
  -4   4   7      38951.25      37043.74       553.39 o                         
  -3   4   7       8130.10       7948.39       347.42 o                         
  -2   4   7      60427.77      61281.16      1284.33 o                         
  -1   4   7       6859.39       6966.83       195.88 o                         
   0   4   7        297.81        343.78        91.72 o                         
   1   4   7        778.35        573.83        76.48 o                         
   2   4   7      27585.33      27217.19      1319.25 o                         
   3   4   7       4498.20       4924.16       148.82 o                         
   4   4   7      16568.67      17155.75       380.80 o                         
   5   4   7       8871.86       8478.52       260.32 o                         
   6   4   7        139.26        202.52       127.46 o                         
   7   4   7        582.12        627.10        95.02 o                         
   8   4   7      11971.41      12298.75       414.20 o                         
   9   4   7       8778.95       9239.03       295.10 o                         
  10   4   7      29224.90      29166.58       633.67 o                         
  11   4   7      14752.59      15542.20       379.06 o                         
  12   4   7       4478.22       4549.64       159.05 o                         
  13   4   7       1815.01       1839.23       295.04 o                         
  14   4   7      16470.65      17727.55      1654.51 o                         
  15   4   7        167.35        835.79       675.01 o                         
  16   4   7       2873.22       2893.62      1320.46 o                         
  17   4   7       1186.66       1255.72      1134.43 o                         
  18   4   7       1336.57       1953.86       735.67 o                         
 -20   5   7          3.42        401.82      1025.37 o                         
 -19   5   7        371.75        206.49       570.76 o                         
 -18   5   7       3734.10       3731.91       592.70 o                         
 -17   5   7         25.33        168.05       225.29 o                         
 -16   5   7       5029.60       4744.47       211.53 o                         
 -15   5   7        426.70        480.79        93.46 o                         
 -14   5   7        470.18        523.89       110.48 o                         
 -13   5   7         19.40        133.52       264.84 o                         
 -12   5   7       6900.60       7029.28       198.79 o                         
 -11   5   7        280.73        269.60        67.67 o                         
 -10   5   7       3902.17       4189.21       126.08 o                         
  -9   5   7        242.08        301.35        79.89 o                         
  -8   5   7         50.80        291.92        73.91 o                         
  -7   5   7       5054.44       5285.06       145.92 o                         
  -6   5   7      40244.99      40109.36       909.31 o                         
  -5   5   7        842.79       1172.57       179.84 o                         
  -4   5   7      10976.46      10149.09       193.08 o                         
  -3   5   7       8018.95       8093.03       175.59 o                         
  -2   5   7       6309.20       6484.90       182.87 o                         
  -1   5   7       5075.62       5111.93       704.37 o                         
   0   5   7      11355.57      10919.70       436.55 o                         
   1   5   7       2916.30       3042.70       138.62 o                         
   2   5   7      21308.47      20613.42      1069.10 o                         
   3   5   7      18182.69      18320.08       460.76 o                         
   4   5   7      12521.08      11600.98       760.00 o                         
   5   5   7       5100.80       4534.98       177.37 o                         
   6   5   7      33597.18      34445.57      2995.39 o                         
   7   5   7        230.97        205.59       140.78 o                         
   8   5   7       2981.99       2937.75       155.00 o                         
   9   5   7        847.80        639.06        92.82 o                         
  10   5   7       4264.66       4712.09       190.10 o                         
  11   5   7        610.22        546.30        97.15 o                         
  12   5   7      21529.71      22619.94       746.97 o                         
  13   5   7         15.38        117.40        79.39 o                         
  14   5   7        465.24        920.07       203.00 o                         
  15   5   7        103.19         66.63       238.33 o                         
  16   5   7       6142.51       5970.70       999.92 o                         
  17   5   7         50.93          0.00      1003.78 o                         
 -20   6   7       4123.39       6338.12      1905.58 o                         
 -19   6   7         17.21       4575.94      2319.84 o                         
 -18   6   7       2296.27       2867.93      1720.76 o                         
 -17   6   7        215.00          0.00       285.20 o                         
 -16   6   7       3250.10       3405.79       521.09 o                         
 -15   6   7         66.98        169.97       392.32 o                         
 -14   6   7      40005.08      40089.64      1073.42 o                         
 -13   6   7        389.36        292.34       106.25 o                         
 -12   6   7       5986.59       6278.74       175.28 o                         
 -11   6   7       1200.85       1187.31        91.71 o                         
 -10   6   7        510.14        644.68       107.91 o                         
  -9   6   7        503.96        534.24        97.83 o                         
  -8   6   7      31358.34      32165.57       523.00 o                         
  -7   6   7       1816.25       1848.21       339.44 o                         
  -6   6   7       1820.36       1794.30       111.70 o                         
  -5   6   7       1347.70       1661.40       141.66 o                         
  -4   6   7      16172.11      16352.76       266.06 o                         
  -3   6   7        220.75        228.39       102.10 o                         
  -2   6   7      14948.06      16189.74       732.00 o                         
  -1   6   7       2279.20       2619.77       163.14 o                         
   0   6   7       2717.19       2967.40       157.89 o                         
   1   6   7       4485.16       4824.80       210.31 o                         
   2   6   7      36267.82      34192.21      1577.36 o                         
   3   6   7         11.88         19.79       165.94 o                         
   4   6   7      38048.25      37410.20       806.28 o                         
   5   6   7         15.00        288.37       122.05 o                         
   6   6   7       6741.83       6593.41       201.10 o                         
   7   6   7        625.89        490.17        97.61 o                         
   8   6   7      18759.90      20055.28       427.07 o                         
   9   6   7        506.97        349.55        96.87 o                         
  10   6   7      11957.08      12376.22       461.18 o                         
  11   6   7        378.19        274.89       118.42 o                         
  12   6   7       4911.22       4915.28       217.04 o                         
  13   6   7          0.10        128.97       108.20 o                         
  14   6   7      13097.69      13853.32       571.80 o                         
  15   6   7        655.45       1050.48       294.52 o                         
  16   6   7       2524.72       3050.90       353.33 o                         
  17   6   7        128.53       1011.77       645.40 o                         
 -19   7   7       1261.61       1599.67      1083.44 o                         
 -18   7   7       1807.60       1236.40       704.24 o                         
 -17   7   7         51.36        316.90       660.47 o                         
 -16   7   7       9877.97       9269.06       440.70 o                         
 -15   7   7       3075.28       2626.62       251.41 o                         
 -14   7   7       1380.59       1236.10       219.39 o                         
 -13   7   7       3200.55       3191.47       216.66 o                         
 -12   7   7      30552.68      31098.01       658.77 o                         
 -11   7   7       1177.78       1005.14       115.48 o                         
 -10   7   7      10931.04      10488.18       337.92 o                         
  -9   7   7       3386.27       3785.92       173.86 o                         
  -8   7   7       5897.64       6239.48       344.96 o                         
  -7   7   7        261.57        350.95       104.87 o                         
  -6   7   7      49061.82      49573.45       795.47 o                         
  -5   7   7       1188.54       1225.35       114.10 o                         
  -4   7   7      15901.67      16798.18       396.47 o                         
  -3   7   7       2993.55       3088.78        90.54 o                         
  -2   7   7        965.86       1149.34        59.63 o                         
  -1   7   7       1017.40       1141.10       445.32 o                         
   0   7   7      29696.49      30504.75       837.56 o                         
   1   7   7       9134.92       9351.81       215.40 o                         
   2   7   7      12370.76      12975.54       537.84 o                         
   3   7   7       2306.85       2250.74       114.93 o                         
   4   7   7      26066.53      25951.01       550.16 o                         
   5   7   7        106.89         90.90       111.26 o                         
   6   7   7      23395.13      23527.97       535.67 o                         
   7   7   7       2131.25       2045.55       186.82 o                         
   8   7   7       1193.65       1052.22       109.03 o                         
   9   7   7       2622.96       2353.16       138.93 o                         
  10   7   7      11382.76      11917.32       420.49 o                         
  11   7   7        621.71       1001.21       264.47 o                         
  12   7   7      13594.27      13442.13       438.47 o                         
  13   7   7        708.00        824.10       137.42 o                         
  14   7   7         73.72        292.98       230.63 o                         
  15   7   7        223.78        979.93       420.99 o                         
  16   7   7       2316.70       3061.67       482.80 o                         
 -18   8   7       1380.80        796.65       955.98 o                         
 -17   8   7       4439.26       3652.89       618.20 o                         
 -16   8   7       2712.90       2361.66       280.36 o                         
 -15   8   7        513.26        582.48       381.71 o                         
 -14   8   7      21033.65      21665.98       707.11 o                         
 -13   8   7       1223.17       1469.31       279.47 o                         
 -12   8   7       2790.41       2633.51       441.95 o                         
 -11   8   7      13337.58      13481.72       349.10 o                         
 -10   8   7       1348.58       1333.76       219.44 o                         
  -9   8   7        598.97        514.99       183.98 o                         
  -8   8   7      22625.94      22941.81       474.14 o                         
  -7   8   7       5370.36       5221.62       170.16 o                         
  -6   8   7        632.05        823.51       100.79 o                         
  -5   8   7       3587.05       3618.04       329.32 o                         
  -4   8   7      14635.18      15049.29       288.83 o                         
  -3   8   7        923.09        828.18       112.59 o                         
  -2   8   7      10260.45      10179.17      1218.73 o                         
  -1   8   7       1174.90       1199.66       558.45 o                         
   0   8   7        841.08       1021.40       157.33 o                         
   1   8   7       7226.41       7146.81       348.64 o                         
   2   8   7      25977.24      27326.70       609.92 o                         
   3   8   7          4.22          0.00        88.00 o                         
   4   8   7       7400.01       7522.72       461.36 o                         
   5   8   7      14751.59      15482.31       366.21 o                         
   6   8   7       4256.89       4264.22       333.35 o                         
   7   8   7       3023.26       3002.78       183.03 o                         
   8   8   7       8181.21       8522.23       541.84 o                         
   9   8   7       7162.46       6990.01       257.24 o                         
  10   8   7       7677.46       7202.37       356.63 o                         
  11   8   7       2598.92       2782.44       257.75 o                         
  12   8   7       4063.21       3387.62       256.57 o                         
  13   8   7       2463.10       2716.74       613.30 o                         
  14   8   7      11820.52      12260.92       821.17 o                         
  15   8   7        298.70        481.93       443.50 o                         
  16   8   7        525.33        370.81       269.35 o                         
 -17   9   7        193.12        605.45       605.45 o                         
 -16   9   7       3186.51       3925.88      1296.94 o                         
 -15   9   7       3341.04       3070.21       336.44 o                         
 -14   9   7        177.11        652.71       263.47 o                         
 -13   9   7       3773.92       3385.04       214.86 o                         
 -12   9   7       1594.66       1288.91       190.42 o                         
 -11   9   7       1182.24        982.48       160.98 o                         
 -10   9   7       7346.04       7584.85       261.83 o                         
  -9   9   7       7588.36       7476.97       247.17 o                         
  -8   9   7         83.67        114.36       188.12 o                         
  -7   9   7        748.30        953.20       116.98 o                         
  -6   9   7      31609.44      32502.97      1088.23 o                         
  -5   9   7       3925.07       4130.62       155.69 o                         
  -4   9   7       2821.28       3179.95       111.80 o                         
  -3   9   7      19941.41      20710.07       484.35 o                         
  -2   9   7      11869.33      12093.30       697.71 o                         
  -1   9   7       2683.63       2477.51       142.32 o                         
   0   9   7      21551.35      22681.50       507.22 o                         
   1   9   7       4007.01       3884.50       168.21 o                         
   2   9   7       3257.47       2825.22       321.41 o                         
   3   9   7      17815.96      18003.93       426.13 o                         
   4   9   7      12803.76      12176.92       536.05 o                         
   5   9   7      12539.55      12724.29       520.45 o                         
   6   9   7       7899.13       8096.57       304.07 o                         
   7   9   7        128.16        161.28       153.05 o                         
   8   9   7       2531.92       1926.56       234.31 o                         
   9   9   7       4113.20       3962.43       399.93 o                         
  10   9   7       1464.01       1139.24       241.47 o                         
  11   9   7         56.33        219.02       441.44 o                         
  12   9   7       4538.81       4308.46      4930.92 o                         
  13   9   7        610.91       2226.61       509.43 o                         
  14   9   7        239.54        907.11       381.07 o                         
  15   9   7       3609.46       3676.43       573.77 o                         
 -16  10   7        204.18       3304.49      1663.40 o                         
 -15  10   7        346.35          0.00       698.24 o                         
 -14  10   7       2750.80       3225.51       989.44 o                         
 -13  10   7       1193.99        982.91       532.11 o                         
 -12  10   7         13.06        193.88       165.87 o                         
 -11  10   7       8271.28       7945.31       309.54 o                         
 -10  10   7       1017.18        650.86       207.21 o                         
  -9  10   7        859.74       1139.07       172.04 o                         
  -8  10   7       7113.39       7728.36       529.40 o                         
  -7  10   7       5541.97       5946.18       298.04 o                         
  -6  10   7       1628.58       1608.41       170.18 o                         
  -5  10   7      21545.53      21559.59       483.51 o                         
  -4  10   7       5182.12       5703.32       358.86 o                         
  -3  10   7       4669.42       4095.59       751.64 o                         
  -2  10   7       2999.27       3096.28       291.68 o                         
  -1  10   7      10164.21      10380.68       282.83 o                         
   0  10   7        504.07        744.57       306.19 o                         
   1  10   7       2396.18       2325.36       285.21 o                         
   2  10   7       1801.06       1726.99       311.88 o                         
   3  10   7         94.89        177.17       132.49 o                         
   4  10   7       3588.85       3200.51       193.97 o                         
   5  10   7       3701.03       3712.64       341.81 o                         
   6  10   7         80.25        274.15       155.56 o                         
   7  10   7       9806.95      10068.59       401.17 o                         
   8  10   7       2383.94       2040.79       265.97 o                         
   9  10   7       2205.86       1629.97       691.37 o                         
  10  10   7       3953.78       3712.53       915.54 o                         
  11  10   7      13427.97      13469.35       736.15 o                         
  12  10   7         39.08        749.10       346.44 o                         
  13  10   7       9042.66      10112.86       829.36 o                         
  14  10   7       2039.76       2616.96       833.52 o                         
 -15  11   7       3153.55       2103.15       771.15 o                         
 -14  11   7        144.80          0.00       287.69 o                         
 -13  11   7       5543.52       4972.16       497.61 o                         
 -12  11   7       1325.57       1615.64       358.33 o                         
 -11  11   7        674.55        422.80       170.43 o                         
 -10  11   7        920.61        533.23       375.47 o                         
  -9  11   7      16048.30      15065.13       740.56 o                         
  -8  11   7        843.33       1098.27      1071.21 o                         
  -7  11   7       5152.74       5615.84       341.74 o                         
  -6  11   7        599.71        623.52       253.43 o                         
  -5  11   7       1984.52       1919.64       147.76 o                         
  -4  11   7         95.33         26.63       119.91 o                         
  -3  11   7      27074.08      26962.43      1647.72 o                         
  -2  11   7        618.55        982.04       464.79 o                         
  -1  11   7       7538.22       8418.63       877.35 o                         
   0  11   7         72.01        342.54       539.66 o                         
   1  11   7       5041.40       4762.31       271.85 o                         
   2  11   7       1424.67       1290.71       192.71 o                         
   3  11   7      21314.67      21519.78       730.39 o                         
   4  11   7        520.31        722.44       229.51 o                         
   5  11   7       4311.53       3986.33       292.09 o                         
   6  11   7        661.08        490.71       213.32 o                         
   7  11   7       4582.25       4310.02       296.44 o                         
   8  11   7         25.09        829.73       653.91 o                         
   9  11   7       8432.05       7879.93       527.87 o                         
  10  11   7        250.39        571.66       294.64 o                         
  11  11   7         12.36        597.11       560.23 o                         
  12  11   7        407.82        284.52       398.32 o                         
 -14  12   7        949.80        536.85       314.12 o                         
 -13  12   7       1786.97       1280.78      1287.38 o                         
 -12  12   7       2096.07       2005.71       413.91 o                         
 -11  12   7      16837.86      17025.56      1321.82 o                         
 -10  12   7          2.70        123.15       393.71 o                         
  -9  12   7        434.54        221.43       178.46 o                         
  -8  12   7       1076.28        625.05       205.73 o                         
  -7  12   7       7510.54       6401.68       462.19 o                         
  -6  12   7         64.27        114.41       371.26 o                         
  -5  12   7       6975.97       6828.66       578.38 o                         
  -4  12   7        443.81         94.09       511.85 o                         
  -3  12   7        416.30        844.09      1233.95 o                         
  -2  12   7        169.82        286.11       189.39 o                         
  -1  12   7      13479.86      13645.16      1092.03 o                         
   0  12   7       4715.00       4782.18       295.21 o                         
   1  12   7      13899.85      14433.35       492.01 o                         
   2  12   7        105.49        148.19       154.88 o                         
   3  12   7        239.20         88.56       234.55 o                         
   4  12   7        155.56        213.16       248.37 o                         
   5  12   7      11101.89      10931.27       623.62 o                         
   6  12   7          3.95        171.78       196.40 o                         
   7  12   7       8630.55       8083.00       487.43 o                         
   8  12   7          7.90        319.57       234.66 o                         
   9  12   7       2573.53       3315.94       619.20 o                         
  10  12   7         19.37        916.55      1159.92 o                         
  11  12   7       5084.54       4510.62       583.55 o                         
 -12  13   7        865.84       1860.84      1183.39 o                         
 -11  13   7       1557.25       1247.06       382.76 o                         
 -10  13   7         37.34          0.00       298.08 o                         
  -9  13   7      15996.98      13738.16      1087.12 o                         
  -8  13   7        532.82        779.67       333.72 o                         
  -6  13   7       3135.48       1223.96       727.73 o                         
  -5  13   7        907.52        792.70       237.92 o                         
  -4  13   7       1196.24       1150.07       376.36 o                         
  -3  13   7      16642.13      16940.56       808.76 o                         
  -2  13   7         79.68        112.92       575.01 o                         
  -1  13   7       5228.98       5486.26       579.59 o                         
   0  13   7       3474.49       2435.40       272.27 o                         
   1  13   7       4426.99       4097.51       391.56 o                         
   2  13   7        444.24        590.33       701.05 o                         
   3  13   7       6181.22       8233.48      2775.52 o                         
   4  13   7        506.33        623.64       412.52 o                         
   5  13   7         76.47         95.18       336.19 o                         
   6  13   7       1666.14       3223.05      2740.47 o                         
   7  13   7      10654.71      10945.76       840.96 o                         
   8  13   7        529.16       3511.62      1500.88 o                         
   9  13   7       8166.60       9604.38      2135.01 o                         
  -9  14   7         19.08          0.00       585.37 o                         
  -8  14   7       1027.09       1266.87       522.72 o                         
  -7  14   7       4898.90       4055.17       449.77 o                         
  -6  14   7         74.84          0.00       688.56 o                         
  -5  14   7       5023.38       4174.80      2711.79 o                         
  -4  14   7        260.93        223.75      1320.84 o                         
  -3  14   7         22.69        212.82       732.92 o                         
  -2  14   7       1574.05       1213.67       550.95 o                         
  -1  14   7      14282.55      15914.49      3357.07 o                         
   0  14   7         19.95         47.15       552.31 o                         
   1  14   7       7717.00       7985.39       779.43 o                         
   2  14   7       1561.98       2112.05       679.05 o                         
   3  14   7        274.58        321.10       476.39 o                         
   4  14   7       1724.33       1084.86       495.69 o                         
   5  14   7       3571.68       3018.54      1029.27 o                         
   6  14   7        519.46       2164.11      1001.43 o                         
   7  14   7       3629.70       3580.62       785.95 o                         
  -6  15   7       1630.66        697.39       943.23 o                         
  -5  15   7         22.22          0.00       681.93 o                         
  -4  15   7        355.01       1885.08       839.38 o                         
  -3  15   7       2851.47       2489.94       539.49 o                         
  -2  15   7        372.89        791.68      1209.31 o                         
  -1  15   7        170.79          0.00       377.44 o                         
   0  15   7       4283.65       3412.85       889.06 o                         
   1  15   7       2435.09       2408.98       858.79 o                         
   2  15   7       2309.97       2843.68       708.90 o                         
   3  15   7        197.24        346.03      1370.23 o                         
 -20   0   8      10564.29      11548.20      1150.36 o                         
 -18   0   8       8806.91       9120.01       646.88 o                         
 -16   0   8       1264.77       1406.70       217.51 o                         
 -14   0   8      17789.50      17421.71       697.86 o                         
 -12   0   8      16662.97      17043.25       499.84 o                         
 -10   0   8       3640.24       3899.45       417.44 o                         
  -8   0   8      49366.43      48255.90      1222.06 o                         
  -6   0   8      19715.34      19369.23       404.69 o                         
  -4   0   8       3150.05       3126.75       254.93 o                         
  -2   0   8      51531.05      50268.43      1360.67 o                         
   0   0   8      12841.89      12446.81       557.65 o                         
   2   0   8      30676.85      30980.01      1131.24 o                         
   4   0   8      41557.88      41629.59      1309.69 o                         
   6   0   8         39.32         74.35        99.53 o                         
   8   0   8      76138.77      80560.12      2329.40 o                         
  10   0   8      15290.57      14910.04       477.99 o                         
  12   0   8        258.61        474.80       286.79 o                         
  14   0   8       9697.69      10213.35       623.38 o                         
  16   0   8      12734.36      12328.91      1268.26 o                         
  18   0   8        425.22       1555.05       930.48 o                         
 -21   1   8        139.58       1252.57       976.56 o                         
 -20   1   8       1051.13       1585.76       537.99 o                         
 -19   1   8       1921.72       1899.86       505.34 o                         
 -18   1   8       3181.35       3100.89       272.53 o                         
 -17   1   8       3008.50       2871.14       191.97 o                         
 -16   1   8       9771.93      10234.32       410.90 o                         
 -15   1   8         63.02         59.92       142.58 o                         
 -14   1   8        773.44        937.02       152.70 o                         
 -13   1   8       1911.60       1678.26       147.04 o                         
 -12   1   8      14512.58      14606.96       621.03 o                         
 -11   1   8       1277.88       1314.35       143.04 o                         
 -10   1   8      22894.27      22626.97       408.45 o                         
  -9   1   8      10440.33      10244.40       224.82 o                         
  -8   1   8       4543.24       4609.73       142.49 o                         
  -7   1   8        361.03        401.98        55.07 o                         
  -6   1   8      15959.41      15395.58       233.98 o                         
  -5   1   8      34553.44      35256.85       487.50 o                         
  -4   1   8      20351.20      19899.02       310.96 o                         
  -3   1   8       5467.77       5695.78       229.97 o                         
  -2   1   8      11934.28      12452.11       264.26 o                         
  -1   1   8       3413.05       3576.92       134.74 o                         
   0   1   8      53886.43      46245.30      1718.10 o                         
   1   1   8        445.16        919.56       145.28 o                         
   2   1   8      17725.99      16957.28       824.28 o                         
   3   1   8       7020.65       6988.94       303.26 o                         
   4   1   8        141.50        376.83       208.99 o                         
   5   1   8        527.80        512.46       187.16 o                         
   6   1   8      61870.83      60313.71      1457.45 o                         
   7   1   8       5590.94       5904.10       187.78 o                         
   8   1   8       7899.34       7659.42       207.34 o                         
   9   1   8       1135.67        999.81       176.69 o                         
  10   1   8       1621.19       1678.52       140.26 o                         
  11   1   8         13.19          0.00       112.00 o                         
  12   1   8      12009.37      11481.76       421.34 o                         
  13   1   8         18.82        136.77       198.30 o                         
  14   1   8       1922.33       1927.45       258.59 o                         
  15   1   8         23.19        132.51       110.39 o                         
  16   1   8       8420.44       7431.57       583.35 o                         
  17   1   8        201.88       1029.93       514.23 o                         
  18   1   8       6126.50       5271.26       605.86 o                         
 -21   2   8        777.37       2085.77      2737.28 o                         
 -20   2   8       7634.53       8923.88       890.15 o                         
 -19   2   8       1009.38       2013.03      1014.24 o                         
 -18   2   8       2111.13       3011.80       699.14 o                         
 -17   2   8       8471.87       9056.82       506.86 o                         
 -16   2   8        218.00        162.35       143.42 o                         
 -15   2   8       6100.68       5983.25       214.18 o                         
 -14   2   8       7073.71       7272.33       442.62 o                         
 -13   2   8       7300.73       6983.58       245.15 o                         
 -12   2   8       9976.36       9860.17       259.19 o                         
 -11   2   8      26582.21      26269.90       744.65 o                         
 -10   2   8       6234.25       6103.89       329.31 o                         
  -9   2   8       3524.59       3367.08       184.44 o                         
  -8   2   8      34318.02      32135.22       478.34 o                         
  -7   2   8        100.72        124.39       100.30 o                         
  -6   2   8       6823.57       6457.49       192.26 o                         
  -5   2   8       2006.73       1939.63       104.87 o                         
  -4   2   8       7661.18       7161.11       136.86 o                         
  -3   2   8       1190.42       1371.47        94.50 o                         
  -2   2   8      46281.45      44152.32       771.17 o                         
  -1   2   8       9240.79       9762.07       566.70 o                         
   0   2   8       1180.54       1184.01       106.42 o                         
   1   2   8      11414.97      11204.24       299.97 o                         
   2   2   8       8277.60       7854.59       289.84 o                         
   3   2   8       3268.85       3838.99       324.27 o                         
   4   2   8       7780.75       7285.26       192.71 o                         
   5   2   8      16191.66      15285.89       497.26 o                         
   6   2   8        150.45        199.20       102.99 o                         
   7   2   8       2320.60       2249.15       126.55 o                         
   8   2   8      23672.70      22526.71       513.16 o                         
   9   2   8       2343.24       2096.41       448.31 o                         
  10   2   8       6633.05       6724.37       269.36 o                         
  11   2   8       9742.56       9169.59       319.56 o                         
  12   2   8        289.11        373.89        93.15 o                         
  13   2   8        155.80         55.85       110.05 o                         
  14   2   8      16298.33      16918.45       810.21 o                         
  15   2   8       2299.97       2545.44       218.38 o                         
  16   2   8       8301.74       8126.87       609.07 o                         
  17   2   8       3055.76       3017.44      1325.62 o                         
  18   2   8       1683.66       2548.45       526.29 o                         
 -21   3   8       1489.13       1033.87      1821.14 o                         
 -20   3   8       1350.60       1565.75       590.01 o                         
 -19   3   8       6738.82       6914.59       785.35 o                         
 -18   3   8       5739.16       6149.49      1209.31 o                         
 -17   3   8        548.69        406.64       267.09 o                         
 -16   3   8       5055.38       5135.03       383.39 o                         
 -15   3   8       3814.82       3999.75       198.59 o                         
 -14   3   8        438.52        569.46       124.00 o                         
 -13   3   8       2763.02       2912.02       130.62 o                         
 -12   3   8       3333.42       3425.11       227.67 o                         
 -11   3   8        787.36        668.73        94.05 o                         
 -10   3   8      15941.80      15894.33       336.22 o                         
  -9   3   8      13435.42      13492.01       288.48 o                         
  -8   3   8       3834.32       4129.65       213.87 o                         
  -7   3   8      40899.45      39851.73       746.49 o                         
  -6   3   8      18416.80      17830.25       431.80 o                         
  -5   3   8       7288.05       7295.23       188.25 o                         
  -4   3   8      36789.16      37096.19       517.28 o                         
  -3   3   8      32845.96      32593.17       918.05 o                         
  -2   3   8       6910.46       6889.78       267.48 o                         
  -1   3   8      34046.69      35367.34       532.52 o                         
   0   3   8      36482.60      35442.04       693.35 o                         
   1   3   8       1407.74       1402.38       122.04 o                         
   2   3   8       4237.36       5202.56       337.78 o                         
   3   3   8      23886.39      24357.09       613.42 o                         
   4   3   8       3990.77       3775.51       152.36 o                         
   5   3   8       4996.00       5473.52       153.32 o                         
   6   3   8      21184.65      21098.06       410.64 o                         
   7   3   8       3518.82       3423.16       250.68 o                         
   8   3   8       2499.68       2419.13       268.26 o                         
   9   3   8      12986.01      13145.02       345.96 o                         
  10   3   8       5978.61       5878.05       385.02 o                         
  11   3   8       6239.84       6663.05       357.87 o                         
  12   3   8       9209.42       9523.13       315.68 o                         
  13   3   8       3236.85       3485.36       483.88 o                         
  14   3   8       2080.57       2258.58       286.75 o                         
  15   3   8       3526.21       3612.08       365.56 o                         
  16   3   8       2776.39       2870.17       567.21 o                         
  17   3   8        302.11        277.44       469.96 o                         
  18   3   8       1906.76       1639.18       394.89 o                         
 -20   4   8       2351.73       1808.22       664.40 o                         
 -19   4   8        860.32        280.47       533.75 o                         
 -18   4   8        244.22       1300.73       427.65 o                         
 -17   4   8       8067.56       7513.76       344.96 o                         
 -16   4   8        570.98        631.57       138.98 o                         
 -15   4   8       3796.59       3871.80       306.47 o                         
 -14   4   8       8729.81       8677.12       254.64 o                         
 -13   4   8       3625.15       3330.86       163.53 o                         
 -12   4   8       3625.59       3479.69       153.16 o                         
 -11   4   8       5273.26       5823.44       217.55 o                         
 -10   4   8       2211.89       2166.55        90.51 o                         
  -9   4   8      17787.06      17479.64       323.86 o                         
  -8   4   8       8569.81       8641.79       189.61 o                         
  -7   4   8        798.55        894.04        68.34 o                         
  -6   4   8        552.67        477.09       137.72 o                         
  -5   4   8      46704.91      44946.62       625.62 o                         
  -4   4   8      19234.95      19564.70       393.25 o                         
  -3   4   8       2886.71       2638.89       183.98 o                         
  -2   4   8      10748.64      10665.01       407.72 o                         
  -1   4   8       9844.00       9728.89       238.69 o                         
   0   4   8        957.15        753.19       152.95 o                         
   1   4   8      27944.58      27388.91       828.51 o                         
   2   4   8      24618.74      25736.69       715.39 o                         
   3   4   8        285.30        411.96       104.71 o                         
   4   4   8      23060.42      22821.37       453.16 o                         
   5   4   8      14596.13      15820.18       377.16 o                         
   6   4   8        736.00        815.36       133.02 o                         
   7   4   8       9282.40       9387.23       345.39 o                         
   8   4   8       5356.09       4953.37       249.78 o                         
   9   4   8       1452.19       1370.86       273.25 o                         
  10   4   8        129.21         17.31       104.79 o                         
  11   4   8      15795.88      16584.16       781.45 o                         
  12   4   8        166.90        148.51        96.02 o                         
  13   4   8       8209.96       8854.13       288.82 o                         
  14   4   8        422.12        980.90       449.77 o                         
  15   4   8        599.77        861.67       346.70 o                         
  16   4   8        242.97          0.00       591.11 o                         
  17   4   8      10601.74       9942.17      1394.65 o                         
 -20   5   8        468.79          0.00       548.95 o                         
 -19   5   8       3624.57       5182.94      5546.26 o                         
 -18   5   8        191.66       1213.79       718.58 o                         
 -17   5   8       1913.73       1966.69       441.77 o                         
 -16   5   8        244.62        192.23       119.08 o                         
 -15   5   8       4697.43       4067.23       185.08 o                         
 -14   5   8          1.10        542.13       171.90 o                         
 -13   5   8      20266.28      20388.77       406.72 o                         
 -12   5   8       1693.10       1794.63       189.33 o                         
 -11   5   8        339.01        283.64        91.53 o                         
 -10   5   8        515.31        506.70        60.04 o                         
  -9   5   8      11628.55      11585.74       251.06 o                         
  -8   5   8       3426.72       3106.44       194.56 o                         
  -7   5   8      28377.20      27981.04       737.18 o                         
  -6   5   8         28.81         69.64       150.86 o                         
  -5   5   8       1228.20       1605.41       218.75 o                         
  -4   5   8       3438.70       3397.09       163.24 o                         
  -3   5   8      27617.20      29212.63       510.66 o                         
  -2   5   8       8591.44       8408.79       363.38 o                         
  -1   5   8      21349.83      20459.46       529.13 o                         
   0   5   8        194.99        234.43        81.03 o                         
   1   5   8       3781.97       3705.41       449.31 o                         
   2   5   8        616.59        605.45        77.15 o                         
   3   5   8      49924.20      50398.79       999.00 o                         
   4   5   8        154.17         63.73        99.53 o                         
   5   5   8       8721.24       8672.80       270.35 o                         
   6   5   8       2406.60       2161.06       591.11 o                         
   7   5   8       5292.91       5471.29       223.42 o                         
   8   5   8       4070.96       3831.79       256.65 o                         
   9   5   8      21140.08      21839.26       501.59 o                         
  10   5   8       5491.66       5226.29       528.94 o                         
  11   5   8       4195.75       4362.78       209.17 o                         
  12   5   8        743.32        784.06       103.19 o                         
  13   5   8      12031.94      12759.27       436.23 o                         
  14   5   8        661.39        651.46       191.16 o                         
  15   5   8       9524.10       9334.11       587.57 o                         
  16   5   8        170.10        565.16       323.68 o                         
  17   5   8        734.31       1171.27       593.43 o                         
 -19   6   8         39.74       4432.54      4754.39 o                         
 -18   6   8          2.44        127.46       634.13 o                         
 -17   6   8       9072.82       7682.69       531.64 o                         
 -16   6   8       2579.14       2000.97       194.58 o                         
 -15   6   8       8265.18       8241.02       383.22 o                         
 -14   6   8        175.27        391.64       176.58 o                         
 -13   6   8      12446.12      12157.37       325.20 o                         
 -12   6   8        619.52        611.27       138.90 o                         
 -11   6   8      13351.76      13381.91       281.01 o                         
 -10   6   8       1205.48       1154.95        93.32 o                         
  -9   6   8       3896.14       4099.83       246.99 o                         
  -8   6   8       1663.54       1932.38       339.98 o                         
  -7   6   8      18142.59      19121.19       414.87 o                         
  -6   6   8          2.32          0.00       147.99 o                         
  -5   6   8      31126.58      30439.84       512.72 o                         
  -4   6   8         82.32        157.97       100.44 o                         
  -3   6   8       2152.71       2328.89       163.64 o                         
  -2   6   8       2143.19       2218.16       147.23 o                         
  -1   6   8      12900.71      13232.08       369.10 o                         
   0   6   8       1010.98       1199.53        96.42 o                         
   1   6   8      56652.14      56401.21      1784.16 o                         
   2   6   8         42.03        132.06       207.13 o                         
   3   6   8       3476.45       3696.19       251.74 o                         
   4   6   8       1414.61       1313.61       120.94 o                         
   5   6   8      26829.74      26447.75      1797.24 o                         
   6   6   8       3907.24       3838.38       182.09 o                         
   7   6   8      21531.52      20862.31       492.95 o                         
   8   6   8        149.79         39.46       144.99 o                         
   9   6   8        260.29        306.81       159.34 o                         
  10   6   8        116.03        212.25       127.86 o                         
  11   6   8      26358.38      27205.47       891.37 o                         
  12   6   8         68.54         29.26       119.90 o                         
  13   6   8       7889.00       7495.36       331.66 o                         
  14   6   8        671.78        543.54       330.15 o                         
  15   6   8        170.73        322.87       806.16 o                         
  16   6   8        375.55        529.36      1322.43 o                         
 -19   7   8       5780.01       5920.68      1153.54 o                         
 -18   7   8         57.38        474.80      2699.04 o                         
 -17   7   8        751.88        752.26       731.32 o                         
 -16   7   8       2408.87       1733.58       313.18 o                         
 -15   7   8      14218.43      13893.02       474.71 o                         
 -14   7   8        407.17        322.36       200.42 o                         
 -13   7   8      18875.55      18726.41       587.83 o                         
 -12   7   8       2279.67       1954.44       111.79 o                         
 -11   7   8       1721.13       1752.68       105.80 o                         
 -10   7   8       3160.94       3227.66       170.74 o                         
  -9   7   8      13170.93      13580.11       369.61 o                         
  -8   7   8       1902.13       1723.61       206.97 o                         
  -7   7   8      28381.51      29453.92       515.77 o                         
  -6   7   8       4414.38       4754.13       158.45 o                         
  -5   7   8       1625.23       1621.96        89.81 o                         
  -4   7   8       1042.46        934.28       537.92 o                         
  -3   7   8      12845.54      14133.64       580.85 o                         
  -2   7   8        246.12        240.27       254.93 o                         
  -1   7   8       4803.58       5038.49      1203.12 o                         
   0   7   8       3981.23       3981.36       148.91 o                         
   1   7   8       4798.78       5292.69       486.65 o                         
   2   7   8       1837.77       1545.61       210.31 o                         
   3   7   8      57198.57      57786.33      1316.08 o                         
   4   7   8       1370.81       1455.42        95.52 o                         
   5   7   8       7004.66       7234.89       201.85 o                         
   6   7   8       1961.87       2167.97       173.76 o                         
   7   7   8       7297.80       7865.30       684.05 o                         
   8   7   8        341.38        288.07       139.11 o                         
   9   7   8      18382.70      18461.61       509.59 o                         
  10   7   8       2543.60       2374.14       186.94 o                         
  11   7   8       2320.94       2020.14       195.02 o                         
  12   7   8        111.48        133.23       149.31 o                         
  13   7   8       7928.08       7550.61       558.83 o                         
  14   7   8         27.99          2.77       315.26 o                         
  15   7   8       3092.18       2234.16       349.17 o                         
  16   7   8        271.45        371.17       569.80 o                         
 -18   8   8       1085.09       1405.29       991.03 o                         
 -17   8   8       3263.41        920.92      1331.99 o                         
 -16   8   8       1831.08       1833.74       669.18 o                         
 -15   8   8       7389.01       5933.15       564.00 o                         
 -14   8   8       5362.18       5059.54       272.54 o                         
 -13   8   8       1319.99       1226.32       323.84 o                         
 -12   8   8       1352.99       1409.65       617.59 o                         
 -11   8   8      12910.08      13265.01       406.13 o                         
 -10   8   8       5638.05       5634.24       279.19 o                         
  -9   8   8       3177.44       3045.05       138.61 o                         
  -8   8   8       1151.17       1341.45       192.72 o                         
  -7   8   8      21992.97      21763.62       755.23 o                         
  -6   8   8         24.01          0.00       174.32 o                         
  -5   8   8      24300.03      25600.31       469.73 o                         
  -4   8   8       2144.44       2327.52       237.65 o                         
  -3   8   8        102.93         79.81        98.64 o                         
  -2   8   8      10266.67      10684.94       513.81 o                         
  -1   8   8      15564.87      16027.68       353.36 o                         
   0   8   8        322.33        462.21       256.16 o                         
   1   8   8      20142.96      21065.74       412.71 o                         
   2   8   8       4986.09       5061.68       172.88 o                         
   3   8   8        783.76       1032.11       154.64 o                         
   4   8   8      15426.13      14936.00       402.52 o                         
   5   8   8      12490.64      12264.05       437.40 o                         
   6   8   8        561.70        657.53       484.19 o                         
   7   8   8       2451.36       2374.37       274.23 o                         
   8   8   8       4353.69       4728.48       383.15 o                         
   9   8   8        118.37        319.59       134.04 o                         
  10   8   8        982.01       1127.30       223.00 o                         
  11   8   8      12238.42      12320.62       573.80 o                         
  12   8   8         25.19          0.00       275.97 o                         
  13   8   8       3808.82       4654.59       831.21 o                         
  14   8   8       1932.70       2119.22       562.53 o                         
  15   8   8       1887.34       3072.13       544.38 o                         
 -17   9   8         48.19       1685.71      1217.28 o                         
 -16   9   8       4456.33       1150.36      1089.81 o                         
 -15   9   8       9713.83       8497.69       936.08 o                         
 -14   9   8        211.90        648.06       341.27 o                         
 -13   9   8       6238.42       6180.91       641.93 o                         
 -12   9   8       4800.17       4419.45       244.35 o                         
 -11   9   8         85.17        153.10       133.48 o                         
 -10   9   8       7917.62       8020.63       428.67 o                         
  -9   9   8       8134.48       7750.68       590.57 o                         
  -8   9   8         76.99        176.30       107.10 o                         
  -7   9   8      18224.25      17938.27       419.47 o                         
  -6   9   8       7715.90       7375.09       187.15 o                         
  -5   9   8        278.53        279.38       190.27 o                         
  -4   9   8      26664.51      26736.80       739.51 o                         
  -3   9   8      15573.88      16008.84       730.94 o                         
  -2   9   8        836.39        793.10       326.06 o                         
  -1   9   8       2539.83       2396.53       241.90 o                         
   0   9   8       7337.57       7293.91       323.67 o                         
   1   9   8       3798.41       3902.34       471.39 o                         
   2   9   8       5144.18       5023.92       175.55 o                         
   3   9   8       9377.13      10154.74       430.51 o                         
   4   9   8       3309.49       3607.65       213.41 o                         
   5   9   8        313.05        343.34       125.13 o                         
   6   9   8       8076.25       8080.16       659.70 o                         
   7   9   8       1349.87       1193.94       461.41 o                         
   8   9   8       1199.88       1301.11       586.37 o                         
   9   9   8       5140.44       5484.63       317.87 o                         
  10   9   8       8711.00       8201.25       403.96 o                         
  11   9   8        848.80       1096.78       320.10 o                         
  12   9   8       6850.63       7439.12       757.46 o                         
  13   9   8       4391.10       4995.65       588.01 o                         
  14   9   8       2664.03       2649.63       417.49 o                         
 -15  10   8       1692.42       2016.52      1905.58 o                         
 -14  10   8       3185.89       2548.46       479.38 o                         
 -13  10   8       1017.06       1132.66       306.78 o                         
 -12  10   8       3882.95       3158.06       318.90 o                         
 -11  10   8       2262.93       2023.85       266.55 o                         
 -10  10   8        879.55        874.42       212.03 o                         
  -9  10   8       2886.39       2598.03       669.68 o                         
  -8  10   8      11259.33      11316.98       350.92 o                         
  -7  10   8        130.86        275.16       261.71 o                         
  -6  10   8       2659.90       2928.74       516.52 o                         
  -5  10   8       4569.83       4023.73       346.03 o                         
  -4  10   8       5365.04       5132.04       141.60 o                         
  -3  10   8        411.70        393.00        76.37 o                         
  -2  10   8      20662.14      21566.75       508.93 o                         
  -1  10   8       1860.06       1491.73       326.63 o                         
   0  10   8        741.55        676.61       347.25 o                         
   1  10   8       5962.20       5227.13       300.17 o                         
   2  10   8       6411.67       6515.07       596.09 o                         
   3  10   8          1.48        111.43       184.66 o                         
   4  10   8      17487.73      18340.68      1132.84 o                         
   5  10   8       3924.56       3796.23       245.96 o                         
   6  10   8       4835.02       4498.28       414.13 o                         
   7  10   8       1927.25       1581.46       232.29 o                         
   8  10   8       6594.66       6094.08       624.59 o                         
   9  10   8        658.74        425.33       361.63 o                         
  10  10   8       3968.31       3713.93       335.07 o                         
  11  10   8       1199.37       1501.82       311.39 o                         
  12  10   8          6.78        206.91       339.74 o                         
  13  10   8        515.35        822.88       335.73 o                         
 -15  11   8         58.53        506.67      1140.80 o                         
 -14  11   8        495.81        185.95       388.15 o                         
 -13  11   8        167.10        340.81       459.70 o                         
 -12  11   8       4304.70       4523.46      1133.04 o                         
 -11  11   8        116.52         69.81       356.84 o                         
 -10  11   8       9547.76       9557.29      1146.64 o                         
  -9  11   8         42.98        169.05       558.78 o                         
  -8  11   8          0.90        548.30       855.50 o                         
  -7  11   8         12.97          0.00       205.93 o                         
  -6  11   8      11328.72      11217.12       576.01 o                         
  -5  11   8          1.87          0.00       410.73 o                         
  -4  11   8      18450.23      18298.25      1437.38 o                         
  -3  11   8         37.27        358.73       386.38 o                         
  -2  11   8        201.88        264.89       147.87 o                         
  -1  11   8       1537.45       1536.51       150.53 o                         
   0  11   8      14242.38      15631.84      1395.13 o                         
   1  11   8       1808.51       2011.69       242.38 o                         
   2  11   8       4551.14       4966.92       261.59 o                         
   3  11   8        817.96        866.95       184.96 o                         
   4  11   8       3406.78       3156.80       490.62 o                         
   5  11   8        467.93        867.15       235.84 o                         
   6  11   8       9084.87       8921.22       441.18 o                         
   7  11   8        821.40        655.27       220.66 o                         
   8  11   8       3531.24       3180.94       471.10 o                         
   9  11   8        810.73        878.06       282.69 o                         
  10  11   8       4820.86       4371.91      1019.25 o                         
  11  11   8        494.91        407.77       424.08 o                         
  12  11   8      10334.90       9564.60      1679.33 o                         
 -13  12   8         60.08        203.85       844.45 o                         
 -12  12   8       4195.83       4586.31       899.61 o                         
 -11  12   8          1.98        490.41       355.34 o                         
 -10  12   8       6156.18       6357.29      1327.93 o                         
  -9  12   8        387.81        270.42       284.71 o                         
  -8  12   8      13999.07      13214.39       659.76 o                         
  -7  12   8        885.94       1203.18       442.93 o                         
  -6  12   8        792.53        758.13       353.16 o                         
  -5  12   8       1588.65       1066.06       276.09 o                         
  -4  12   8       4293.79       4277.10       371.95 o                         
  -3  12   8        824.11        870.65       252.82 o                         
  -2  12   8      18746.76      18463.39      1067.36 o                         
  -1  12   8       1066.06       1072.92       328.00 o                         
   0  12   8        763.00        833.46       171.58 o                         
   1  12   8         48.45        138.74       354.92 o                         
   2  12   8       5314.37       5139.08       290.46 o                         
   3  12   8         28.36        419.84       286.73 o                         
   4  12   8       6876.89       6558.17       356.88 o                         
   5  12   8         60.62         51.00       176.53 o                         
   6  12   8          1.66        434.81       310.51 o                         
   7  12   8          3.17          0.00       458.22 o                         
   8  12   8      12137.15      11892.02      1481.76 o                         
   9  12   8         20.68       1459.46      1335.18 o                         
  10  12   8       3684.88       2587.51       799.83 o                         
 -11  13   8        112.37       1337.11       745.37 o                         
 -10  13   8       8070.98       5883.94       881.38 o                         
  -9  13   8        117.30        568.74       419.85 o                         
  -8  13   8       1001.85        352.67       250.38 o                         
  -7  13   8        573.78        283.89       252.71 o                         
  -6  13   8       5925.55       6387.00       667.13 o                         
  -5  13   8         10.46          0.00      1076.67 o                         
  -4  13   8       4931.74       3895.77       546.18 o                         
  -3  13   8        184.75        168.85       227.05 o                         
  -2  13   8        490.99        103.59       236.55 o                         
  -1  13   8         23.80        406.93       282.83 o                         
   0  13   8      17382.19      17485.75       928.50 o                         
   1  13   8        157.04          0.00       230.96 o                         
   2  13   8       5867.62       4972.01       567.46 o                         
   3  13   8        842.64        801.85       426.34 o                         
   4  13   8        852.33        298.43       301.72 o                         
   5  13   8        301.71       1019.90       452.45 o                         
   6  13   8       9262.94      10746.31      1134.19 o                         
   7  13   8        491.20        484.61       619.56 o                         
   8  13   8       1336.30       1759.00       987.84 o                         
  -9  14   8        492.87        233.04       705.17 o                         
  -8  14   8       7558.27       6183.69      1690.29 o                         
  -7  14   8        437.44        987.51       382.67 o                         
  -6  14   8       1105.68       1453.78       370.87 o                         
  -5  14   8       1057.42       1130.96       454.37 o                         
  -4  14   8       1996.44       2419.75       643.28 o                         
  -3  14   8        118.69        144.24       491.65 o                         
  -2  14   8       8171.60       7082.57       741.73 o                         
  -1  14   8       1157.72          0.00       713.80 o                         
   0  14   8         50.83        614.52      1228.43 o                         
   1  14   8       3759.88       2894.93       627.41 o                         
   2  14   8       1239.36       1304.01       539.23 o                         
   3  14   8       1533.26       1090.75       455.30 o                         
   4  14   8       2582.24       2566.68       610.64 o                         
   5  14   8       3545.71       3017.18       860.15 o                         
   6  14   8        598.35         67.63       532.40 o                         
  -4  15   8       2604.31       2060.21       877.91 o                         
  -3  15   8       3509.86       2689.70      1596.48 o                         
  -2  15   8        661.54        461.22       409.44 o                         
  -1  15   8       3271.35       2711.15       783.90 o                         
   0  15   8       6148.61       5373.27      1183.82 o                         
   1  15   8         18.94        630.87       556.06 o                         
 -21   0   9       4425.65       5356.65      1281.01 o                         
 -19   0   9       1437.52       4340.13      2750.03 o                         
 -17   0   9       5420.06       5623.95       791.87 o                         
 -15   0   9       7558.38       8389.31       826.92 o                         
 -13   0   9         14.57        272.18       205.53 o                         
 -11   0   9      45406.80      47165.98      1254.62 o                         
  -9   0   9      20227.28      20322.63       758.41 o                         
  -7   0   9       4095.28       4006.35       147.43 o                         
  -5   0   9       9789.17       9216.40       466.84 o                         
  -3   0   9      14041.03      12988.29       400.96 o                         
  -1   0   9       2059.93       2007.55       191.20 o                         
   1   0   9      50430.05      48837.64      1657.03 o                         
   3   0   9      27127.87      28335.14       720.17 o                         
   5   0   9      15027.87      14390.63       685.12 o                         
   7   0   9      82003.66      80764.07      2434.55 o                         
   9   0   9       2230.25       2517.40       251.74 o                         
  11   0   9      12132.16      11662.91       656.44 o                         
  13   0   9       5989.28       6685.46       729.73 o                         
  15   0   9         30.20        438.95       777.53 o                         
  17   0   9       9574.66       7341.90       949.60 o                         
 -21   1   9        744.55       1879.72       949.44 o                         
 -20   1   9        114.62        544.59       668.28 o                         
 -19   1   9      11932.97      13898.49       988.07 o                         
 -18   1   9       1130.45       2123.02      1137.61 o                         
 -17   1   9       3421.58       3075.44       439.48 o                         
 -16   1   9       1530.23       1184.50       166.82 o                         
 -15   1   9       3484.25       3308.79       186.62 o                         
 -14   1   9        267.42        466.85       126.24 o                         
 -13   1   9      24022.91      24284.72       537.22 o                         
 -12   1   9       7369.29       6680.01       435.11 o                         
 -11   1   9       2805.15       2707.88       141.20 o                         
 -10   1   9       6395.42       6469.43       471.90 o                         
  -9   1   9      26914.02      26363.20       671.98 o                         
  -8   1   9        251.57        402.41       204.88 o                         
  -7   1   9      25576.28      24513.72       389.40 o                         
  -6   1   9       2202.86       2340.81       189.42 o                         
  -5   1   9       3505.04       3558.51        98.92 o                         
  -4   1   9         57.61        210.21        81.87 o                         
  -3   1   9      34060.29      34252.60       620.47 o                         
  -2   1   9         29.65         89.74        96.30 o                         
  -1   1   9      38715.79      36547.57       666.96 o                         
   0   1   9       4311.12       4356.93       200.19 o                         
   1   1   9        464.68        107.00       140.77 o                         
   2   1   9       1015.59       1231.42       249.78 o                         
   3   1   9      23424.70      22825.86       556.60 o                         
   4   1   9        104.75        260.89       111.68 o                         
   5   1   9      24761.62      24940.12       606.31 o                         
   6   1   9       4028.95       4026.53       170.33 o                         
   7   1   9      10521.33      10374.74       526.33 o                         
   8   1   9        144.91         77.26       117.88 o                         
   9   1   9      36100.72      37144.73      1863.88 o                         
  10   1   9       1653.05       1788.36       139.65 o                         
  11   1   9      10770.02      10335.78       717.68 o                         
  12   1   9        353.95        316.32       167.02 o                         
  13   1   9       3605.30       3785.11       589.54 o                         
  14   1   9        554.47        440.89       407.57 o                         
  15   1   9      22141.31      22666.36      1155.24 o                         
  16   1   9        238.35          0.00       374.40 o                         
  17   1   9       3043.63       2773.38       499.06 o                         
 -21   2   9       6373.00       5471.10       666.88 o                         
 -20   2   9       2467.76       2248.35       628.95 o                         
 -19   2   9        462.55        716.65       780.88 o                         
 -18   2   9       4898.44       4467.66       626.16 o                         
 -17   2   9       7692.56       7798.41       507.18 o                         
 -16   2   9       1150.67       1415.70       174.78 o                         
 -15   2   9       2163.28       2078.41       128.55 o                         
 -14   2   9       1889.77       1879.55       198.70 o                         
 -13   2   9        131.40        280.80        86.37 o                         
 -12   2   9         96.66        144.01       103.58 o                         
 -11   2   9      16416.61      16526.06       393.25 o                         
 -10   2   9       5373.10       5135.35       230.43 o                         
  -9   2   9      14837.79      14613.31       344.61 o                         
  -8   2   9      10394.13      10171.57       319.66 o                         
  -7   2   9       4347.97       4622.46       223.99 o                         
  -6   2   9         62.66         99.53       228.59 o                         
  -5   2   9      32391.19      32080.88       820.54 o                         
  -4   2   9      17485.86      17007.18       539.05 o                         
  -3   2   9       7205.19       6924.79       207.07 o                         
  -2   2   9      21141.94      21598.64       419.12 o                         
  -1   2   9      34505.10      35525.39      1092.39 o                         
   0   2   9       4426.01       4203.05       205.80 o                         
   1   2   9      29088.83      27767.27      1209.40 o                         
   2   2   9       4282.24       4583.31       209.79 o                         
   3   2   9        104.24        324.45       121.54 o                         
   4   2   9       9279.45       9110.83       443.05 o                         
   5   2   9      14224.19      14440.06       334.04 o                         
   6   2   9        105.60        187.14       104.95 o                         
   7   2   9      27458.19      27066.88       658.64 o                         
   8   2   9       1447.42       1433.51       166.85 o                         
   9   2   9        869.51       1053.41       133.43 o                         
  10   2   9       6083.65       5766.07       323.33 o                         
  11   2   9       6997.27       6634.31       316.00 o                         
  12   2   9         20.59          0.00       108.15 o                         
  13   2   9       7457.75       7809.16       530.78 o                         
  14   2   9        993.66       1473.04       249.16 o                         
  15   2   9         82.65        107.86       219.96 o                         
  16   2   9        740.86        533.53       734.51 o                         
  17   2   9       5646.61       7126.34       827.96 o                         
 -20   3   9         49.72        804.57      1242.77 o                         
 -19   3   9       7677.13       9505.46      1865.75 o                         
 -18   3   9       2800.45       3489.78      1400.51 o                         
 -17   3   9         33.59         19.06       160.75 o                         
 -16   3   9       9301.00       9504.93       325.25 o                         
 -15   3   9       4669.40       4934.69       259.41 o                         
 -14   3   9       2030.49       2069.06       148.31 o                         
 -13   3   9       8743.56       8141.75       384.05 o                         
 -12   3   9       8430.97       8163.90       271.79 o                         
 -11   3   9       2229.81       2100.40       122.81 o                         
 -10   3   9      15006.15      15070.83       295.01 o                         
  -9   3   9      20836.07      21003.34       374.88 o                         
  -8   3   9       9614.22       8905.15       205.26 o                         
  -7   3   9       9886.96       9841.25       207.10 o                         
  -6   3   9      15809.72      15927.82       259.52 o                         
  -5   3   9         43.89        116.38       126.92 o                         
  -4   3   9       9180.00       8868.59       189.96 o                         
  -3   3   9      22766.18      22023.93       435.57 o                         
  -2   3   9        471.94        629.97       171.02 o                         
  -1   3   9       8309.62       9328.30       453.18 o                         
   0   3   9      29257.89      29517.54       799.83 o                         
   1   3   9       7297.94       7457.94       214.30 o                         
   2   3   9       4796.61       4645.21       430.19 o                         
   3   3   9       7017.21       6639.14       226.44 o                         
   4   3   9       1812.75       2041.55       160.99 o                         
   5   3   9       4287.86       4395.04       189.85 o                         
   6   3   9      11924.34      11658.21       390.96 o                         
   7   3   9         33.97        186.47       134.49 o                         
   8   3   9       2006.67       2378.41       149.96 o                         
   9   3   9       2873.88       2902.58       198.19 o                         
  10   3   9         43.22        173.93       142.18 o                         
  11   3   9       7191.45       7237.96       462.96 o                         
  12   3   9       8383.61       8657.50       289.30 o                         
  13   3   9         58.66        291.11       142.77 o                         
  14   3   9       1053.48        854.53       186.90 o                         
  15   3   9       3950.41       3896.26       509.46 o                         
  16   3   9       2679.21       2438.66      1534.34 o                         
  17   3   9        148.92          0.00       344.00 o                         
 -20   4   9       2870.38       3273.70       909.77 o                         
 -19   4   9        187.53        183.25       503.93 o                         
 -18   4   9       7257.91       7653.65       780.91 o                         
 -17   4   9       2397.88       2201.40       223.20 o                         
 -16   4   9          9.50         72.15       154.99 o                         
 -15   4   9       2025.71       2015.39       151.78 o                         
 -14   4   9       8607.13       8873.08       294.48 o                         
 -13   4   9       1443.79       1593.80       138.86 o                         
 -12   4   9       2556.71       2512.40       250.67 o                         
 -11   4   9       9699.58       9736.30       407.05 o                         
 -10   4   9         28.69        201.34        97.14 o                         
  -9   4   9       1666.15       1534.64       202.84 o                         
  -8   4   9      19491.14      19569.27       432.81 o                         
  -7   4   9       4084.49       3765.14       321.91 o                         
  -6   4   9      13489.93      13184.99       308.76 o                         
  -5   4   9      22185.46      22906.53      1036.33 o                         
  -4   4   9      14223.93      14501.90       305.93 o                         
  -3   4   9       8691.86       8419.02       270.91 o                         
  -2   4   9      37310.32      37895.85      1314.93 o                         
  -1   4   9       3191.23       3349.80       152.64 o                         
   0   4   9      10392.40      11531.39       889.49 o                         
   1   4   9       7196.96       7767.08       232.85 o                         
   2   4   9      11920.46      11300.52       319.37 o                         
   3   4   9        746.69        814.32       160.92 o                         
   4   4   9      30169.22      29967.05      1118.49 o                         
   5   4   9       1603.02       1663.05       258.11 o                         
   6   4   9        666.28        626.55       120.26 o                         
   7   4   9       1210.94       1491.13       400.28 o                         
   8   4   9       8497.32       7990.09       275.06 o                         
   9   4   9       2477.59       2386.58       192.08 o                         
  10   4   9      15951.27      17194.84       695.50 o                         
  11   4   9       3098.34       3436.18       220.77 o                         
  12   4   9         29.76        154.56       116.34 o                         
  13   4   9       5470.12       5356.72       654.94 o                         
  14   4   9      11444.21      12263.74      1045.92 o                         
  15   4   9         71.01        378.84       379.93 o                         
  16   4   9       6090.23       6139.75      1116.90 o                         
  17   4   9       1468.25       1820.73       711.76 o                         
 -20   5   9       2141.31       2781.45       855.12 o                         
 -19   5   9        345.39          0.00       455.01 o                         
 -18   5   9       1026.83       1062.14       637.32 o                         
 -17   5   9        427.56        926.05       194.51 o                         
 -16   5   9      13021.82      12792.21       565.96 o                         
 -15   5   9         42.49         80.69       152.98 o                         
 -14   5   9       1800.90       1372.02       240.55 o                         
 -13   5   9        661.81        879.36       128.20 o                         
 -12   5   9       5155.14       5206.47       199.39 o                         
 -11   5   9          2.45         74.55        77.73 o                         
 -10   5   9       6701.29       6977.37       186.45 o                         
  -9   5   9       3095.61       2974.57       338.98 o                         
  -8   5   9       3794.48       3842.88       150.37 o                         
  -7   5   9        381.85        504.68       176.50 o                         
  -6   5   9      26767.15      26786.99       497.01 o                         
  -5   5   9        426.00        283.44       100.68 o                         
  -4   5   9      26365.67      26440.88       508.87 o                         
  -3   5   9        862.42        954.79       119.24 o                         
  -2   5   9        892.92       1101.47       239.34 o                         
  -1   5   9        923.27       1272.60       248.13 o                         
   0   5   9      26653.04      26949.13      1393.98 o                         
   1   5   9         46.16          0.00        85.78 o                         
   2   5   9      20401.94      19513.59       724.95 o                         
   3   5   9       6150.21       6472.06       705.83 o                         
   4   5   9       1074.73       1115.24       135.14 o                         
   5   5   9      13043.65      13171.05      1284.20 o                         
   6   5   9      22724.38      22059.71       791.87 o                         
   7   5   9        219.18        258.41       102.37 o                         
   8   5   9      13117.75      12949.92       414.16 o                         
   9   5   9       1175.20        912.69       124.18 o                         
  10   5   9       1649.62       1656.65       197.32 o                         
  11   5   9        339.92        399.82       145.80 o                         
  12   5   9      23901.00      25022.33       701.21 o                         
  13   5   9          4.31        148.92       142.62 o                         
  14   5   9       1304.71       1149.52       444.44 o                         
  15   5   9         21.66        604.85       314.05 o                         
  16   5   9       1049.97       1376.38       799.83 o                         
 -19   6   9         64.90        127.46       666.00 o                         
 -18   6   9       4246.70      22538.74     31034.18 o                         
 -17   6   9         66.41          0.00       235.88 o                         
 -16   6   9        130.41        536.85       606.67 o                         
 -15   6   9         15.67          0.00       116.76 o                         
 -14   6   9      25368.13      25910.15       738.18 o                         
 -13   6   9        552.93        560.87       223.54 o                         
 -12   6   9      16945.07      16118.91       337.18 o                         
 -11   6   9        933.47        852.03        92.12 o                         
 -10   6   9        219.74        262.87       103.98 o                         
  -9   6   9       1124.10       1261.11       227.91 o                         
  -8   6   9      35722.46      38154.16      1324.51 o                         
  -7   6   9        500.09        508.46       381.29 o                         
  -6   6   9      17504.05      17632.32       348.67 o                         
  -5   6   9        767.96        836.39       191.77 o                         
  -4   6   9       2780.44       3050.10       392.95 o                         
  -3   6   9        444.34        274.56       155.31 o                         
  -2   6   9      17912.68      18857.60       617.24 o                         
  -1   6   9       5804.04       6027.60       211.92 o                         
   0   6   9      14582.50      14481.57       601.22 o                         
   1   6   9        447.56        411.95        86.73 o                         
   2   6   9      15481.43      15657.50       358.49 o                         
   3   6   9        193.96        201.00       111.53 o                         
   4   6   9      43604.56      42709.97      1652.25 o                         
   5   6   9       1078.77       1128.88       192.79 o                         
   6   6   9       3011.64       3434.91       234.45 o                         
   7   6   9         79.39         51.37       134.36 o                         
   8   6   9      10056.81       9397.03       341.34 o                         
   9   6   9       2448.84       2319.70       160.01 o                         
  10   6   9      18437.71      17800.32       501.06 o                         
  11   6   9        150.72        153.80       105.87 o                         
  12   6   9        136.23        140.52       106.62 o                         
  13   6   9         13.91        309.53       202.38 o                         
  14   6   9      10341.13      11066.63       863.73 o                         
  15   6   9        146.31        847.79       367.32 o                         
  16   6   9       5113.84       4496.24       565.89 o                         
 -19   7   9       1544.49       3161.10      1825.91 o                         
 -18   7   9        546.37       2287.97      1331.99 o                         
 -17   7   9         29.56       1038.02       595.60 o                         
 -16   7   9      12302.59      12587.45       526.61 o                         
 -15   7   9       1725.69       1362.05       276.72 o                         
 -14   7   9       2760.98       2598.48       279.82 o                         
 -13   7   9       1974.60       1752.65       374.80 o                         
 -12   7   9       6444.38       6440.11       607.59 o                         
 -11   7   9        122.54          0.84        97.02 o                         
 -10   7   9       8930.56       8775.84       393.71 o                         
  -9   7   9       1589.21       1550.79       167.73 o                         
  -8   7   9       2355.93       2343.08       242.12 o                         
  -7   7   9        119.88        226.71       105.65 o                         
  -6   7   9      46468.23      47025.54       755.69 o                         
  -5   7   9         99.76        203.71       308.16 o                         
  -4   7   9      11355.43      11518.64       326.78 o                         
  -3   7   9        306.18        357.15       155.92 o                         
  -2   7   9        865.99        515.62       125.57 o                         
  -1   7   9         43.01          0.00       198.80 o                         
   0   7   9      18426.50      18768.94       525.20 o                         
   1   7   9         16.23          4.87       194.06 o                         
   2   7   9      32688.53      33163.98       908.18 o                         
   3   7   9        907.64        778.02       159.33 o                         
   4   7   9        387.85        516.33       286.79 o                         
   5   7   9         68.40        187.69        98.06 o                         
   6   7   9      17362.31      17812.28       419.66 o                         
   7   7   9        658.94        383.35       125.96 o                         
   8   7   9       5338.41       4870.50       333.15 o                         
   9   7   9       1058.33        923.49       158.63 o                         
  10   7   9       2238.26       1921.43       190.13 o                         
  11   7   9       1160.91       1424.81       199.59 o                         
  12   7   9      12805.88      12076.10       491.11 o                         
  13   7   9         11.61          0.00       223.59 o                         
  14   7   9        346.33       1524.55       610.31 o                         
  15   7   9        129.78        185.99       259.89 o                         
 -18   8   9       2849.24       3282.19      1124.87 o                         
 -17   8   9       2075.16       2138.20       991.03 o                         
 -16   8   9        513.46        813.98       321.04 o                         
 -15   8   9       4745.54       5411.22       651.45 o                         
 -14   8   9      22732.29      20385.72       920.34 o                         
 -13   8   9        447.39        379.76       140.32 o                         
 -12   8   9       6913.50       6879.21       255.52 o                         
 -11   8   9      11737.02      12369.74       680.26 o                         
 -10   8   9        920.33        892.32       192.28 o                         
  -9   8   9       3578.70       3179.27       152.89 o                         
  -8   8   9      11775.27      12590.28       639.78 o                         
  -7   8   9         82.28        205.36       174.32 o                         
  -6   8   9       8135.12       8469.00       662.32 o                         
  -5   8   9       7000.66       7184.18       243.23 o                         
  -4   8   9       5377.62       5157.76       480.26 o                         
  -3   8   9       6222.26       6150.98       634.12 o                         
  -2   8   9       8809.32       9204.37       312.71 o                         
  -1   8   9         56.87         63.73       122.62 o                         
   0   8   9        561.67        655.62       276.89 o                         
   1   8   9       3420.90       3552.12       239.63 o                         
   2   8   9      19243.35      19116.09       708.31 o                         
   3   8   9       5140.40       5154.94       214.65 o                         
   4   8   9       9189.43       9342.67       381.65 o                         
   5   8   9       3468.50       3602.68       454.09 o                         
   6   8   9         90.93         45.07       127.36 o                         
   7   8   9       4869.14       4996.53       470.94 o                         
   8   8   9       1946.69       2170.36       253.80 o                         
   9   8   9       1931.75       1884.19       709.99 o                         
  10   8   9       7412.67       7691.65       655.13 o                         
  11   8   9       6102.40       6399.27       394.44 o                         
  12   8   9        359.01        600.77       256.65 o                         
  13   8   9       2891.45       2279.25       736.26 o                         
  14   8   9       5432.58       5765.95       990.35 o                         
 -17   9   9        767.61        506.67       697.86 o                         
 -16   9   9       5415.63       4893.99       916.30 o                         
 -15   9   9       1306.98        454.79       491.75 o                         
 -14   9   9         89.33        134.69       239.17 o                         
 -13   9   9       5696.62       5763.84       463.26 o                         
 -12   9   9       1143.40       1020.17       219.45 o                         
 -11   9   9       1266.35        944.00       132.32 o                         
 -10   9   9       3788.87       3566.78       270.45 o                         
  -9   9   9       5516.52       5606.94       287.01 o                         
  -8   9   9       2757.04       2631.64       308.30 o                         
  -7   9   9       5742.16       5728.21       380.37 o                         
  -6   9   9       9091.85       9187.62       409.15 o                         
  -5   9   9       1025.85       1164.17       320.96 o                         
  -4   9   9       6551.59       6524.13       279.68 o                         
  -3   9   9      12001.57      12130.43       563.10 o                         
  -2   9   9       1543.91       1758.88       218.59 o                         
  -1   9   9       9433.61       9312.10       930.81 o                         
   0   9   9       6167.75       6109.93       266.34 o                         
   1   9   9       1254.36       1339.69       249.67 o                         
   2   9   9       2443.23       2367.84       214.28 o                         
   3   9   9      24473.40      24921.67       666.64 o                         
   4   9   9       3508.65       3198.68       727.96 o                         
   5   9   9      14289.28      15019.07       745.24 o                         
   6   9   9       8040.98       8011.19       371.48 o                         
   7   9   9         22.11         62.60       174.95 o                         
   8   9   9       2872.78       2649.94       217.98 o                         
   9   9   9      12026.42      12423.03       647.52 o                         
  10   9   9        107.27        343.71       271.25 o                         
  11   9   9       3178.74       3808.15       474.73 o                         
  12   9   9       5880.89       7249.52       950.13 o                         
  13   9   9         49.13        779.72       304.34 o                         
 -16  10   9         62.50          0.00      1118.49 o                         
 -15  10   9       2561.60       2378.41       538.24 o                         
 -14  10   9       2329.78       1712.62       354.93 o                         
 -13  10   9        273.62        558.39       254.73 o                         
 -12  10   9        394.22        259.74       290.29 o                         
 -11  10   9       5547.22       4867.24       995.50 o                         
 -10  10   9         84.31          0.00       335.03 o                         
  -9  10   9      10214.18       9924.31       524.34 o                         
  -8  10   9       1459.99       1166.16       132.39 o                         
  -7  10   9        196.38        375.39       537.67 o                         
  -6  10   9        797.67        856.40        80.01 o                         
  -5  10   9      21900.21      23318.49      1766.03 o                         
  -4  10   9       3165.88       2956.93       374.09 o                         
  -3  10   9      17218.92      17465.16       484.41 o                         
  -2  10   9       1690.21       1502.82       182.22 o                         
  -1  10   9       4741.67       4920.61       353.64 o                         
   0  10   9       1623.20       1369.44       217.25 o                         
   1  10   9       8244.71       8935.19       343.97 o                         
   2  10   9       1005.88       1004.11       431.20 o                         
   3  10   9       1109.03        872.13       201.92 o                         
   4  10   9       1286.71       1241.48       168.14 o                         
   5  10   9       2742.41       2684.34       544.25 o                         
   6  10   9         42.27        108.05       153.92 o                         
   7  10   9       8544.91       8484.49       461.35 o                         
   8  10   9        227.40        258.80       180.36 o                         
   9  10   9        442.83        150.68       182.25 o                         
  10  10   9       3497.47       3164.29       321.04 o                         
  11  10   9       7159.59       6646.44      1724.68 o                         
  12  10   9          8.76        391.91       490.45 o                         
 -15  11   9       1059.78        920.92       736.10 o                         
 -14  11   9          4.79          0.00       314.53 o                         
 -13  11   9       5428.13       5082.87       553.74 o                         
 -12  11   9        955.59        485.73       423.18 o                         
 -11  11   9       1346.25       1410.59       334.19 o                         
 -10  11   9        796.87        833.24       730.44 o                         
  -9  11   9       4738.66       4055.96       334.41 o                         
  -8  11   9       1352.73       1508.93       275.91 o                         
  -7  11   9       8554.20       8164.46       652.66 o                         
  -6  11   9          9.55        109.08       282.66 o                         
  -5  11   9       2148.89       2114.48       360.29 o                         
  -4  11   9         18.48          0.00       194.95 o                         
  -3  11   9      17818.61      16919.26       640.73 o                         
  -2  11   9         18.90        364.12       244.65 o                         
  -1  11   9      15498.25      17252.48      1188.90 o                         
   0  11   9         46.72        110.66       176.95 o                         
   1  11   9        706.77        788.94       143.07 o                         
   2  11   9       2650.81       2612.66       242.22 o                         
   3  11   9      12481.71      12226.23       399.17 o                         
   4  11   9         33.75          0.00       191.22 o                         
   5  11   9       8252.95       8451.49       578.15 o                         
   6  11   9       1967.09       2167.26      2108.21 o                         
   7  11   9        384.81       1072.17       313.28 o                         
   8  11   9         92.06        191.88       248.33 o                         
   9  11   9      11450.27      10298.83      3541.89 o                         
  10  11   9        144.58          0.00       525.79 o                         
  11  11   9       2376.85       3341.09     10864.67 o                         
 -13  12   9        357.05        976.30       369.45 o                         
 -12  12   9        504.64        229.80       386.14 o                         
 -11  12   9      16989.68      15934.40      1084.97 o                         
 -10  12   9         31.49        410.94       413.07 o                         
  -9  12   9       4831.58       6448.45      1056.58 o                         
  -8  12   9        181.42        631.33       327.83 o                         
  -7  12   9       3177.56       2952.64       409.42 o                         
  -6  12   9         36.06          0.00      1030.27 o                         
  -5  12   9       9008.36       8306.18       715.48 o                         
  -4  12   9        140.86          0.00       454.51 o                         
  -3  12   9       5828.13       5706.71       867.61 o                         
  -2  12   9         48.85        223.44       217.73 o                         
  -1  12   9       6627.53       6222.78       699.41 o                         
   0  12   9       1046.68       1678.72       982.28 o                         
   1  12   9      10934.71      11870.05       549.89 o                         
   2  12   9        187.31        583.02       309.91 o                         
   3  12   9       1115.17        857.77       363.95 o                         
   4  12   9        294.36        263.41       263.55 o                         
   5  12   9       4610.03       4569.83       639.11 o                         
   6  12   9         11.85        324.20       422.67 o                         
   7  12   9      11439.93      10942.74       745.66 o                         
   8  12   9         53.61        796.65      2354.89 o                         
   9  12   9          6.23          0.00       576.77 o                         
 -11  13   9        326.03        250.35       738.65 o                         
 -10  13   9         66.20        130.36       330.53 o                         
  -9  13   9      12584.03      12091.90      1279.57 o                         
  -8  13   9        617.97        528.67       372.99 o                         
  -7  13   9       5085.23       4683.15       595.10 o                         
  -6  13   9       1684.45       1061.04       424.34 o                         
  -5  13   9         20.03        129.37       387.86 o                         
  -4  13   9        535.87       1498.58       401.87 o                         
  -3  13   9       6138.00       6680.77       786.03 o                         
  -2  13   9        408.70        232.00       266.73 o                         
  -1  13   9       9632.68       8916.63       699.88 o                         
   0  13   9       1854.38       1983.74       421.86 o                         
   1  13   9         83.19         97.73       345.53 o                         
   2  13   9       3715.18       4539.63       523.91 o                         
   3  13   9       3179.27       3401.76      1634.72 o                         
   4  13   9         50.48        737.25       920.92 o                         
   5  13   9       2038.41       1933.30       332.34 o                         
   6  13   9       2955.30       3372.55       799.83 o                         
   7  13   9       3538.64       2990.39       709.04 o                         
  -8  14   9       1739.42       1310.22       456.67 o                         
  -7  14   9        641.02       1229.29       390.71 o                         
  -6  14   9       1589.75        666.83       292.80 o                         
  -5  14   9       4176.20       4093.66       642.01 o                         
  -4  14   9         25.87         66.32       394.93 o                         
  -3  14   9        785.43        540.52       670.78 o                         
  -2  14   9       2056.25       3266.87       632.88 o                         
  -1  14   9       5723.82       5167.55      1237.99 o                         
   0  14   9       1688.69       2990.54       741.17 o                         
   1  14   9       4813.37       3363.18       472.47 o                         
   2  14   9        363.67        561.82      2397.91 o                         
   3  14   9       1856.07       2180.39       630.44 o                         
   4  14   9       4292.75       3523.99       597.28 o                         
   5  14   9       3320.12       1995.65       911.36 o                         
 -20   0  10       4117.19       6742.82      1816.36 o                         
 -18   0  10       8132.04       9963.81       642.32 o                         
 -16   0  10        725.84        736.99       301.13 o                         
 -14   0  10       7512.79       7817.58       895.43 o                         
 -12   0  10      37060.45      37815.83      1101.38 o                         
 -10   0  10       2696.57       2870.63       198.29 o                         
  -8   0  10      44499.56      42538.09       952.65 o                         
  -6   0  10      24620.80      23017.89       518.86 o                         
  -4   0  10       2025.21       1951.91       353.71 o                         
  -2   0  10      55396.73      54850.74      1924.70 o                         
   0   0  10      38264.07      34466.14      1325.62 o                         
   2   0  10        200.27          0.00       191.20 o                         
   4   0  10      46227.49      45657.43      1526.38 o                         
   6   0  10      19474.81      17828.96       618.20 o                         
   8   0  10      53976.09      54019.04      1577.36 o                         
  10   0  10      28764.38      28637.87      1086.63 o                         
  12   0  10        109.97        318.66       286.79 o                         
  14   0  10      12681.04      13922.20      1389.35 o                         
  16   0  10      17525.94      16152.81      1679.33 o                         
 -21   1  10        549.72        989.35       647.12 o                         
 -20   1  10       4253.22       4539.76      1835.47 o                         
 -19   1  10       1597.10       1433.96       637.32 o                         
 -18   1  10        393.42        293.43       184.70 o                         
 -17   1  10       2255.63       1774.69       185.99 o                         
 -16   1  10       7589.85       7198.08       328.86 o                         
 -15   1  10        470.33        417.30       139.13 o                         
 -14   1  10      10123.96      10429.00       312.70 o                         
 -13   1  10        821.44        682.80       133.55 o                         
 -12   1  10       7820.90       8046.17       248.07 o                         
 -11   1  10        328.40        409.10       133.70 o                         
 -10   1  10      31120.40      29435.25       613.71 o                         
  -9   1  10        564.34        457.43        78.70 o                         
  -8   1  10       6090.06       6060.45       323.34 o                         
  -7   1  10        619.72        682.23        77.36 o                         
  -6   1  10       4850.36       5206.21       261.71 o                         
  -5   1  10       4481.27       4615.29       133.84 o                         
  -4   1  10      28053.71      27050.30       458.44 o                         
  -3   1  10       2865.53       2649.70       120.98 o                         
  -2   1  10       2178.19       2092.47       109.10 o                         
  -1   1  10       2023.65       1865.93       242.93 o                         
   0   1  10      55890.93      52495.21      1146.36 o                         
   1   1  10        846.23        794.05       165.10 o                         
   2   1  10      30316.04      30253.36       648.04 o                         
   3   1  10       1280.58        980.08       145.05 o
[truncated: 276,294 more chars]
