# Supplementary material for: Crystal structures of two PCN pincer iridium complexes and one PCP pincer carbodi­phospho­rane iridium inter­mediate: substitution of one phosphine moiety of a carbodi­phospho­rane by an organic azide
Source: Acta Crystallogr E Crystallogr Commun. 2019 Jan 1;75(Pt 1):75–80. doi: 10.1107/S2056989018017644 (PMC6323870; doi:10.1107/S2056989018017644)
Supplement: Supplementary file 3 [file e-75-00075-2sup3.hkl]

data_2                                                                          
_shelx_title ' p in Pbcn'                                                       
_shelx_refln_list_code          4                                               
_shelx_F_calc_maximum      803.78                                               
_exptl_crystal_F_000      5360.00                                               
_reflns_d_resolution_high  0.8409                                               
                                                                                
loop_                                                                           
 _space_group_symop_operation_xyz                                               
 'x, y, z'                                                                      
 '-x+1/2, -y+1/2, z+1/2'                                                        
 '-x, y, -z+1/2'                                                                
 'x+1/2, -y+1/2, -z'                                                            
 '-x, -y, -z'                                                                   
 'x-1/2, y-1/2, -z-1/2'                                                         
 'x, -y, z-1/2'                                                                 
 '-x-1/2, y-1/2, z'                                                             
                                                                                
_cell_length_a    28.1283                                                       
_cell_length_b    19.0989                                                       
_cell_length_c    23.6339                                                       
_cell_angle_alpha  90.000                                                       
_cell_angle_beta   90.000                                                       
_cell_angle_gamma  90.000                                                       
                                                                                
_shelx_F_squared_multiplier     1.000                                           
                                                                                
loop_                                                                           
 _refln_index_h                                                                 
 _refln_index_k                                                                 
 _refln_index_l                                                                 
 _refln_F_squared_calc                                                          
 _refln_F_squared_meas                                                          
 _refln_F_squared_sigma                                                         
 _refln_observed_status                                                         
   6   0   0     102958.27     129008.38      5066.31 o                         
   8   0   0     110769.38     160725.56      3386.02 o                         
  10   0   0      25704.96      28868.12       493.72 o                         
  12   0   0     179256.45     177305.19      3209.33 o                         
  14   0   0          7.04        142.40       148.11 o                         
  16   0   0     193397.78     191673.03      4498.72 o                         
  18   0   0       3058.79       2503.76       100.61 o                         
  20   0   0     155706.42     162556.36      3654.50 o                         
  22   0   0       2375.62       3787.21       497.44 o                         
  24   0   0      13925.96      14537.95       517.10 o                         
  26   0   0        502.51        126.36       215.01 o                         
  28   0   0       9283.79       8560.40      1357.48 o                         
  30   0   0       3295.00       2662.04       370.78 o                         
  32   0   0       6445.29       7222.74       984.66 o                         
   9   1   0      65490.80      58564.83       665.39 o                         
  11   1   0      65298.50      64073.00       727.07 o                         
  13   1   0      59232.24      58138.20       852.24 o                         
  15   1   0      58564.42      59407.35      1203.78 o                         
  17   1   0      21960.71      22115.85       572.62 o                         
  19   1   0      44896.14      44736.18       866.34 o                         
  21   1   0       1968.73       2236.93       172.34 o                         
  23   1   0        779.12        657.54       121.01 o                         
  25   1   0       4862.17       4736.44       288.52 o                         
  27   1   0       4321.52       4528.55       233.09 o                         
  29   1   0        726.26        683.50       254.68 o                         
  31   1   0       4013.59       4432.12       387.16 o                         
  33   1   0        877.78       1374.43       171.29 o                         
   0   2   0     203038.08     152311.67      2481.32 o                         
   4   2   0      75874.38      87518.86       919.99 o                         
   8   2   0      57188.05      55694.99       590.68 o                         
  10   2   0       5962.16       7272.56        90.18 o                         
  12   2   0       4047.27       3699.45        65.31 o                         
  14   2   0       3306.00       4338.78        73.79 o                         
  16   2   0      17984.92      16076.97       236.71 o                         
  18   2   0         37.13         53.11       136.99 o                         
  20   2   0      22866.77      22660.91       518.39 o                         
  22   2   0       2768.08       2392.19       143.45 o                         
  24   2   0        272.24        586.41       269.80 o                         
  26   2   0        388.44        122.27       126.77 o                         
  28   2   0       2229.25       2664.33       160.37 o                         
  30   2   0       1043.43        808.18       139.55 o                         
  32   2   0         80.47         89.49       166.12 o                         
   1   3   0     426825.12     443666.00      5656.49 o                         
   3   3   0       3065.61       2284.24        37.74 o                         
   5   3   0      62410.33      49678.54       437.69 o                         
   7   3   0      41487.14      42259.80       398.12 o                         
   9   3   0      51296.67      57009.66       535.61 o                         
  11   3   0      74172.16      81779.55       825.53 o                         
  13   3   0      76079.67      77631.19       859.29 o                         
  15   3   0      68122.30      64147.05      1286.48 o                         
  17   3   0      44344.88      43863.71       601.71 o                         
  19   3   0      69457.64      68662.48      1123.51 o                         
  21   3   0      18708.22      18562.21       523.97 o                         
  23   3   0      16173.94      16787.23       408.35 o                         
  25   3   0       7311.35       7148.93       500.53 o                         
  27   3   0       8174.25       9212.45       382.48 o                         
  29   3   0       2936.75       2997.41       343.22 o                         
  31   3   0       7274.43       9034.50       521.91 o                         
  33   3   0       3024.40       2838.52       233.66 o                         
   0   4   0     538220.31     514937.06     16912.90 o                         
   2   4   0      63139.12      91334.30       841.15 o                         
   4   4   0     413566.31     484062.34      5432.69 o                         
   6   4   0      10343.54      13665.52       128.36 o                         
   8   4   0      83075.98      77763.55       703.86 o                         
  10   4   0      13192.56      16202.99       161.40 o                         
  12   4   0     207765.25     214050.69      2264.74 o                         
  14   4   0       4168.36       4990.79       120.17 o                         
  16   4   0      99656.78     104200.50      1386.89 o                         
  18   4   0       6118.83       5829.44       157.18 o                         
  20   4   0      25393.39      23931.47       386.81 o                         
  22   4   0         26.40        251.54        88.31 o                         
  24   4   0      13276.27      12572.73       267.17 o                         
  26   4   0         28.00        -92.66       185.32 o                         
  28   4   0       8390.85       9317.54       492.41 o                         
  30   4   0        443.75        489.92       284.79 o                         
  32   4   0      14225.18      14449.12       501.03 o                         
   3   5   0         46.66        221.95        45.41 o                         
   5   5   0      15469.34      15971.54       277.47 o                         
   7   5   0      17031.22      15521.18       152.51 o                         
   9   5   0      20013.04      15624.07       151.21 o                         
  11   5   0      12484.19      11760.52       187.46 o                         
  13   5   0      13410.02      11091.23       242.23 o                         
  15   5   0       2385.22       2490.66        82.30 o                         
  17   5   0       3176.08       3547.51        82.38 o                         
  19   5   0          7.67        -20.10       108.18 o                         
  21   5   0       4929.67       4162.15       135.99 o                         
  23   5   0         97.40        100.29       109.25 o                         
  25   5   0       3796.46       3452.38       316.24 o                         
  27   5   0       1994.51       1551.07       165.00 o                         
  29   5   0       3002.14       3124.83       222.03 o                         
  31   5   0         23.78         -0.93       190.15 o                         
   0   6   0      24162.67      12658.38       200.23 o                         
   4   6   0     144208.41     176704.47      1638.18 o                         
   6   6   0       2985.04       1986.45        86.69 o                         
   8   6   0     103564.04      91416.93      1449.93 o                         
  10   6   0       2440.03       2734.36        51.70 o                         
  12   6   0     129576.67     123182.30      1302.63 o                         
  14   6   0        393.66        417.87        45.36 o                         
  16   6   0      53779.40      52380.48       702.66 o                         
  18   6   0        668.80        749.55        71.80 o                         
  20   6   0      38545.48      36415.09       933.16 o                         
  22   6   0       2379.74       2889.21       180.16 o                         
  24   6   0      42392.15      44940.89       849.24 o                         
  26   6   0          3.81         63.43       153.58 o                         
  28   6   0      14624.72      15753.99       406.03 o                         
  30   6   0        605.73       1069.41       262.43 o                         
  32   6   0       8387.76       7789.89       320.28 o                         
   1   7   0      18983.89      23237.68       220.02 o                         
   3   7   0     164913.66     150637.12      1334.61 o                         
   5   7   0      96973.20      95966.34       832.92 o                         
   7   7   0     117079.46     121468.47      1412.79 o                         
   9   7   0     107383.01      99302.87       890.95 o                         
  11   7   0      75843.48      72297.83       812.91 o                         
  13   7   0      95350.13     103667.64      1212.09 o                         
  15   7   0      37188.80      35849.40       560.53 o                         
  17   7   0      14811.21      14187.83       240.24 o                         
  19   7   0      16512.98      15733.28       270.09 o                         
  21   7   0      26672.66      27576.93       533.55 o                         
  23   7   0      27804.57      28486.70      1030.69 o                         
  25   7   0      16433.10      18090.70       509.40 o                         
  27   7   0      16517.18      18479.81       548.53 o                         
  29   7   0      12876.19      14176.43       380.33 o                         
  31   7   0      10841.59      10905.17       389.47 o                         
   0   8   0       4211.13       4480.95       148.62 o                         
   2   8   0       8911.50      12034.55       127.97 o                         
   4   8   0        411.37       1004.79        51.60 o                         
   6   8   0        554.90       1114.32        41.41 o                         
   8   8   0      12785.08      11001.30       163.37 o                         
  10   8   0       4805.30       5708.45       144.04 o                         
  12   8   0      26697.41      24080.07       412.95 o                         
  14   8   0        179.31         20.82        47.84 o                         
  16   8   0       3626.74       3882.95       102.19 o                         
  18   8   0         18.57         45.50        62.26 o                         
  20   8   0       7911.72       6615.34       177.36 o                         
  22   8   0        561.19        425.41       141.45 o                         
  24   8   0       3336.63       3189.31       268.03 o                         
  26   8   0        663.91        473.30       223.95 o                         
  28   8   0       8175.74       8065.52       294.63 o                         
  30   8   0         22.14        -82.47       199.91 o                         
   1   9   0        400.93        544.20        44.23 o                         
   3   9   0       2852.76       3032.22        54.40 o                         
   5   9   0      33145.73      32240.37       318.93 o                         
   7   9   0        368.82        475.99        50.57 o                         
   9   9   0      45100.54      44842.70       474.84 o                         
  11   9   0      19492.13      18837.92       559.50 o                         
  13   9   0      25592.83      25096.84       361.80 o                         
  15   9   0      19607.47      21542.02       358.45 o                         
  17   9   0       1382.43       1335.70       130.77 o                         
  19   9   0       3465.91       3821.52       157.95 o                         
  21   9   0       8359.04       7909.36       189.14 o                         
  23   9   0       5325.46       4673.73       159.59 o                         
  25   9   0       8828.02       8275.75       337.65 o                         
  27   9   0         98.90        -42.77        85.53 o                         
  29   9   0       5440.24       5945.25       349.87 o                         
   0  10   0       2880.67       5035.00       157.81 o                         
   2  10   0        513.80        374.91        75.04 o                         
   4  10   0      36863.46      33508.29       398.21 o                         
   6  10   0       9616.34       9000.24       136.08 o                         
   8  10   0      85795.70      78591.98       882.52 o                         
  10  10   0        966.90       1220.13        54.36 o                         
  12  10   0      80295.91      78836.04      1139.05 o                         
  14  10   0        903.83        941.15        73.95 o                         
  16  10   0      38205.58      33323.76       587.50 o                         
  18  10   0       3469.76       3856.01       230.73 o                         
  20  10   0      47096.63      44398.73      1103.82 o                         
  22  10   0       2219.64       3061.61       162.36 o                         
  24  10   0      36202.61      39376.08       843.70 o                         
  26  10   0       2197.39       2249.14       421.65 o                         
  28  10   0      27762.75      32123.83       930.88 o                         
  30  10   0         21.26        358.33       536.89 o                         
   1  11   0       8346.54       8389.17       121.30 o                         
   3  11   0      15399.88      14135.28       181.49 o                         
   5  11   0      16854.94      16062.95       280.97 o                         
   7  11   0      11360.22      10473.16       145.48 o                         
   9  11   0      24342.08      24623.14       306.86 o                         
  11  11   0      26945.63      25835.71       364.81 o                         
  13  11   0       4778.17       5015.24       220.11 o                         
  15  11   0        545.39        881.07       103.35 o                         
  17  11   0      21874.65      21626.94       701.04 o                         
  19  11   0       6847.77       6821.13       232.35 o                         
  21  11   0      16134.11      17186.70       354.91 o                         
  23  11   0       8524.91      10652.03       285.50 o                         
  25  11   0       5697.03       5284.53       210.54 o                         
  27  11   0      12141.82      12704.57       444.23 o                         
  29  11   0       1731.66       1840.81       398.30 o                         
   0  12   0       7202.54       8176.55       175.76 o                         
   2  12   0       1027.67       1228.11        84.63 o                         
   4  12   0        223.96        293.71        81.99 o                         
   6  12   0         48.37         28.83        88.46 o                         
   8  12   0        148.54        268.18        54.70 o                         
  10  12   0      10867.21      12418.97       179.53 o                         
  12  12   0      15772.79      16932.15       417.23 o                         
  14  12   0       2662.62       3017.69       112.38 o                         
  16  12   0       4670.98       4059.13       148.57 o                         
  18  12   0        174.04        402.21       119.42 o                         
  20  12   0       2937.22       2626.93       160.20 o                         
  22  12   0         23.90       -113.45       226.90 o                         
  24  12   0       1179.86        742.95       152.61 o                         
  26  12   0       2783.46       2554.69       370.67 o                         
  28  12   0        740.72       1200.48       757.96 o                         
   1  13   0      33673.62      30337.40       372.58 o                         
   3  13   0      34390.94      32220.31       414.98 o                         
   5  13   0      19975.24      16922.34       251.68 o                         
   7  13   0      26601.99      26524.70       450.11 o                         
   9  13   0      31920.39      30198.06       417.84 o                         
  11  13   0      24093.05      23178.70       645.65 o                         
  13  13   0      27395.06      26881.94       514.94 o                         
  15  13   0      11701.94      11773.83       376.69 o                         
  17  13   0      18553.48      18371.63       366.18 o                         
  19  13   0      24830.42      25006.24       534.87 o                         
  21  13   0       7798.12       9066.52       269.88 o                         
  23  13   0       8618.10       8932.72       252.84 o                         
  25  13   0      12413.36      12611.53       424.45 o                         
  27  13   0       7474.30       7562.79       356.56 o                         
   0  14   0      69945.59      65254.93      1203.27 o                         
   2  14   0        227.19        407.38        68.11 o                         
   4  14   0      47663.67      45632.14       557.97 o                         
   6  14   0         25.50        128.54        82.41 o                         
   8  14   0      58550.31      61580.14       882.62 o                         
  10  14   0       6434.23       6701.52       267.15 o                         
  12  14   0      20395.45      21005.35       354.03 o                         
  14  14   0         27.54         57.05       126.35 o                         
  16  14   0      25227.31      26088.68       841.17 o                         
  18  14   0         13.83         76.91       188.71 o                         
  20  14   0      22094.10      25445.10       517.88 o                         
  22  14   0        259.20        -22.20       149.75 o                         
  24  14   0      18479.79      20608.10       510.26 o                         
  26  14   0        755.84        466.30       358.11 o                         
   1  15   0         76.03        504.86       108.36 o                         
   3  15   0       4197.85       4727.22       248.57 o                         
   5  15   0       4209.04       3872.69       129.27 o                         
   7  15   0          8.35        155.29       163.94 o                         
   9  15   0        378.46         70.00        77.56 o                         
  11  15   0        304.33        293.20        88.46 o                         
  13  15   0         43.43        -34.12        87.71 o                         
  15  15   0         70.72         47.54       210.53 o                         
  17  15   0       1355.59       1968.84       233.24 o                         
  19  15   0         97.38        178.63       115.14 o                         
  21  15   0       1928.82       1526.18       272.06 o                         
  23  15   0        526.39        520.06       210.93 o                         
  25  15   0          1.93        143.47       231.19 o                         
   0  16   0      80149.02      80701.97      1812.53 o                         
   2  16   0       4054.96       3680.39       111.46 o                         
   4  16   0      34025.91      32960.85       556.49 o                         
   6  16   0       4656.77       4748.11       125.62 o                         
   8  16   0      27653.05      26477.07       453.20 o                         
  10  16   0        318.96         68.86        95.54 o                         
  12  16   0      15236.95      15028.45       297.00 o                         
  14  16   0        685.06        775.77       121.28 o                         
  16  16   0      18871.89      20272.81       700.15 o                         
  18  16   0        680.14        597.46       218.49 o                         
  20  16   0      11326.84      11108.11       402.34 o                         
  22  16   0        313.60        688.05       180.31 o                         
   1  17   0      31589.92      30935.01       446.55 o                         
   3  17   0      44909.34      44009.07       610.38 o                         
   5  17   0       8100.58       7640.38       282.48 o                         
   7  17   0      34916.14      34379.36       639.71 o                         
   9  17   0      13589.94      13798.78       358.77 o                         
  11  17   0      17608.95      17001.11       351.01 o                         
  13  17   0       8513.99       7752.26       229.68 o                         
  15  17   0      11881.05      12000.19       453.76 o                         
  17  17   0       9159.82       8955.60       268.21 o                         
  19  17   0      13835.29      14686.16       386.40 o                         
  21  17   0       3309.38       2948.44       379.78 o                         
   0  18   0       1215.02       1658.82       210.93 o                         
   2  18   0       1166.45        909.72        97.49 o                         
   4  18   0       4263.90       4794.86       232.65 o                         
   6  18   0        441.95        426.11       105.91 o                         
   8  18   0      10519.44      11678.04       255.86 o                         
  10  18   0        351.73        150.63       137.69 o                         
  12  18   0       5599.92       6167.44       286.75 o                         
  14  18   0        144.82        251.62       111.61 o                         
  16  18   0       4033.21       4915.58       239.19 o                         
  18  18   0        304.87        522.02       212.41 o                         
  20  18   0       1588.93       2002.64       353.39 o                         
   1  19   0       4518.88       3982.57       148.61 o                         
   3  19   0       9976.11       9827.24       218.96 o                         
   5  19   0        521.46        571.58       136.37 o                         
   7  19   0       4508.78       4224.02       227.49 o                         
   9  19   0       1128.25       1296.70       357.82 o                         
  11  19   0       3845.08       3610.29       251.23 o                         
  13  19   0       2191.27       1670.34       183.49 o                         
  15  19   0       2702.73       2098.33       171.54 o                         
  17  19   0       2080.54       1703.41       199.71 o                         
   0  20   0      34322.23      37781.64      1808.96 o                         
   2  20   0        119.19        -33.07       156.54 o                         
   4  20   0      38464.21      39427.21      1345.90 o                         
   6  20   0       1373.91       1532.68       147.03 o                         
   8  20   0      23989.91      24827.92       758.98 o                         
  10  20   0         35.77        249.35       270.83 o                         
  12  20   0      21390.55      21135.52      1023.92 o                         
  14  20   0       2440.85       2144.12       191.47 o                         
   1  21   0       4550.18       4309.27       225.85 o                         
   3  21   0       6218.47       6222.73       488.73 o                         
   5  21   0       5551.50       5745.83       364.01 o                         
   7  21   0       7747.51       7479.37       296.02 o                         
   9  21   0       3836.63       4239.49       214.07 o                         
  11  21   0       2975.84       2993.72       251.55 o                         
   0  22   0       2495.18       1987.19       281.89 o                         
   2  22   0         14.88        -81.29       162.59 o                         
   4  22   0       1124.69       1435.45       246.56 o                         
   6  22   0         35.77        -88.40       176.80 o                         
   8  22   0        185.50        291.16       251.80 o                         
   2   1   1     505348.47     483208.34     23324.42 o                         
   3   1   1      66745.25      71945.17       541.87 o                         
   4   1   1       7485.70       9376.31        72.74 o                         
   5   1   1      14001.69      12812.91       103.56 o                         
   6   1   1     304123.41     347335.38      3353.58 o                         
   8   1   1       4048.12       4059.02        40.71 o                         
   9   1   1      18409.13      23559.82       198.72 o                         
  10   1   1      99873.87      95374.89       797.41 o                         
  11   1   1      16074.55      23855.46       204.91 o                         
  12   1   1        321.24        444.21        41.59 o                         
  13   1   1       2241.61        821.84        26.66 o                         
  14   1   1     110592.09     116145.29      1197.11 o                         
  15   1   1       1641.42       1978.14        50.77 o                         
  16   1   1       1682.64       1732.94        87.36 o                         
  17   1   1       8030.21       8691.42       132.97 o                         
  18   1   1      55250.23      54573.14       784.99 o                         
  19   1   1       6391.25       6865.84       193.13 o                         
  20   1   1        676.03        765.12        53.17 o                         
  21   1   1        202.96        214.34        80.09 o                         
  22   1   1      20852.56      21812.95       307.21 o                         
  23   1   1       3130.92       3467.82        84.65 o                         
  24   1   1       5094.42       5102.46       137.71 o                         
  25   1   1       1369.62       1197.01       137.43 o                         
  26   1   1      15472.91      15846.24       294.90 o                         
  27   1   1       3348.15       3418.93       235.50 o                         
  28   1   1        390.86        565.49       106.17 o                         
  29   1   1         36.71        -48.02       124.94 o                         
  30   1   1       7907.55       7769.10       233.22 o                         
  31   1   1        769.10        912.70       143.41 o                         
  32   1   1         35.48        163.61       127.88 o                         
  33   1   1        127.43        101.22        65.28 o                         
   1   2   1     290409.62     284097.59      2676.59 o                         
   2   2   1       6402.15       2951.98        24.88 o                         
   3   2   1     128787.69     154336.36      1075.64 o                         
   4   2   1      56150.01      49544.07       345.00 o                         
   5   2   1     130220.31     110017.42       760.67 o                         
   6   2   1      22118.05      30237.16       215.30 o                         
   7   2   1      40541.27      30548.44       221.43 o                         
   8   2   1      79358.66      91849.34       679.20 o                         
   9   2   1      75801.92      82813.80       643.01 o                         
  10   2   1      10240.03       9896.20        91.26 o                         
  11   2   1     104728.57     113796.30       887.80 o                         
  12   2   1      40496.96      35969.77       279.15 o                         
  13   2   1      71069.27      69001.33       534.54 o                         
  14   2   1       5556.80       7397.96        87.97 o                         
  15   2   1      87030.19      84066.59      1050.89 o                         
  16   2   1      17908.08      17494.20       251.03 o                         
  17   2   1      68037.57      67940.29       753.30 o                         
  18   2   1        900.49        603.25        60.73 o                         
  19   2   1      26435.84      28664.81       372.23 o                         
  20   2   1       3839.41       3758.65        86.87 o                         
  21   2   1      23386.69      24496.11       288.08 o                         
  22   2   1       2108.99       1884.32       132.71 o                         
  23   2   1       8071.38       7999.21       137.78 o                         
  24   2   1       2731.34       2988.69       112.88 o                         
  25   2   1      22184.09      24592.55       420.93 o                         
  26   2   1        125.61        -53.27       112.47 o                         
  27   2   1       5151.50       5363.51       164.51 o                         
  28   2   1        862.49        620.63       111.00 o                         
  29   2   1       9464.97       9755.92       236.53 o                         
  30   2   1        263.87        358.08       107.71 o                         
  31   2   1       5818.44       6373.84       345.76 o                         
  32   2   1        604.70        375.74       118.95 o                         
  33   2   1       5082.16       4797.83       202.29 o                         
   2   3   1      54899.84      45046.17       316.42 o                         
   3   3   1       6463.88       4539.42        40.86 o                         
   5   3   1      65285.63      99652.52       643.09 o                         
   6   3   1       6933.77       7741.17        91.43 o                         
   7   3   1         75.08        273.19        15.83 o                         
   9   3   1       3177.82       6091.24       121.42 o                         
  10   3   1      23021.10      18709.59       137.37 o                         
  11   3   1       8385.27       7860.24       138.02 o                         
  12   3   1       3288.65       2418.10        58.78 o                         
  13   3   1      10907.49      13357.37       128.95 o                         
  14   3   1      34423.43      33240.03       387.65 o                         
  15   3   1      38368.54      45088.82       447.70 o                         
  16   3   1       1041.03       1546.01        75.09 o                         
  17   3   1       1825.29       2049.24       118.84 o                         
  18   3   1      27566.15      27246.21       288.84 o                         
  19   3   1       2114.68       2369.72        76.97 o                         
  20   3   1       2758.29       2389.41        66.80 o                         
  21   3   1        627.08        795.33        72.84 o                         
  22   3   1        147.08        269.75        51.73 o                         
  23   3   1         88.89        179.63        37.60 o                         
  24   3   1       2064.56       2318.27       168.28 o                         
  25   3   1        209.53        247.34       105.40 o                         
  26   3   1        831.83        620.67       119.65 o                         
  27   3   1        639.81        443.05       100.36 o                         
  28   3   1        317.82        257.41       149.07 o                         
  29   3   1         87.55        137.39       107.60 o                         
  30   3   1       4569.61       4919.77       175.48 o                         
  31   3   1        182.53         62.18       128.94 o                         
  32   3   1          0.87        -41.67       135.99 o                         
  33   3   1          1.82        -67.98       135.97 o                         
   0   4   1      28345.86      35222.97       319.09 o                         
   1   4   1      10706.02       8456.35        71.42 o                         
   3   4   1      75793.01      73785.31       484.10 o                         
   4   4   1        209.82        198.24        28.77 o                         
   5   4   1     315822.81     344424.94      2356.14 o                         
   7   4   1      90015.80      98461.38       627.27 o                         
   8   4   1      74084.52      81763.67       549.50 o                         
   9   4   1      64497.81      49482.20       328.88 o                         
  10   4   1       9119.29       6489.00        54.48 o                         
  11   4   1      56216.94      56759.82       390.42 o                         
  12   4   1       4214.68       3072.41        84.99 o                         
  13   4   1      48658.28      52583.46       380.22 o                         
  14   4   1      12689.83      12170.97       147.44 o                         
  15   4   1      10875.44      10916.38       214.74 o                         
  16   4   1        382.99        415.80        49.33 o                         
  17   4   1      10617.47       9827.32       200.85 o                         
  18   4   1       1957.44       2164.64        45.92 o                         
  19   4   1      11892.27      12338.53       134.14 o                         
  20   4   1       3397.85       3438.50        58.22 o                         
  21   4   1       5261.40       5307.21       199.32 o                         
  22   4   1        885.76        758.86        47.23 o                         
  23   4   1       5826.81       6444.85       123.36 o                         
  24   4   1       3393.06       3181.75       212.01 o                         
  25   4   1      13798.26      14093.08       349.86 o                         
  26   4   1          5.94        144.81        91.68 o                         
  27   4   1       4489.50       4090.59       144.94 o                         
  28   4   1       4404.44       4457.40       145.75 o                         
  29   4   1       4943.01       5322.53       175.58 o                         
  30   4   1        177.54        333.47       135.80 o                         
  31   4   1       1005.41       1194.14       129.93 o                         
  32   4   1        649.02        576.30       139.59 o                         
   1   5   1      11297.84      13850.45        96.74 o                         
   2   5   1     293154.81     285219.03      1941.96 o                         
   3   5   1      29902.54      21794.47       148.05 o                         
   4   5   1       7817.14       6383.80        50.37 o                         
   5   5   1       4649.17       5373.07        42.96 o                         
   6   5   1     208816.17     188283.09      1188.01 o                         
   7   5   1      57431.03      69016.79       436.75 o                         
   8   5   1       1273.54       1123.02        32.33 o                         
   9   5   1       2266.50       1499.87        32.26 o                         
  10   5   1     176385.27     183493.05      1198.91 o                         
  11   5   1       2783.86       2297.72        58.15 o                         
  12   5   1       8092.07       9584.18        80.21 o                         
  13   5   1      12212.44      14693.83       134.35 o                         
  14   5   1     163144.33     160856.14      1320.84 o                         
  15   5   1       4924.89       5518.20        68.76 o                         
  16   5   1         94.12        202.93        30.90 o                         
  17   5   1        534.60        250.84        49.66 o                         
  18   5   1      82613.32      82270.62       810.15 o                         
  19   5   1       1810.20       1929.03        53.88 o                         
  20   5   1        303.91        447.85        82.60 o                         
  21   5   1       1756.79       1609.81        64.28 o                         
  22   5   1      39154.47      40197.44       475.93 o                         
  23   5   1       5111.83       4858.85       103.36 o                         
  24   5   1         39.13         81.84        85.19 o                         
  25   5   1        352.61        319.91        98.21 o                         
  26   5   1      25237.93      26178.84       473.32 o                         
  27   5   1        911.42       1143.42       112.74 o                         
  28   5   1         42.12          2.82        92.77 o                         
  29   5   1       3117.33       2973.25       169.69 o                         
  30   5   1      20994.21      23144.65       552.51 o                         
  31   5   1       1107.08       1132.51       189.57 o                         
  32   5   1         57.38         24.81       125.18 o                         
   0   6   1       8523.33      10604.42       162.03 o                         
   1   6   1      41085.98      44295.56       279.19 o                         
   2   6   1      36532.60      42353.58       272.30 o                         
   3   6   1      44929.02      42517.74       264.31 o                         
   4   6   1      28223.19      35254.07       284.05 o                         
   5   6   1       9633.57       9986.42        72.87 o                         
   6   6   1       1805.37        802.11        25.65 o                         
   7   6   1      23414.01      27635.48       224.10 o                         
   8   6   1      20615.75      15789.93       162.76 o                         
   9   6   1       4007.33       4217.54        56.66 o                         
  10   6   1         30.03        474.61        25.58 o                         
  11   6   1      51007.58      46523.51       319.61 o                         
  12   6   1      28987.08      31265.82       241.34 o                         
  13   6   1      42014.02      41963.34       347.52 o                         
  14   6   1       9200.79       9995.90       102.74 o                         
  15   6   1      14585.17      13989.22       146.16 o                         
  16   6   1       1851.49       1423.81        44.08 o                         
  17   6   1      28294.16      28554.03       287.23 o                         
  18   6   1       2510.22       2156.77       113.81 o                         
  19   6   1       4545.27       4017.06       137.33 o                         
  20   6   1        632.47        520.27        64.99 o                         
  21   6   1       6259.40       6287.21       187.75 o                         
  22   6   1        735.78        697.58        55.98 o                         
  23   6   1       4805.70       4464.89       108.50 o                         
  24   6   1         46.60        -48.19        96.37 o                         
  25   6   1        489.95        393.49        80.79 o                         
  26   6   1          0.79         39.37        84.01 o                         
  27   6   1       5908.52       5784.43       292.87 o                         
  28   6   1         93.49        -52.50       104.99 o                         
  29   6   1       5199.49       5215.57       163.12 o                         
  30   6   1        170.72        128.83       175.95 o                         
  31   6   1       6709.90       6877.81       275.41 o                         
  32   6   1       1283.26        938.23       200.42 o                         
   1   7   1      12830.34      10794.62        74.49 o                         
   2   7   1       6294.01       7168.61        78.56 o                         
   3   7   1      11407.86      12932.47        96.66 o                         
   4   7   1      12581.24      13281.38        95.74 o                         
   5   7   1      10323.41      10479.97        77.22 o                         
   6   7   1      14502.93      15568.00       104.86 o                         
   7   7   1       3280.97       3381.58        44.60 o                         
   8   7   1         49.57         85.20        23.93 o                         
   9   7   1       1148.32        964.26        41.70 o                         
  10   7   1      22857.81      22576.05       172.51 o                         
  11   7   1      11021.48      14206.55       121.26 o                         
  12   7   1       1768.21       1885.53        47.63 o                         
  13   7   1      10596.87      11701.21       159.06 o                         
  14   7   1        386.99        425.16        51.73 o                         
  15   7   1        140.90        107.98        34.10 o                         
  16   7   1        166.70        152.68        37.80 o                         
  17   7   1       1137.49       1119.22        60.00 o                         
  18   7   1       1735.54       1876.77        54.01 o                         
  19   7   1        163.76        166.70        48.54 o                         
  20   7   1        507.15        444.49        61.95 o                         
  21   7   1       1784.11       1479.34        90.17 o                         
  22   7   1       2743.66       2542.94        81.99 o                         
  23   7   1        410.13        198.40        70.23 o                         
  24   7   1        281.92        227.73        69.28 o                         
  25   7   1       1528.68       1234.84        91.93 o                         
  26   7   1       3158.48       3125.28       134.29 o                         
  27   7   1       1664.75       1904.11       192.47 o                         
  28   7   1        186.01         74.68        88.94 o                         
  29   7   1        756.22        550.80       166.18 o                         
  30   7   1        144.86         20.74       116.33 o                         
  31   7   1         34.64        -55.86       111.72 o                         
   0   8   1       1781.37        507.17        46.74 o                         
   1   8   1      12986.23      14641.34        96.45 o                         
   2   8   1       3406.51       4223.44        61.84 o                         
   3   8   1      47272.13      42740.96       283.89 o                         
   4   8   1      33901.93      42952.05       263.55 o                         
   5   8   1      25773.39      22704.84       147.90 o                         
   6   8   1       1639.14       3094.00        37.50 o                         
   7   8   1      94534.88      96516.30       736.51 o                         
   8   8   1       5894.41       4098.60        78.81 o                         
   9   8   1      53830.17      52416.41       443.30 o                         
  10   8   1      17533.60      20317.77       171.51 o                         
  11   8   1      45293.48      42369.71       355.04 o                         
  12   8   1      18131.08      16983.74       163.98 o                         
  13   8   1      30182.72      28620.33       263.89 o                         
  14   8   1         87.33         73.29        73.33 o                         
  15   8   1      24276.41      23140.04       382.35 o                         
  16   8   1      10106.22       8805.95       107.06 o                         
  17   8   1      28346.98      27231.50       411.40 o                         
  18   8   1        528.75        371.47        91.43 o                         
  19   8   1      22654.37      21919.60       246.01 o                         
  20   8   1       3470.59       3610.27       150.98 o                         
  21   8   1      12274.69      11807.81       319.07 o                         
  22   8   1        133.69        261.65       153.59 o                         
  23   8   1      19964.55      21123.75       377.76 o                         
  24   8   1       5945.58       5661.22       184.10 o                         
  25   8   1       9957.80      10413.64       275.59 o                         
  26   8   1        183.76        108.22       167.99 o                         
  27   8   1       9012.19       8663.95       291.88 o                         
  28   8   1       3247.07       3576.48       145.41 o                         
  29   8   1       9020.72       9697.52       244.94 o                         
  30   8   1        410.73        547.45       162.68 o                         
  31   8   1       5925.16       5689.05       264.12 o                         
   1   9   1       4007.42       5323.97        46.70 o                         
   2   9   1      56497.11      49575.27       342.27 o                         
   3   9   1       3794.02       4107.20        43.26 o                         
   4   9   1      11461.02      11743.49        86.36 o                         
   5   9   1       1319.04       1070.45        34.65 o                         
   6   9   1      61597.05      57066.00       386.30 o                         
   7   9   1       1081.60       1102.29        42.18 o                         
   8   9   1       1438.95       1006.94        47.82 o                         
   9   9   1       7721.24       8072.28       131.89 o                         
  10   9   1      56303.11      49973.32       433.56 o                         
  11   9   1       1999.46       2318.83        87.32 o                         
  12   9   1        342.21        392.38        38.92 o                         
  13   9   1       3171.83       3813.96       138.50 o                         
  14   9   1      44290.06      42007.04       409.34 o                         
  15   9   1       6696.18       6663.35       106.40 o                         
  16   9   1        183.88        139.60        42.45 o                         
  17   9   1       3108.04       3274.26        76.51 o                         
  18   9   1      36688.65      38014.46       462.71 o                         
  19   9   1       2384.46       2213.13       135.18 o                         
  20   9   1       3237.28       3128.26       141.13 o                         
  21   9   1       4813.31       4868.85       218.00 o                         
  22   9   1      39576.49      40707.06       499.59 o                         
  23   9   1       1094.46       1030.30        91.90 o                         
  24   9   1       1030.43        715.73       102.91 o                         
  25   9   1       1399.53       1281.56       161.54 o                         
  26   9   1      16029.58      17164.48       465.14 o                         
  27   9   1       1350.16       1114.04       218.22 o                         
  28   9   1        376.22        243.84       105.91 o                         
  29   9   1        889.15       1064.72       198.29 o                         
  30   9   1      10688.88      11151.27       308.92 o                         
   0  10   1        233.88        339.27        54.11 o                         
   1  10   1      11924.16      11569.67        98.04 o                         
   2  10   1       5278.46       6832.89        73.74 o                         
   3  10   1       3908.82       4280.91        88.36 o                         
   4  10   1       5726.95       6803.78        96.95 o                         
   5  10   1       4972.10       4775.53        56.05 o                         
   6  10   1       2127.69       2556.42        49.51 o                         
   7  10   1       2001.89       2836.94        54.91 o                         
   8  10   1        233.10        529.59        51.44 o                         
   9  10   1         17.66        205.56        62.30 o                         
  10  10   1        156.79        132.86        61.63 o                         
  11  10   1       1196.25       1350.71        67.65 o                         
  12  10   1       3029.35       3707.72        91.20 o                         
  13  10   1         44.67         52.30        52.50 o                         
  14  10   1        199.07         88.84        45.70 o                         
  15  10   1        290.43        309.34        86.33 o                         
  16  10   1        138.23        159.46        48.42 o                         
  17  10   1        503.70        388.28       107.53 o                         
  18  10   1        913.47        821.27       128.95 o                         
  19  10   1       3248.69       3300.41       128.62 o                         
  20  10   1        138.10         62.40        79.40 o                         
  21  10   1       1263.95       1408.84        93.33 o                         
  22  10   1        160.14         53.88        61.83 o                         
  23  10   1        232.55        193.96       137.59 o                         
  24  10   1        133.98         78.75       148.68 o                         
  25  10   1        386.19         60.94       104.49 o                         
  26  10   1         19.22        -20.53       119.91 o                         
  27  10   1        165.55        157.55       164.69 o                         
  28  10   1        326.28        110.54       188.64 o                         
  29  10   1        154.19          4.19       142.54 o                         
  30  10   1        686.19        564.91       153.69 o                         
   1  11   1        376.45        480.36        29.74 o                         
   2  11   1      43005.96      39542.12       334.54 o                         
   3  11   1       2205.88       2192.87        98.94 o                         
   4  11   1       2592.51       2581.86        49.83 o                         
   5  11   1       2362.16       1891.21        74.75 o                         
   6  11   1      38227.36      38977.81       439.88 o                         
   7  11   1        242.19        364.80        37.90 o                         
   8  11   1       2165.98       1845.23        51.88 o                         
   9  11   1       3790.19       4332.64       113.81 o                         
  10  11   1      55240.30      53517.89       469.73 o                         
  11  11   1       4456.51       4427.37       132.57 o                         
  12  11   1        242.95        195.40        39.43 o                         
  13  11   1       4091.25       3599.48        78.04 o                         
  14  11   1      37083.20      37765.07       472.87 o                         
  15  11   1       7413.98       7180.38       123.91 o                         
  16  11   1         12.47        110.15        76.51 o                         
  17  11   1       2803.76       2501.81       135.86 o                         
  18  11   1      23925.83      25112.19       620.18 o                         
  19  11   1       1648.81       1083.80        94.56 o                         
  20  11   1       1478.02       1243.44        96.34 o                         
  21  11   1       3297.34       3296.11       146.66 o                         
  22  11   1      20284.17      21127.15       469.95 o                         
  23  11   1        639.79        464.35       117.04 o                         
  24  11   1       1642.40       1539.51       119.83 o                         
  25  11   1        347.24        248.13       129.37 o                         
  26  11   1      12945.32      13862.37       315.95 o                         
  27  11   1         29.55        -83.39       166.78 o                         
  28  11   1         18.01         13.63       149.06 o                         
  29  11   1       1497.16       1265.03       156.76 o                         
   0  12   1      32414.83      32092.15       386.56 o                         
   1  12   1      23576.85      21945.14       200.08 o                         
   2  12   1       1080.96       1222.38        64.76 o                         
   3  12   1      54363.17      52475.34       461.26 o                         
   4  12   1       4898.21       5018.99       100.57 o                         
   5  12   1      21756.60      20557.17       196.92 o                         
   6  12   1        839.81       1086.84        54.29 o                         
   7  12   1      29697.72      28025.01       247.24 o                         
   8  12   1       3908.02       4730.42       153.40 o                         
   9  12   1      33636.80      32073.32       273.49 o                         
  10  12   1          0.48         63.23        57.63 o                         
  11  12   1      19230.55      18476.25       235.59 o                         
  12  12   1        504.77        730.46        93.14 o                         
  13  12   1      28809.58      27125.29       318.72 o                         
  14  12   1        851.91        853.60       111.22 o                         
  15  12   1      14067.91      12825.90       202.45 o                         
  16  12   1       4716.09       4961.79       186.50 o                         
  17  12   1      18410.87      18359.69       463.19 o                         
  18  12   1       1051.25        789.36        88.54 o                         
  19  12   1      18170.79      18763.98       287.92 o                         
  20  12   1       8718.03       9000.41       183.85 o                         
  21  12   1      16806.23      17823.73       374.51 o                         
  22  12   1         76.08        -46.87        93.73 o                         
  23  12   1      16742.14      17697.16       565.71 o                         
  24  12   1       2511.13       2672.69       133.30 o                         
  25  12   1      11416.58      11464.25       284.27 o                         
  26  12   1        163.70        216.14       193.48 o                         
  27  12   1       4546.80       4900.93       439.21 o                         
  28  12   1       2267.24       1640.57       328.56 o                         
   1  13   1        265.30        416.06        41.26 o                         
   2  13   1      17260.26      16417.17       153.91 o                         
   3  13   1        451.60        661.40        58.05 o                         
   4  13   1       1313.64       1359.87        59.47 o                         
   5  13   1       1121.01        937.81        61.54 o                         
   6  13   1      14696.56      12987.74       164.93 o                         
   7  13   1       1811.64       1824.40       113.12 o                         
   8  13   1       6844.64       6166.69        90.51 o                         
   9  13   1       1795.24       1480.72        92.04 o                         
  10  13   1      12586.89      11234.80       132.93 o                         
  11  13   1       2007.86       2103.33       122.50 o                         
  12  13   1       5603.99       4987.50       143.71 o                         
  13  13   1       1172.74       1160.76        78.61 o                         
  14  13   1       4379.30       4073.99       127.84 o                         
  15  13   1        127.80         83.06        97.77 o                         
  16  13   1       3433.96       3248.38        94.83 o                         
  17  13   1       4055.91       3849.09       113.10 o                         
  18  13   1       1397.60       1604.38       101.43 o                         
  19  13   1       1009.32        691.20       139.44 o                         
  20  13   1          5.35        -69.16       138.32 o                         
  21  13   1       1475.25       1603.34       158.19 o                         
  22  13   1       7044.52       7810.28       218.46 o                         
  23  13   1        337.62        296.36       126.16 o                         
  24  13   1        716.26        642.14       118.45 o                         
  25  13   1        558.45        531.72       130.52 o                         
  26  13   1       2278.10       2362.89       269.68 o                         
  27  13   1        696.16        244.51       165.82 o                         
   0  14   1      17141.90      15389.90       225.13 o                         
   1  14   1      12371.71      12324.16       125.22 o                         
   2  14   1       2236.97       1902.17        48.69 o                         
   3  14   1       2577.77       2491.23        53.25 o                         
   4  14   1       4186.53       3429.50       129.23 o                         
   5  14   1      10942.64      10751.94       185.70 o                         
   6  14   1        116.59         71.21        52.99 o                         
   7  14   1       2732.74       2864.15       121.71 o                         
   8  14   1       3760.12       3584.54       140.50 o                         
   9  14   1        605.48        573.74        78.13 o                         
  10  14   1        702.33        556.61        47.63 o                         
  11  14   1       3355.06       3453.64       128.30 o                         
  12  14   1       1871.62       2195.32        66.18 o                         
  13  14   1       1280.46       1112.74        65.75 o                         
  14  14   1        111.84        253.36       109.73 o                         
  15  14   1       6347.26       6040.48       147.99 o                         
  16  14   1       1820.69       2103.88       113.90 o                         
  17  14   1       4974.33       4962.58       140.10 o                         
  18  14   1        289.59        507.03       133.92 o                         
  19  14   1       1651.11       1682.33       106.13 o                         
  20  14   1       1173.32        907.55        93.38 o                         
  21  14   1       2372.52       2380.45       102.93 o                         
  22  14   1        152.09        -31.57        97.00 o                         
  23  14   1       1966.58       1851.80       202.39 o                         
  24  14   1        252.16        146.50       124.07 o                         
  25  14   1        854.19        613.78       122.23 o                         
  26  14   1         65.75         13.48       119.39 o                         
   1  15   1      12279.06      11925.27       161.81 o                         
   2  15   1      78138.95      73978.25       655.78 o                         
   3  15   1      18466.84      17479.39       180.27 o                         
   4  15   1       2024.15       2022.63        81.30 o                         
   5  15   1       1599.55       1855.92       147.14 o                         
   6  15   1      56604.37      54691.84       598.71 o                         
   7  15   1       3964.15       4323.19        98.69 o                         
   8  15   1       2893.45       2681.20        81.36 o                         
   9  15   1        478.35        308.41        54.00 o                         
  10  15   1      23963.16      22619.76       263.29 o                         
  11  15   1       1694.44       1715.03       102.31 o                         
  12  15   1        498.69        375.46        70.41 o                         
  13  15   1       1213.39       1415.98        86.55 o                         
  14  15   1      28153.99      29038.13       389.89 o                         
  15  15   1       1078.25       1345.17       135.33 o                         
  16  15   1         45.21         57.59       130.06 o                         
  17  15   1       3617.52       3377.97       127.78 o                         
  18  15   1      24515.38      25886.48       471.89 o                         
  19  15   1       2837.08       2801.74       142.41 o                         
  20  15   1        111.69        233.06        94.03 o                         
  21  15   1       1392.92       1480.24       117.32 o                         
  22  15   1      17568.41      18029.39       363.87 o                         
  23  15   1        489.89        729.97       121.36 o                         
  24  15   1        198.61        -67.03       170.51 o                         
  25  15   1       1834.49       1883.32       182.11 o                         
   0  16   1       9180.47      11490.25       220.00 o                         
   1  16   1      16139.37      15318.92       188.69 o                         
   2  16   1        600.09        630.04        52.21 o                         
   3  16   1       7540.68       7864.17       106.04 o                         
   4  16   1       2294.25       2837.53        81.51 o                         
   5  16   1      12032.74      12950.79       231.64 o                         
   6  16   1        195.58         57.23        65.05 o                         
   7  16   1       3034.53       3258.00       114.39 o                         
   8  16   1        169.10        792.80       165.28 o                         
   9  16   1      20591.40      21331.89       282.94 o                         
  10  16   1        611.94        662.17       103.18 o                         
  11  16   1       4638.29       4562.02       162.79 o                         
  12  16   1        689.18       1203.02       134.40 o                         
  13  16   1       3766.15       4347.73       149.89 o                         
  14  16   1        353.21        287.20        98.47 o                         
  15  16   1       1965.85       2097.57       145.06 o                         
  16  16   1        645.84        695.85        97.34 o                         
  17  16   1       4603.66       4695.18       164.80 o                         
  18  16   1        203.04         33.72        87.98 o                         
  19  16   1       3537.99       3484.52       189.62 o                         
  20  16   1        836.83       1390.85       137.18 o                         
  21  16   1       6114.04       6399.39       170.70 o                         
  22  16   1        432.29        366.25       117.99 o                         
  23  16   1       1300.17       1047.55       166.87 o                         
   1  17   1        926.91        958.13        64.18 o                         
   2  17   1       8954.81       8491.84       155.94 o                         
   3  17   1       2288.74       2495.17        83.02 o                         
   4  17   1       2381.87       2445.48        71.80 o                         
   5  17   1        430.76        640.60        56.55 o                         
   6  17   1       3579.46       3716.47       126.92 o                         
   7  17   1       2453.10       2898.33       166.68 o                         
   8  17   1        178.12        241.36       113.80 o                         
   9  17   1        341.55        164.27        72.34 o                         
  10  17   1        666.61       1063.53       112.92 o                         
  11  17   1        478.68        548.71       110.11 o                         
  12  17   1       1502.55       1415.18        91.29 o                         
  13  17   1         83.19         12.19        78.61 o                         
  14  17   1       7234.86       6643.44       187.89 o                         
  15  17   1        286.63        204.37       112.49 o                         
  16  17   1         17.83        -54.71       109.42 o                         
  17  17   1        267.58        151.78       122.86 o                         
  18  17   1       1405.93       1286.33       136.78 o                         
  19  17   1        974.64       1121.47       130.63 o                         
  20  17   1         20.74         87.03       119.55 o                         
  21  17   1         93.02         32.75       176.22 o                         
  22  17   1        674.89        384.29       137.29 o                         
   0  18   1       3100.86       3813.70       164.83 o                         
   1  18   1      25595.08      26408.11       298.81 o                         
   2  18   1         25.24        -33.49        66.98 o                         
   3  18   1       9224.74       9675.68       140.27 o                         
   4  18   1       6097.87       6064.86       118.97 o                         
   5  18   1      27783.64      28215.02       337.06 o                         
   6  18   1        154.60        333.07       128.95 o                         
   7  18   1       7686.42       7657.33       144.45 o                         
   8  18   1       4578.76       4223.34       125.41 o                         
   9  18   1       5840.78       6031.00       169.10 o                         
  10  18   1        161.29        211.50        98.07 o                         
  11  18   1      13543.09      13487.64       251.87 o                         
  12  18   1       2341.84       2924.61       141.52 o                         
  13  18   1      11710.88      12243.03       238.78 o                         
  14  18   1          6.14        -43.30        86.60 o                         
  15  18   1       8232.43       8391.19       262.00 o                         
  16  18   1       2886.66       2555.10       139.74 o                         
  17  18   1      10917.73      11569.53       264.84 o                         
  18  18   1        190.80        288.09       129.57 o                         
  19  18   1       3780.43       3553.01       151.26 o                         
  20  18   1       1281.88       1676.42       139.08 o                         
   1  19   1        987.10       1197.96       107.78 o                         
   2  19   1      23397.92      25083.36       316.81 o                         
   3  19   1       1339.38       1483.58       114.42 o                         
   4  19   1        246.84        588.95        76.36 o                         
   5  19   1       2757.88       2842.25       154.00 o                         
   6  19   1      21296.19      22708.17       295.52 o                         
   7  19   1       2339.80       2200.51       104.23 o                         
   8  19   1         31.95        -59.04       118.09 o                         
   9  19   1       2258.87       2635.76       113.98 o                         
  10  19   1      25092.24      25682.93       403.86 o                         
  11  19   1       1102.88       1559.93       178.37 o                         
  12  19   1        116.63        -55.90       111.79 o                         
  13  19   1       1692.90       1501.60       137.30 o                         
  14  19   1      14555.35      15595.09       311.62 o                         
  15  19   1       1479.10       1442.67       194.53 o                         
  16  19   1       1094.99       1115.59       285.95 o                         
  17  19   1         71.09         86.97       197.96 o                         
  18  19   1       9431.17       9696.05       328.74 o                         
   0  20   1        217.48        946.59       249.23 o                         
   1  20   1          6.57        146.80        97.34 o                         
   2  20   1        256.34        263.64        91.97 o                         
   3  20   1        182.46        542.46       110.50 o                         
   4  20   1        452.16        971.95       117.42 o                         
   5  20   1         56.73        352.45        95.83 o                         
   6  20   1         41.28        -42.82        85.64 o                         
   7  20   1        253.14        475.65       103.72 o                         
   8  20   1        811.35       1201.98       113.75 o                         
   9  20   1        696.49        940.46       123.61 o                         
  10  20   1         28.04        -51.84       103.69 o                         
  11  20   1       1170.85       1433.64       148.43 o                         
  12  20   1        621.26        992.48       122.42 o                         
  13  20   1         38.20        120.15        89.31 o                         
  14  20   1        124.39         79.36       134.38 o                         
  15  20   1         14.64        209.90       160.22 o                         
   1  21   1        938.59       1392.99       188.83 o                         
   2  21   1      13127.31      13687.11       304.98 o                         
   3  21   1        507.68        625.14       138.12 o                         
   4  21   1         87.09         44.65       114.08 o                         
   5  21   1        990.07       1098.69       149.06 o                         
   6  21   1      10493.68      10446.75       273.43 o                         
   7  21   1        437.50        479.61       108.82 o                         
   8  21   1         45.41         99.02       103.79 o                         
   9  21   1        696.43        771.40       129.41 o                         
  10  21   1       5901.50       4996.02       241.94 o                         
  11  21   1        524.33        319.96       114.79 o                         
  12  21   1        398.37        233.58       116.33 o                         
   0  22   1       1901.40       2401.09       214.37 o                         
   1  22   1       5392.51       4911.23       261.14 o                         
   2  22   1         14.31        135.77       193.32 o                         
   3  22   1       6445.85       6054.10       338.52 o                         
   4  22   1       3905.06       4177.26       245.98 o                         
   5  22   1       6133.63       5732.25       319.81 o                         
   6  22   1        240.15        -89.16       178.31 o                         
   7  22   1       6178.71       5562.82       272.29 o                         
   8  22   1       2922.31       3894.22       295.03 o                         
   1   0   2     194576.62     159439.09      2571.96 o                         
   3   0   2      23718.98      37163.14       720.74 o                         
   4   0   2      54199.62      50012.27       585.07 o                         
   6   0   2     114601.85     127836.34      1501.06 o                         
   7   0   2      13197.40       7979.97       242.23 o                         
   8   0   2     277817.97     260567.47      3377.78 o                         
   9   0   2      47976.03      50285.86       650.34 o                         
  10   0   2      24389.41      30515.62       368.48 o                         
  11   0   2       1989.99       2226.43        71.21 o                         
  12   0   2     198291.20     205592.11      2507.94 o                         
  13   0   2      25664.19      25332.63       381.40 o                         
  14   0   2      11329.89      10368.47       228.22 o                         
  15   0   2      12995.48      11450.42       221.08 o                         
  16   0   2     136024.06     134819.70      3033.69 o                         
  17   0   2      27477.84      27439.07       816.64 o                         
  18   0   2       4149.87       4381.03       139.32 o                         
  19   0   2      42992.88      42885.52       840.88 o                         
  20   0   2      61265.14      63032.58      1265.95 o                         
  21   0   2      31221.81      28830.57       630.81 o                         
  22   0   2       1182.26       1023.63       141.53 o                         
  23   0   2      11471.71      12992.89       312.41 o                         
  24   0   2      21534.22      23933.55       763.21 o                         
  25   0   2       8915.86       9652.93       428.99 o                         
  26   0   2        141.89        520.81       131.40 o                         
  27   0   2        766.13        934.50       181.34 o                         
  28   0   2      15656.54      17411.38       531.49 o                         
  29   0   2       5368.16       6544.58       259.18 o                         
  30   0   2        585.09        334.67       164.98 o                         
  31   0   2       1556.24        945.00       186.48 o                         
  32   0   2       9933.29      10856.29       696.38 o                         
  33   0   2       4509.52       4299.59       519.07 o                         
   1   1   2      56354.70      61253.59       463.54 o                         
   2   1   2     102496.32     103021.06       882.36 o                         
   4   1   2        294.02        764.26        15.34 o                         
   5   1   2       7799.87      11469.02        86.08 o                         
   6   1   2      32217.49      37132.59       272.94 o                         
   7   1   2      94394.33      98222.62       753.66 o                         
   8   1   2      44810.93      42947.36       331.92 o                         
   9   1   2      17566.55      16764.76       137.70 o                         
  10   1   2       6313.94       6623.28        64.16 o                         
  11   1   2       9832.55       8836.64        79.91 o                         
  12   1   2        960.57        940.32        26.37 o                         
  13   1   2      40661.61      42840.39       417.62 o                         
  14   1   2      19760.18      21548.87       311.51 o                         
  15   1   2      19791.18      19139.36       213.40 o                         
  16   1   2         29.87         35.86        40.56 o                         
  17   1   2      16645.62      17422.34       255.95 o                         
  18   1   2      26300.57      26520.37       376.35 o                         
  19   1   2      28750.82      28289.16       402.77 o                         
  20   1   2        667.04        619.73        58.01 o                         
  21   1   2       1461.06       1482.72       106.00 o                         
  22   1   2       4855.54       5112.87       104.23 o                         
  23   1   2       2442.75       2684.76       123.49 o                         
  24   1   2        165.81        101.41        74.27 o                         
  25   1   2       5118.66       5053.84       222.21 o                         
  26   1   2       2792.05       2627.80       187.11 o                         
  27   1   2       4082.25       3475.18       176.50 o                         
  28   1   2        165.38        -52.61       106.31 o                         
  29   1   2       5626.21       5926.64       179.97 o                         
  30   1   2       1713.27       1411.62       156.20 o                         
  31   1   2       2658.50       2573.15       157.37 o                         
  32   1   2         48.62        -12.31       181.79 o                         
  33   1   2       1712.22       2048.37       204.94 o                         
   2   2   2        526.75        329.57        12.55 o                         
   4   2   2      34608.60      52124.39       359.40 o                         
   5   2   2      17740.89      27562.21       196.84 o                         
   6   2   2      37135.74      43320.72       304.61 o                         
   7   2   2       8320.01      10718.00        88.56 o                         
   8   2   2      17961.48      10831.42        84.60 o                         
   9   2   2       3899.54       4865.42        44.28 o                         
  10   2   2          7.18        396.76        22.30 o                         
  11   2   2       8021.45       8928.96        81.73 o                         
  12   2   2      17234.05      19515.06       164.58 o                         
  13   2   2         50.06         15.07        24.41 o                         
  14   2   2      11955.85      12522.07       172.47 o                         
  15   2   2        851.16        869.67        40.59 o                         
  16   2   2        113.12        163.12        49.98 o                         
  17   2   2       2278.09       2830.71        69.96 o                         
  18   2   2        780.04        781.15        66.62 o                         
  19   2   2       7102.48       6905.81       182.34 o                         
  20   2   2       2394.22       2288.06        71.20 o                         
  21   2   2       5035.52       4762.31       127.94 o                         
  22   2   2        495.42        406.32        71.28 o                         
  23   2   2       2106.18       2100.95        98.98 o                         
  24   2   2       1306.06       1208.82       103.02 o                         
  25   2   2        979.89        837.22        87.94 o                         
  26   2   2         96.01        104.18        94.07 o                         
  27   2   2        922.93       1269.01       141.29 o                         
  28   2   2        313.05        417.54       195.04 o                         
  29   2   2       1273.20       1429.70       134.98 o                         
  30   2   2         27.86        -51.29       102.58 o                         
  31   2   2        182.38        226.24       136.58 o                         
  32   2   2        169.09         12.20       120.78 o                         
  33   2   2        503.92        257.35       127.84 o                         
   1   3   2     106552.54     118997.16       806.13 o                         
   2   3   2     158737.05     149915.61      1079.63 o                         
   3   3   2      82794.09      88956.99       601.44 o                         
   4   3   2      77603.98      79652.36       542.36 o                         
   5   3   2      11406.02      11500.54        79.37 o                         
   6   3   2      36316.46      39967.94       266.68 o                         
   7   3   2     167413.36     184376.34      1510.00 o                         
   8   3   2       3849.71       3386.05        37.39 o                         
   9   3   2      34829.39      36258.28       399.67 o                         
  10   3   2       8935.59       7787.64        64.17 o                         
  11   3   2      52366.94      48385.84       362.31 o                         
  12   3   2      12078.72      13948.26       114.67 o                         
  13   3   2      26791.66      27851.91       225.24 o                         
  14   3   2      65506.59      69888.23       637.85 o                         
  15   3   2      56639.29      58749.29       672.05 o                         
  16   3   2        282.77        453.69        70.96 o                         
  17   3   2       7344.96       6797.24       369.07 o                         
  18   3   2      59215.32      59308.54       754.47 o                         
  19   3   2      24530.99      24489.21       463.60 o                         
  20   3   2        311.59        290.00        38.94 o                         
  21   3   2      13456.14      13548.67       352.50 o                         
  22   3   2      40746.47      41926.88       604.74 o                         
  23   3   2      13537.43      13971.41       272.02 o                         
  24   3   2        424.56        287.98        72.19 o                         
  25   3   2       7086.56       6954.94       209.58 o                         
  26   3   2       7975.38       8381.40       250.89 o                         
  27   3   2       8351.93       8521.93       309.57 o                         
  28   3   2         30.42        -40.14       139.86 o                         
  29   3   2       6631.24       6527.57       180.83 o                         
  30   3   2       5609.98       5520.69       185.59 o                         
  31   3   2       5867.16       6177.31       214.02 o                         
  32   3   2         55.05         50.16       146.61 o                         
  33   3   2       1757.21       1326.22       179.75 o                         
   0   4   2      70902.19      70133.13       633.56 o                         
   3   4   2      99672.77      82740.96       557.55 o                         
   4   4   2       5697.99       3191.25        84.62 o                         
   5   4   2       4157.09       2790.01        83.10 o                         
   6   4   2       5632.66       8960.09        68.57 o                         
   7   4   2      71873.34      66446.55       420.90 o                         
   8   4   2      44394.76      47575.62       317.17 o                         
   9   4   2      58961.42      62521.20       420.77 o                         
  10   4   2       1631.07        538.66        28.09 o                         
  11   4   2      25744.99      26770.93       190.51 o                         
  12   4   2      65241.39      64418.41       471.04 o                         
  13   4   2      59865.67      56558.34       426.85 o                         
  14   4   2       3476.65       3444.25        78.03 o                         
  15   4   2      10385.38       9264.33       130.52 o                         
  16   4   2      60343.40      57897.05       568.31 o                         
  17   4   2      33758.14      32107.40       317.34 o                         
  18   4   2        329.43        425.62        55.38 o                         
  19   4   2       2719.79       3131.55        62.40 o                         
  20   4   2      30355.20      31602.39       368.01 o                         
  21   4   2       7167.57       6724.17       197.20 o                         
  22   4   2        477.64        377.84        46.65 o                         
  23   4   2       3009.44       3065.60       132.89 o                         
  24   4   2      12107.97      13156.29       342.30 o                         
  25   4   2       3382.09       4149.14       139.28 o                         
  26   4   2        787.39        584.29        88.50 o                         
  27   4   2       3196.89       3060.06       247.17 o                         
  28   4   2      17554.42      18299.84       329.15 o                         
  29   4   2       2918.16       2493.44       209.31 o                         
  30   4   2        107.44        -65.72       131.43 o                         
  31   4   2       1529.86       1301.80       138.07 o                         
  32   4   2       8079.54       8174.38       276.17 o                         
   1   5   2         76.58         -7.72        15.44 o                         
   2   5   2       7454.03       7498.93       102.80 o                         
   3   5   2       8533.35       8215.06        64.09 o                         
   4   5   2       3785.04       3788.05        41.26 o                         
   5   5   2       1007.17       1326.27        24.47 o                         
   6   5   2        547.56        117.10        17.77 o                         
   7   5   2      23239.38      26842.07       181.24 o                         
   8   5   2       6046.76       8688.02        76.68 o                         
   9   5   2       1218.60       1254.03        39.62 o                         
  10   5   2      27354.52      30970.71       216.37 o                         
  11   5   2       6300.95       6670.18        89.90 o                         
  12   5   2       7235.60       8197.89       101.21 o                         
  13   5   2        172.99         69.02        27.11 o                         
  14   5   2        715.70        622.54        32.14 o                         
  15   5   2       4510.48       5055.42       132.29 o                         
  16   5   2        276.76          7.38        35.29 o                         
  17   5   2       9592.66       9734.16       163.80 o                         
  18   5   2        130.69         81.06        61.68 o                         
  19   5   2        816.05       1085.08        98.64 o                         
  20   5   2       3919.21       4815.20       139.92 o                         
  21   5   2        215.45        362.64        66.02 o                         
  22   5   2       5132.71       5051.67       152.16 o                         
  23   5   2       4989.88       4697.29       104.59 o                         
  24   5   2       1256.09       1510.75       196.75 o                         
  25   5   2        990.07       1152.78       102.79 o                         
  26   5   2        212.79        409.54       106.10 o                         
  27   5   2         46.80        -26.38        92.67 o                         
  28   5   2          7.62        -45.03        90.06 o                         
  29   5   2       3234.09       3345.40       185.29 o                         
  30   5   2          0.25        -35.41       112.88 o                         
  31   5   2        279.82        270.78       104.76 o                         
  32   5   2          9.62        -40.47       119.81 o                         
   0   6   2      77126.35      93153.96       857.96 o                         
   1   6   2      51247.14      55362.59       437.46 o                         
   2   6   2       2436.02       3947.08        56.92 o                         
   3   6   2      24791.89      21569.44       146.65 o                         
   4   6   2      96162.19      94274.71       594.48 o                         
   5   6   2      12418.74      12662.03        91.75 o                         
   6   6   2       3516.80       4813.83        53.08 o                         
   7   6   2      34930.82      42214.44       276.01 o                         
   8   6   2     116457.69     120258.34       770.22 o                         
   9   6   2       3301.11       3597.77        36.60 o                         
  10   6   2       2760.41       2649.79        54.32 o                         
  11   6   2       7189.25       7254.05        64.88 o                         
  12   6   2      61934.16      62176.74       709.24 o                         
  13   6   2      17218.19      16737.33       206.34 o                         
  14   6   2       8171.30       7974.43        94.49 o                         
  15   6   2       7374.54       7143.16        84.24 o                         
  16   6   2      18068.82      18474.44       210.81 o                         
  17   6   2      16071.49      14767.63       234.55 o                         
  18   6   2        283.01        238.89        47.39 o                         
  19   6   2      14590.99      14339.92       162.77 o                         
  20   6   2      22965.33      24000.53       336.56 o                         
  21   6   2      11061.81      11943.58       326.51 o                         
  22   6   2        693.53        738.82        63.37 o                         
  23   6   2       8906.47       8927.75       195.03 o                         
  24   6   2      16407.62      17613.34       294.93 o                         
  25   6   2       3047.40       2908.45       127.40 o                         
  26   6   2        319.48        607.17       100.29 o                         
  27   6   2       6292.85       6040.79       233.04 o                         
  28   6   2       5965.38       5321.27       191.01 o                         
  29   6   2       2277.30       1682.54       117.72 o                         
  30   6   2        846.07        480.24       156.49 o                         
  31   6   2       2851.39       2822.72       165.33 o                         
  32   6   2       1503.01       1267.19       138.60 o                         
   1   7   2      57818.68      54654.58       346.04 o                         
   2   7   2      40169.10      41000.84       267.22 o                         
   3   7   2      67402.45      62360.93       436.50 o                         
   4   7   2        311.62        381.22        36.38 o                         
   5   7   2      87817.48      77442.19       497.98 o                         
   6   7   2      82591.49      76432.14       586.50 o                         
   7   7   2      12741.21       9282.64       114.13 o                         
   8   7   2      12292.29      12208.57        93.81 o                         
   9   7   2      45637.82      44057.64       298.84 o                         
  10   7   2     111307.27     110312.74       805.14 o                         
  11   7   2      93021.62      92963.11       694.90 o                         
  12   7   2       2045.39       2394.10        62.09 o                         
  13   7   2      10591.91       8513.55        91.91 o                         
  14   7   2      31499.36      28102.86       248.88 o                         
  15   7   2      19825.45      16686.15       221.43 o                         
  16   7   2        107.44         61.19        32.92 o                         
  17   7   2      26092.17      24464.12       282.08 o                         
  18   7   2      30091.22      30397.45       334.78 o                         
  19   7   2      17207.76      17117.11       203.26 o                         
  20   7   2       6592.49       6373.15       211.85 o                         
  21   7   2      19388.08      19817.25       257.49 o                         
  22   7   2       7433.53       7345.54       184.22 o                         
  23   7   2       8265.57       8483.33       148.41 o                         
  24   7   2        180.59         13.59        65.26 o                         
  25   7   2      11123.32      12008.54       320.63 o                         
  26   7   2      12683.44      12342.12       272.19 o                         
  27   7   2      10631.91       9944.68       393.01 o                         
  28   7   2        150.12        -42.47        84.94 o                         
  29   7   2       3092.28       2897.75       214.02 o                         
  30   7   2       7504.44       7635.87       212.45 o                         
  31   7   2       4081.17       3808.09       305.49 o                         
   0   8   2       2804.33       2498.76        45.48 o                         
   1   8   2       5980.86       5680.61        66.26 o                         
   2   8   2        829.95        704.63        30.44 o                         
   3   8   2        179.74        202.97        24.08 o                         
   4   8   2       6307.53       6606.70        63.70 o                         
   5   8   2      26781.88      26534.24       174.35 o                         
   6   8   2        637.26        529.71        29.53 o                         
   7   8   2       9069.14       8570.13        87.38 o                         
   8   8   2        444.19        960.07        60.90 o                         
   9   8   2      15635.27      14559.26       143.88 o                         
  10   8   2        452.92        722.12        46.62 o                         
  11   8   2      13143.47      12052.17       120.02 o                         
  12   8   2       6250.62       6051.36       111.27 o                         
  13   8   2       3542.89       3501.81        70.67 o                         
  14   8   2          9.74          0.75        44.88 o                         
  15   8   2       2132.40       2369.78        80.83 o                         
  16   8   2       8657.53       8702.99       156.63 o                         
  17   8   2        792.34        771.74        45.94 o                         
  18   8   2        197.15         90.87        49.46 o                         
  19   8   2        438.95        380.26        59.65 o                         
  20   8   2       7406.42       7711.63       158.45 o                         
  21   8   2        446.80        392.76        65.11 o                         
  22   8   2        784.89        595.14        75.64 o                         
  23   8   2        290.42         71.11        66.26 o                         
  24   8   2       2081.51       2385.10       159.55 o                         
  25   8   2       1738.10       1790.11       173.35 o                         
  26   8   2         71.29        -46.13        92.27 o                         
  27   8   2        464.68        336.59        92.95 o                         
  28   8   2       3169.35       3058.66       127.49 o                         
  29   8   2        461.45        495.44       124.51 o                         
  30   8   2          5.75         64.00       123.66 o                         
  31   8   2        568.42        688.14       156.63 o                         
   1   9   2      11360.83      10315.94        76.70 o                         
   2   9   2      21020.88      21617.70       156.90 o                         
   3   9   2      28941.14      28686.52       203.31 o                         
   4   9   2      10494.73      10415.84        97.79 o                         
   5   9   2      12178.13      11242.33        86.61 o                         
   6   9   2      11947.28       9958.12        83.71 o                         
   7   9   2       5117.35       4730.06        67.90 o                         
   8   9   2      10656.74      10067.33       143.81 o                         
   9   9   2      20838.75      20051.28       222.71 o                         
  10   9   2      34884.98      34752.68       292.36 o                         
  11   9   2      23610.39      24001.00       226.58 o                         
  12   9   2      13997.06      14544.52       167.12 o                         
  13   9   2       4069.72       3565.77       103.23 o                         
  14   9   2       6616.60       5835.23        98.78 o                         
  15   9   2       1532.83       1165.46        53.18 o                         
  16   9   2       1270.73       1199.47        64.14 o                         
  17   9   2       6659.46       6672.66       124.22 o                         
  18   9   2       7087.01       6820.94       194.85 o                         
  19   9   2       2147.16       1828.87        94.97 o                         
  20   9   2       2785.16       2611.04        89.22 o                         
  21   9   2       2738.31       2661.49       116.47 o                         
  22   9   2       3162.34       3422.07       116.55 o                         
  23   9   2       2053.79       2092.97        91.46 o                         
  24   9   2        821.39        769.75        98.29 o                         
  25   9   2       6245.20       6594.38       245.34 o                         
  26   9   2       2512.88       2237.59       199.63 o                         
  27   9   2       2637.26       2442.34       170.44 o                         
  28   9   2        428.06        427.33       353.94 o                         
  29   9   2        100.28          4.44       105.40 o                         
  30   9   2       1785.09       1766.77       170.43 o                         
   0  10   2      28139.26      30298.41       335.11 o                         
   1  10   2      30699.53      28622.29       224.22 o                         
   2  10   2       1628.48       1634.25        34.20 o                         
   3  10   2      20230.99      20752.77       181.74 o                         
   4  10   2      68053.36      64196.63       521.23 o                         
   5  10   2      24827.71      23625.09       198.50 o                         
   6  10   2      14674.02      15564.40       139.33 o                         
   7  10   2      25072.80      25700.16       209.17 o                         
   8  10   2      82890.90      78323.80       661.62 o                         
   9  10   2      30339.41      28725.70       313.10 o                         
  10  10   2        364.23        317.48        50.77 o                         
  11  10   2      18470.93      16502.75       170.54 o                         
  12  10   2      55592.20      53640.05       536.40 o                         
  13  10   2      16922.08      15770.59       194.63 o                         
  14  10   2        159.18        205.52        55.59 o                         
  15  10   2      24365.37      24783.26       374.89 o                         
  16  10   2      26773.60      27663.00       345.68 o                         
  17  10   2      11321.09      12198.76       277.61 o                         
  18  10   2         15.34        -44.20        88.41 o                         
  19  10   2       5927.22       5356.38       109.67 o                         
  20  10   2      22781.17      23636.08       332.74 o                         
  21  10   2       6082.29       6513.20       142.57 o                         
  22  10   2        299.00        233.23        69.21 o                         
  23  10   2       6200.57       5803.20       218.13 o                         
  24  10   2      22315.14      23317.83       726.63 o                         
  25  10   2       3804.93       3631.39       155.03 o                         
  26  10   2        226.57        210.53       135.39 o                         
  27  10   2       6031.46       6241.30       269.96 o                         
  28  10   2       8532.71       8653.52       252.60 o                         
  29  10   2       3405.96       3046.09       331.16 o                         
   1  11   2      14315.29      12407.82       116.03 o                         
   2  11   2      17665.10      16286.62       151.11 o                         
   3  11   2       7661.11       6465.38        74.54 o                         
   4  11   2       2183.14       2249.40        50.46 o                         
   5  11   2      24920.41      23399.29       234.18 o                         
   6  11   2      23344.56      21226.32       191.03 o                         
   7  11   2      23212.51      21964.57       198.83 o                         
   8  11   2       2068.55       2455.88        71.65 o                         
   9  11   2       3798.78       3275.00        87.37 o                         
  10  11   2      13351.77      12297.02       234.92 o                         
  11  11   2      21468.02      20824.97       219.13 o                         
  12  11   2       1086.87        878.72        58.63 o                         
  13  11   2       4378.15       4002.29       137.49 o                         
  14  11   2      10794.99      10673.38       152.61 o                         
  15  11   2      10034.25       9676.50       297.37 o                         
  16  11   2        334.75        263.64        77.03 o                         
  17  11   2        697.59        440.49       103.54 o                         
  18  11   2       2006.21       1933.06        94.12 o                         
  19  11   2       3768.05       4351.80       122.18 o                         
  20  11   2       1899.21       2054.40       150.13 o                         
  21  11   2       8580.29       8955.61       318.81 o                         
  22  11   2       8315.37       8159.60       210.62 o                         
  23  11   2       6555.49       6884.49       199.45 o                         
  24  11   2        297.53         82.14        96.77 o                         
  25  11   2        632.97        832.67       117.22 o                         
  26  11   2       5768.89       6673.20       231.68 o                         
  27  11   2       3022.90       3520.88       263.97 o                         
  28  11   2        222.01        578.34       404.60 o                         
  29  11   2        120.89         25.94       242.21 o                         
   0  12   2      15025.26      15734.82       243.96 o                         
   1  12   2       4184.02       3966.19        55.24 o                         
   2  12   2       5846.22       5906.56       101.47 o                         
   3  12   2        280.15        582.61        39.81 o                         
   4  12   2        678.78       1148.97        66.58 o                         
   5  12   2         48.95         63.40        59.21 o                         
   6  12   2       2610.75       2976.53        58.83 o                         
   7  12   2       7091.82       6249.87       143.71 o                         
   8  12   2       1860.93       2255.93        68.15 o                         
   9  12   2       5288.52       5559.57        84.84 o                         
  10  12   2       5900.75       5042.57        72.45 o                         
  11  12   2       3968.16       3181.58        61.53 o                         
  12  12   2       1861.24       1486.72        92.70 o                         
  13  12   2       4495.58       4318.91        87.86 o                         
  14  12   2       4512.69       4201.30        86.33 o                         
  15  12   2        793.88       1153.63        80.20 o                         
  16  12   2       2617.46       2400.72        98.90 o                         
  17  12   2       1415.98       1737.43       112.15 o                         
  18  12   2        826.45        833.06        91.48 o                         
  19  12   2        142.87        188.78       105.64 o                         
  20  12   2        856.46        548.53        84.97 o                         
  21  12   2        392.34        293.11        96.76 o                         
  22  12   2        294.63        167.74       128.15 o                         
  23  12   2         10.76         10.29        85.33 o                         
  24  12   2       1389.80       1152.91       179.83 o                         
  25  12   2        226.17        397.61       110.83 o                         
  26  12   2        604.50        556.27       131.94 o                         
  27  12   2        406.76        451.37       243.26 o                         
  28  12   2       1044.42        883.31       265.61 o                         
   1  13   2      22233.34      21502.75       337.37 o                         
   2  13   2      24381.85      24170.48       223.53 o                         
   3  13   2      27816.40      26243.86       231.32 o                         
   4  13   2          0.58        -28.34        56.68 o                         
   5  13   2      12342.66      12441.50       189.41 o                         
   6  13   2      49505.21      48212.27       464.31 o                         
   7  13   2      17830.44      17044.05       256.69 o                         
   8  13   2       1286.44       1080.95        52.36 o                         
   9  13   2      18773.86      18269.86       272.76 o                         
  10  13   2      30413.70      30578.62       291.67 o                         
  11  13   2      11146.72      11124.02       176.05 o                         
  12  13   2       1519.34       1476.92        97.77 o                         
  13  13   2      15899.43      15712.00       201.51 o                         
  14  13   2      19144.35      18680.62       267.01 o                         
  15  13   2       6980.62       7008.15       204.33 o                         
  16  13   2        266.41        381.95       147.96 o                         
  17  13   2       5792.82       6226.42       146.66 o                         
  18  13   2       6466.40       6504.89       158.35 o                         
  19  13   2       5119.57       5725.15       172.96 o                         
  20  13   2         48.67        349.16       146.38 o                         
  21  13   2       8218.31       7982.80       269.07 o                         
  22  13   2       9883.58       9472.92       233.27 o                         
  23  13   2       4904.62       5160.31       166.83 o                         
  24  13   2        103.11         71.04       104.04 o                         
  25  13   2       4363.53       3960.36       173.46 o                         
  26  13   2       5613.70       6072.58       200.64 o                         
  27  13   2       3225.25       3403.70       280.09 o                         
   0  14   2      53285.75      50317.71       638.83 o                         
   1  14   2       8311.80       7602.59       130.15 o                         
   2  14   2        489.33        270.38        36.35 o                         
   3  14   2      11119.51       9588.74       233.28 o                         
   4  14   2      53637.61      50617.70       454.54 o                         
   5  14   2      13259.85      13357.17       157.90 o                         
   6  14   2       1624.23       1757.99        77.89 o                         
   7  14   2       2499.13       2477.89        88.70 o                         
   8  14   2      56809.52      53838.48       514.18 o                         
   9  14   2       5818.93       5349.67        83.72 o                         
  10  14   2       1120.57        860.96        55.33 o                         
  11  14   2       7951.63       8127.66       113.59 o                         
  12  14   2      32592.08      32051.49       351.24 o                         
  13  14   2       2401.72       2584.82       109.26 o                         
  14  14   2       1159.70       1278.43       106.57 o                         
  15  14   2       7870.77       8515.01       282.34 o                         
  16  14   2       8226.12       7867.94       311.12 o                         
  17  14   2        834.47       1062.02       182.17 o                         
  18  14   2        521.74        452.08       101.50 o                         
  19  14   2       6909.15       7272.86       170.38 o                         
  20  14   2      11229.52      11743.43       219.78 o                         
  21  14   2       5618.09       5944.94       153.29 o                         
  22  14   2        131.16        -49.45        98.90 o                         
  23  14   2       4545.80       4105.04       142.23 o                         
  24  14   2       8916.18       9541.83       210.92 o                         
  25  14   2       4441.22       4759.24       177.54 o                         
  26  14   2        695.75        189.70       227.10 o                         
   1  15   2       2684.06       2984.75        63.86 o                         
   2  15   2        101.46        676.96        66.76 o                         
   3  15   2       1840.20       2065.78        83.05 o                         
   4  15   2       1165.80       1022.44        47.78 o                         
   5  15   2         44.91        195.63        50.38 o                         
   6  15   2        915.25       1106.84       125.99 o                         
   7  15   2       4608.87       5204.07        82.12 o                         
   8  15   2        298.15        112.96        50.60 o                         
   9  15   2        481.05        530.97        86.51 o                         
  10  15   2         28.86        149.16        59.15 o                         
  11  15   2       7632.61       7706.08       163.61 o                         
  12  15   2       1354.05       1009.03        71.74 o                         
  13  15   2        920.90        840.39        71.37 o                         
  14  15   2        127.02        196.83        70.71 o                         
  15  15   2        359.90        758.57        82.30 o                         
  16  15   2        506.22        359.32       131.50 o                         
  17  15   2        156.47        300.79        98.40 o                         
  18  15   2        133.73        264.63       111.04 o                         
  19  15   2        581.42        417.84       153.27 o                         
  20  15   2        161.02        345.20       144.38 o                         
  21  15   2          0.09          5.93       107.96 o                         
  22  15   2        435.29        658.28       150.42 o                         
  23  15   2        991.61       1238.21       170.52 o                         
  24  15   2        165.75        -61.51       123.01 o                         
  25  15   2         89.65        134.47       138.48 o                         
   0  16   2      18425.49      17715.65       292.19 o                         
   1  16   2      13873.34      13457.59       262.94 o                         
   2  16   2          2.98        -23.74        47.47 o                         
   3  16   2       6974.19       6188.02       160.80 o                         
   4  16   2      23398.29      23778.48       285.98 o                         
   5  16   2      29259.87      28196.00       296.08 o                         
   6  16   2       1181.61        995.83        88.31 o                         
   7  16   2       2295.39       1980.20        74.75 o                         
   8  16   2       9245.57      10064.89       191.10 o                         
   9  16   2       6905.05       7414.61       228.21 o                         
  10  16   2       3078.98       2691.59        90.62 o                         
  11  16   2       7388.34       7684.11       226.63 o                         
  12  16   2      11580.45      11426.42       182.55 o                         
  13  16   2       1137.42       1313.82        99.25 o                         
  14  16   2        974.87        615.85       129.19 o                         
  15  16   2       3698.13       3445.89       160.41 o                         
  16  16   2       9971.40      10288.72       207.67 o                         
  17  16   2       1416.20       1666.30       113.42 o                         
  18  16   2         18.96         64.82       143.62 o                         
  19  16   2       2432.73       2193.49       139.38 o                         
  20  16   2       7425.27       7364.40       253.21 o                         
  21  16   2       1975.26       1844.31       180.62 o                         
  22  16   2         14.18          8.04       122.76 o                         
  23  16   2       1186.21        875.31       169.63 o                         
   1  17   2      11772.49      11536.84       169.94 o                         
   2  17   2      18267.70      18093.77       225.47 o                         
   3  17   2      12028.15      12858.97       181.40 o                         
   4  17   2       1008.47       1078.70        61.79 o                         
   5  17   2       5708.92       5839.87       109.06 o                         
   6  17   2      16340.43      17906.95       315.08 o                         
   7  17   2      14010.15      14094.83       199.56 o                         
   8  17   2        201.14         61.47        78.42 o                         
   9  17   2      11120.82      11508.67       227.86 o                         
  10  17   2      18988.87      19230.29       287.60 o                         
  11  17   2       7020.86       7128.50       226.81 o                         
  12  17   2         83.84        129.03       109.53 o                         
  13  17   2       6340.81       6593.28       196.89 o                         
  14  17   2       7065.42       7879.10       185.48 o                         
  15  17   2       6692.27       7729.23       171.72 o                         
  16  17   2        662.36        625.61       136.14 o                         
  17  17   2       4565.87       4124.60       250.51 o                         
  18  17   2       7797.08       7922.30       344.18 o                         
  19  17   2       8912.32       8914.81       206.77 o                         
  20  17   2          3.98        162.28       253.05 o                         
  21  17   2       1775.24       1493.51       174.37 o                         
  22  17   2       5704.10       6322.75       231.02 o                         
   0  18   2      11503.07      11490.08       452.76 o                         
   1  18   2        672.42        934.07        72.82 o                         
   2  18   2        319.49        255.56        61.61 o                         
   3  18   2        255.40        388.49       100.81 o                         
   4  18   2       3410.90       3938.29       118.80 o                         
   5  18   2         35.59        278.26        82.54 o                         
   6  18   2        520.33        840.32        98.46 o                         
   7  18   2       4124.93       3952.63       115.70 o                         
   8  18   2       7403.24       7603.40       284.77 o                         
   9  18   2        907.51        976.75       118.69 o                         
  10  18   2        538.80        430.74        94.25 o                         
  11  18   2        757.49       1124.88        93.32 o                         
  12  18   2       1063.82       1362.32       137.53 o                         
  13  18   2        731.90       1043.27       113.75 o                         
  14  18   2          1.00         -6.12       148.69 o                         
  15  18   2       1218.09       1310.08       133.40 o                         
  16  18   2       2383.18       2166.30       141.64 o                         
  17  18   2       1589.47       1768.75       134.78 o                         
  18  18   2        443.95         20.67       340.20 o                         
  19  18   2         11.29        -72.61       156.69 o                         
  20  18   2       1343.76       1488.34       201.09 o                         
   1  19   2       2339.43       2092.31       142.23 o                         
   2  19   2       6500.49       7277.06       167.68 o                         
   3  19   2       3198.85       3140.15       138.84 o                         
   4  19   2        996.21       1051.41        95.70 o                         
   5  19   2       2078.57       1674.40        90.52 o                         
   6  19   2       2398.01       2649.16       112.01 o                         
   7  19   2       1035.32        897.79        77.53 o                         
   8  19   2        227.98        390.36       105.80 o                         
   9  19   2       1298.35       1232.31       137.34 o                         
  10  19   2       1404.52       1256.57       141.18 o                         
  11  19   2       1028.21       1041.98       112.27 o                         
  12  19   2        257.49        292.62       273.92 o                         
  13  19   2        889.59       1053.77       136.53 o                         
  14  19   2        894.42       1187.01       120.58 o                         
  15  19   2       1254.89       1046.28       128.02 o                         
  16  19   2        500.90        428.31       122.72 o                         
  17  19   2        797.96        814.69       152.55 o                         
  18  19   2       2643.29       2701.74       162.74 o                         
   0  20   2      14433.10      14504.39       350.58 o                         
   1  20   2       5837.11       5928.14       160.43 o                         
   2  20   2        238.48         80.56        98.43 o                         
   3  20   2       5659.39       5671.38       144.77 o                         
   4  20   2      11682.15      12271.94       225.90 o                         
   5  20   2       4270.93       4490.95       133.51 o                         
   6  20   2         60.20        327.44       148.35 o                         
   7  20   2       6481.51       6429.32       172.25 o                         
   8  20   2       9363.00       9677.10       280.47 o                         
   9  20   2       2888.00       3259.15       180.61 o                         
  10  20   2         71.17        -54.76       109.51 o                         
  11  20   2       4808.05       4658.89       162.38 o                         
  12  20   2       7391.51       7906.54       221.82 o                         
  13  20   2       3324.67       3955.13       266.19 o                         
  14  20   2          6.65        -24.97       121.32 o                         
  15  20   2       2888.27       2617.45       168.61 o                         
   1  21   2       1049.74       1093.23       125.29 o                         
   2  21   2       4832.13       5030.38       160.48 o                         
   3  21   2       1524.92       1939.65       133.91 o                         
   4  21   2         12.36        -56.14       113.14 o                         
   5  21   2        838.45        922.01       116.91 o                         
   6  21   2       7259.75       7546.00       215.23 o                         
   7  21   2        983.10        922.51       170.37 o                         
   8  21   2          1.31        -14.80       175.29 o                         
   9  21   2       1593.81       1757.14       164.92 o                         
  10  21   2       4192.68       4323.08       237.07 o                         
  11  21   2        182.49        260.91       114.17 o                         
  12  21   2         32.70         -8.58       126.33 o                         
   0  22   2        680.86        686.45       166.99 o                         
   1  22   2         45.83        132.34       132.89 o                         
   2  22   2         11.41        -88.75       177.50 o                         
   3  22   2         68.07         97.23       205.69 o                         
   4  22   2        950.84        492.01       159.64 o                         
   5  22   2        141.49         96.27       143.40 o                         
   6  22   2        124.12        295.79       118.00 o                         
   7  22   2         36.93        279.69       177.89 o                         
   1   1   3      24728.24      29971.26       226.70 o                         
   2   1   3      61242.46      67420.24       518.57 o                         
   3   1   3     142896.47     158537.88      1246.69 o                         
   5   1   3      74340.41      83270.40       626.73 o                         
   6   1   3       5567.75       3394.28        39.72 o                         
   7   1   3      98222.99     105707.23       800.17 o                         
   8   1   3        461.99        757.89        36.72 o                         
   9   1   3      28747.93      26563.35       206.81 o                         
  10   1   3      83190.45      98497.64       804.64 o                         
  11   1   3      62448.28      59591.98       474.35 o                         
  12   1   3       2731.18       4711.13        56.99 o                         
  13   1   3      43081.00      43727.18       377.23 o                         
  14   1   3      19652.61      16780.13       182.32 o                         
  15   1   3      24933.93      24818.01       387.80 o                         
  16   1   3        644.98        321.17       129.59 o                         
  17   1   3      51303.88      51611.43       641.82 o                         
  18   1   3      41453.72      43765.94       726.44 o                         
  19   1   3       5953.02       5944.33       212.56 o                         
  20   1   3       3931.17       3918.03       106.55 o                         
  21   1   3      29815.01      30108.87       437.71 o                         
  22   1   3       2423.04       2401.15        80.30 o                         
  23   1   3      26737.12      27658.05       419.97 o                         
  24   1   3       1793.76       1608.31        79.79 o                         
  25   1   3      10835.07      11811.06       226.34 o                         
  26   1   3       3577.74       3032.99       145.11 o                         
  27   1   3      13722.50      14504.68       322.27 o                         
  28   1   3        183.21         95.10        97.17 o                         
  29   1   3       7624.34       8503.24       230.26 o                         
  30   1   3       2209.80       1929.57       131.07 o                         
  31   1   3       6088.15       6229.35       272.26 o                         
  32   1   3        141.84        216.55       141.33 o                         
  33   1   3       3463.67       3875.70       245.15 o                         
   0   2   3     103984.30      77294.88       780.99 o                         
   1   2   3      53617.75      59454.23       441.79 o                         
   2   2   3      30004.94      24284.59       176.53 o                         
   3   2   3      20330.03      16134.97       118.78 o                         
   4   2   3     158934.86     142323.78       989.94 o                         
   5   2   3       2834.17       4973.63        88.00 o                         
   7   2   3      10892.68      10656.96        81.50 o                         
   8   2   3      50145.19      48857.76       360.66 o                         
   9   2   3      15808.78      17670.73       133.09 o                         
  10   2   3       6397.16       7900.44        70.10 o                         
  11   2   3       7596.20       6845.53        66.36 o                         
  12   2   3      93255.58     102760.62       787.59 o                         
  13   2   3       9794.91       8279.95       113.36 o                         
  14   2   3        731.63        630.86        38.17 o                         
  15   2   3       5894.46       5071.78       102.07 o                         
  16   2   3      98906.16      95868.45      1149.97 o                         
  17   2   3      33326.13      32599.46       449.83 o                         
  18   2   3       3230.25       3473.82       136.87 o                         
  19   2   3       4940.99       4452.83        99.78 o                         
  20   2   3      53504.88      52849.68       709.88 o                         
  21   2   3       8193.49       8551.65       150.72 o                         
  22   2   3        175.13        374.33        76.72 o                         
  23   2   3       6498.55       6794.92       181.79 o                         
  24   2   3      43452.71      45176.82       651.44 o                         
  25   2   3       2786.84       2746.35       135.31 o                         
  26   2   3        735.49        654.21       110.61 o                         
  27   2   3       4012.71       4360.78       155.10 o                         
  28   2   3      17242.83      18076.82       346.52 o                         
  29   2   3       2790.89       2595.51       127.93 o                         
  30   2   3         28.75         51.07       111.96 o                         
  31   2   3       2328.11       2186.74       179.65 o                         
  32   2   3      12144.21      12620.35       500.82 o                         
  33   2   3       3294.57       3251.19       178.86 o                         
   1   3   3      34114.75      39544.85       273.72 o                         
   2   3   3        317.31        206.63        15.88 o                         
   3   3   3      21958.10      27073.57       187.12 o                         
   4   3   3       4328.92       3351.50        34.29 o                         
   6   3   3      12535.91       7600.55        94.15 o                         
   7   3   3       8279.75       7756.86        61.02 o                         
   8   3   3      35298.77      42725.06       288.79 o                         
   9   3   3       3562.63       4815.27        88.80 o                         
  10   3   3       9528.06      16591.40       148.78 o                         
  11   3   3      18459.98      19618.79       191.05 o                         
  12   3   3      64878.70      71423.60       541.33 o                         
  13   3   3      10838.51       9163.51       133.79 o                         
  14   3   3      10534.40      12257.37       135.51 o                         
  15   3   3      11503.39      11738.58       174.60 o                         
  16   3   3       4076.91       3464.33       129.13 o                         
  17   3   3       4865.29       4962.72        89.97 o                         
  18   3   3       2777.24       2855.70       115.49 o                         
  19   3   3       8702.48       8618.13       155.14 o                         
  20   3   3         83.40         24.91        49.06 o                         
  21   3   3        264.01        168.88        61.26 o                         
  22   3   3       3921.86       3657.26       108.97 o                         
  23   3   3        182.08        200.24        86.56 o                         
  24   3   3         18.28         -3.81       148.44 o                         
  25   3   3       2758.49       2342.35       157.29 o                         
  26   3   3       2345.43       2878.31       116.21 o                         
  27   3   3         42.50          4.25        95.11 o                         
  28   3   3        585.06        631.33       181.64 o                         
  29   3   3       1260.94       1335.07       112.93 o                         
  30   3   3       4074.85       3860.05       231.54 o                         
  31   3   3        800.43        786.65       131.88 o                         
  32   3   3        130.87        217.63       139.62 o                         
   0   4   3     121102.58     139055.09      1275.16 o                         
   1   4   3      25444.76      28796.01       182.75 o                         
   2   4   3      18368.27      22243.33       148.36 o                         
   3   4   3     140396.11     121860.17       814.13 o                         
   4   4   3      19836.85      28362.52       184.22 o                         
   5   4   3       1114.34        214.62        13.18 o                         
   6   4   3      35842.56      42588.72       314.22 o                         
   7   4   3      95229.63     104063.48       695.16 o                         
   8   4   3      20697.49      20677.75       138.58 o                         
   9   4   3      28965.85      32260.75       210.77 o                         
  10   4   3       1003.80        763.29        21.31 o                         
  11   4   3        394.81        126.74        22.06 o                         
  12   4   3       8561.13       7982.95        69.22 o                         
  13   4   3      36765.50      38443.23       296.44 o                         
  14   4   3       1255.76       1655.33        57.40 o                         
  15   4   3        427.89        338.98        41.59 o                         
  16   4   3      20414.26      21022.61       264.94 o                         
  17   4   3      15222.98      16042.65       291.33 o                         
  18   4   3       1974.05       2183.17        63.82 o                         
  19   4   3        996.33        968.57        75.13 o                         
  20   4   3      21535.98      21966.68       407.30 o                         
  21   4   3       2259.77       2127.49        67.29 o                         
  22   4   3          7.02         31.49        66.47 o                         
  23   4   3       1816.10       1824.02       211.06 o                         
  24   4   3      14946.73      14544.95       389.22 o                         
  25   4   3        668.36        755.64        97.60 o                         
  26   4   3       1662.34       1748.24       115.49 o                         
  27   4   3         27.65        -47.37        94.73 o                         
  28   4   3      10122.05      10817.97       379.21 o                         
  29   4   3       1082.73        616.05       162.09 o                         
  30   4   3          0.34        -81.44       162.89 o                         
  31   4   3        564.47        468.02       120.95 o                         
  32   4   3       2028.04       1630.22       126.53 o                         
   1   5   3      66528.23      70894.59       450.17 o                         
   2   5   3      81044.97      79784.02       533.88 o                         
   3   5   3      66845.91      67115.73       447.52 o                         
   4   5   3      14602.20      16866.12       119.06 o                         
   5   5   3      94666.84      96506.94       647.90 o                         
   6   5   3      63960.21      71761.44       460.91 o                         
   7   5   3      98990.67      99464.09       640.77 o                         
   8   5   3       1361.68       2819.93        53.01 o                         
   9   5   3      50026.74      48070.57       323.96 o                         
  10   5   3      44435.25      40926.61       274.88 o                         
  11   5   3      57710.51      59622.84       412.77 o                         
  12   5   3       3204.48       5901.41        79.00 o                         
  13   5   3      29896.04      28456.41       232.75 o                         
  14   5   3      46713.51      48305.86       441.15 o                         
  15   5   3      76206.62      73312.45       671.06 o                         
  16   5   3        703.88        843.71        43.37 o                         
  17   5   3      32121.27      31555.86       637.91 o                         
  18   5   3      14989.58      15103.29       224.07 o                         
  19   5   3      33856.05      33800.81       486.15 o                         
  20   5   3       1146.57        989.02        92.46 o                         
  21   5   3      21442.28      21252.79       271.17 o                         
  22   5   3      27007.67      26075.29       360.93 o                         
  23   5   3      19941.94      20189.67       336.07 o                         
  24   5   3         19.47        153.35        87.04 o                         
  25   5   3       8357.24       8212.98       207.05 o                         
  26   5   3       6501.17       6909.10       302.14 o                         
  27   5   3      14024.06      15575.52       275.92 o                         
  28   5   3        461.76        585.71       106.42 o                         
  29   5   3       8149.84       8911.36       218.42 o                         
  30   5   3       3678.26       3639.09       212.74 o                         
  31   5   3       4766.65       5172.77       280.04 o                         
  32   5   3         19.13         95.96       135.32 o                         
   0   6   3     181908.80     183014.03      2625.08 o                         
   1   6   3        137.24        707.15        37.83 o                         
   2   6   3       3092.32       1683.33        27.51 o                         
   3   6   3       3003.29       4147.02        46.76 o                         
   4   6   3     141539.19     121025.99       818.21 o                         
   5   6   3       3506.28       4511.26        42.37 o                         
   6   6   3       4114.89       4639.55        44.25 o                         
   7   6   3      11815.38      16525.62       141.54 o                         
   8   6   3      63038.72      62127.46       419.58 o                         
   9   6   3        134.57        432.67        40.83 o                         
  10   6   3         80.61         73.94        28.42 o                         
  11   6   3      16060.14      16363.96       129.18 o                         
  12   6   3      63756.27      60264.12       460.08 o                         
  13   6   3       1197.55       2217.01        40.30 o                         
  14   6   3       6390.85       6897.12        76.88 o                         
  15   6   3      12657.92      11847.94       129.70 o                         
  16   6   3      39141.02      39870.23       383.11 o                         
  17   6   3        134.43         19.75        60.27 o                         
  18   6   3       2964.08       2786.60        64.63 o                         
  19   6   3       8815.61       8291.14       176.05 o                         
  20   6   3      16659.27      16735.59       235.82 o                         
  21   6   3       3297.43       3243.50        76.40 o                         
  22   6   3        144.29        109.04        86.14 o                         
  23   6   3       5554.87       5422.20       120.99 o                         
  24   6   3       6459.36       6782.73       147.89 o                         
  25   6   3       2575.72       2475.65       103.38 o                         
  26   6   3          1.53        -42.39        84.79 o                         
  27   6   3       1239.01       1319.56       115.98 o                         
  28   6   3       5995.07       6292.21       166.39 o                         
  29   6   3       2044.94       2041.36       145.94 o                         
  30   6   3          6.12        -47.02        94.03 o                         
  31   6   3       3400.92       3272.03       281.54 o                         
  32   6   3       3558.64       3437.49       170.40 o                         
   1   7   3       4982.35       5167.63        63.20 o                         
   2   7   3      31621.98      31221.61       196.18 o                         
   3   7   3         96.74        231.62        18.25 o                         
   4   7   3      14963.74      15462.51       111.05 o                         
   5   7   3      22931.07      23358.18       159.74 o                         
   6   7   3      65871.82      73004.55       488.95 o                         
   7   7   3      18223.77      18952.09       131.88 o                         
   8   7   3          0.19         91.17        22.14 o                         
   9   7   3      28831.85      29982.67       217.82 o                         
  10   7   3      16985.94      15469.46       166.06 o                         
  11   7   3      18594.61      20203.23       182.64 o                         
  12   7   3      10971.81       9384.03        97.20 o                         
  13   7   3         96.60          7.58        32.70 o                         
  14   7   3        419.37        973.00       110.37 o                         
  15   7   3       2833.63       2975.00        53.90 o                         
  16   7   3      10078.83       9800.76       108.84 o                         
  17   7   3       1683.88       1609.19        48.11 o                         
  18   7   3        363.33        515.33        53.29 o                         
  19   7   3       4138.99       3254.16        80.44 o                         
  20   7   3        192.73        130.21        70.99 o                         
  21   7   3        729.90        837.03        88.36 o                         
  22   7   3       2166.46       2040.08       120.46 o                         
  23   7   3        910.88        857.44        99.39 o                         
  24   7   3         34.69        -29.63        59.26 o                         
  25   7   3        652.91        758.97       119.54 o                         
  26   7   3        167.05         24.16        90.10 o                         
  27   7   3       1281.32       1056.30       141.99 o                         
  28   7   3        379.59        434.01       103.53 o                         
  29   7   3       1210.62        779.14       129.16 o                         
  30   7   3       1135.94       1374.95       155.93 o                         
  31   7   3        192.68        513.44       163.54 o                         
   0   8   3     106198.21     104018.66       932.18 o                         
   1   8   3        631.05        498.42        24.37 o                         
   2   8   3       7916.46       6603.19        89.39 o                         
   3   8   3      61299.92      69394.44       452.17 o                         
   4   8   3     101917.12      98810.68       663.90 o                         
   5   8   3      51637.50      55529.89       485.53 o                         
   6   8   3       5216.99       7324.52        66.31 o                         
   7   8   3       4724.45       3264.91        70.10 o                         
   8   8   3     194478.55     198393.81      1504.67 o                         
   9   8   3      25383.66      22729.04       183.03 o                         
  10   8   3       3510.65       3470.35        57.28 o                         
  11   8   3       5820.36       5882.54        77.06 o                         
  12   8   3      71341.20      68471.30       586.69 o                         
  13   8   3       9513.49       8909.73       169.26 o                         
  14   8   3       7939.03       7617.70       123.27 o                         
  15   8   3       1481.59       1182.17        44.02 o                         
  16   8   3      71528.53      74948.73       735.60 o                         
  17   8   3        298.41        171.44        41.44 o                         
  18   8   3       4768.31       5305.42       110.38 o                         
  19   8   3       6745.02       7041.53       115.61 o                         
  20   8   3      35116.82      37480.57       479.73 o                         
  21   8   3       2954.60       3182.99        87.63 o                         
  22   8   3        269.43        245.14        57.78 o                         
  23   8   3      11147.48      10108.36       193.42 o                         
  24   8   3      12637.53      13355.20       274.80 o                         
  25   8   3       5458.58       5564.66       153.32 o                         
  26   8   3        208.40         62.23       155.05 o                         
  27   8   3        392.42        304.62        91.97 o                         
  28   8   3      12141.94      12652.40       286.97 o                         
  29   8   3       2228.69       2085.03       152.23 o                         
  30   8   3          9.68         59.46       143.22 o                         
  31   8   3        327.78        178.58       136.86 o                         
   1   9   3      51751.18      51898.95       343.15 o                         
   2   9   3      12196.19      12371.88        94.71 o                         
   3   9   3      18525.57      15070.22       128.22 o                         
   4   9   3        149.46        102.28        28.13 o                         
   5   9   3      48595.18      44079.83       395.96 o                         
   6   9   3      38507.03      35553.07       295.07 o                         
   7   9   3      40433.08      38425.08       302.77 o                         
   8   9   3        167.93        215.57        27.87 o                         
   9   9   3      35950.64      33237.57       286.82 o                         
  10   9   3      26709.88      28864.71       283.85 o                         
  11   9   3      56403.54      53546.62       476.98 o                         
  12   9   3       1755.75       1373.33        44.57 o                         
  13   9   3       6334.17       5261.17        76.18 o                         
  14   9   3       8059.50       7904.15       103.56 o                         
  15   9   3      42205.01      41320.05       412.60 o                         
  16   9   3       1468.86       1421.07        69.76 o                         
  17   9   3       8379.87       7418.72       107.42 o                         
  18   9   3       1444.93       1357.38       150.90 o                         
  19   9   3      19351.10      19144.58       241.95 o                         
  20   9   3        308.64        171.68       119.44 o                         
  21   9   3       7801.87       7091.12       193.11 o                         
  22   9   3      10733.62      11303.29       200.70 o                         
  23   9   3       6742.82       6964.93       149.70 o                         
  24   9   3        397.97        529.44        75.91 o                         
  25   9   3       2878.97       2786.57       181.55 o                         
  26   9   3       3388.71       3623.06       136.30 o                         
  27   9   3       5299.56       5666.56       195.30 o                         
  28   9   3        636.01        842.91       149.94 o                         
  29   9   3       2551.09       2359.01       189.75 o                         
  30   9   3       2335.30       2130.99       210.29 o                         
   0  10   3       1135.28       1142.88        96.13 o                         
   1  10   3        846.09        905.56        27.66 o                         
   2  10   3        263.23        105.53        26.77 o                         
   3  10   3        594.10        807.86        74.84 o                         
   4  10   3        383.15        617.11        41.94 o                         
   5  10   3         57.74        256.28        33.10 o                         
   6  10   3        233.63        309.48        48.37 o                         
   7  10   3      10960.36      10851.99       111.45 o                         
   8  10   3         35.75        657.70        63.26 o                         
   9  10   3       4516.73       4836.23       143.50 o                         
  10  10   3         42.88        -26.54        53.08 o                         
  11  10   3        593.69        343.90        36.46 o                         
  12  10   3         12.59        221.23        45.85 o                         
  13  10   3       1878.90       1696.72        63.12 o                         
  14  10   3       1569.78       1391.35        80.32 o                         
  15  10   3         71.20         50.20        41.66 o                         
  16  10   3         37.78         55.65        52.63 o                         
  17  10   3        148.78         98.55        61.53 o                         
  18  10   3        364.21        120.17        56.80 o                         
  19  10   3        185.67        249.84        61.07 o                         
  20  10   3        427.70        446.50        80.99 o                         
  21  10   3         99.34        -27.42        76.84 o                         
  22  10   3         32.93        -40.69        81.39 o                         
  23  10   3       1002.02        921.68        97.81 o                         
  24  10   3        144.99        225.90       176.76 o                         
  25  10   3        516.48        185.15       116.45 o                         
  26  10   3        102.08        -25.73       135.49 o                         
  27  10   3          2.10         91.68       126.19 o                         
  28  10   3        119.65        119.81       194.74 o                         
  29  10   3         88.41        -16.17       132.16 o                         
   1  11   3      44300.21      43819.48       352.12 o                         
   2  11   3      12473.40      12560.53       122.38 o                         
   3  11   3      27228.63      26227.95       224.96 o                         
   4  11   3        249.95        329.19        91.00 o                         
   5  11   3      43858.34      42174.98       454.50 o                         
   6  11   3      38886.54      37012.43       339.33 o                         
   7  11   3      34241.48      31313.79       295.83 o                         
   8  11   3       1148.24       1612.28        89.28 o                         
   9  11   3      30722.49      29177.12       330.19 o                         
  10  11   3      31982.16      32794.68       316.51 o                         
  11  11   3      34526.19      32141.17       339.35 o                         
  12  11   3       1537.18       1241.96        57.03 o                         
  13  11   3      12719.28      12286.89       252.87 o                         
  14  11   3       7219.78       6792.48       173.30 o                         
  15  11   3      17650.68      16603.27       448.02 o                         
  16  11   3         76.68          2.61        48.38 o                         
  17  11   3       6000.94       5337.96       118.86 o                         
  18  11   3       2056.42       1971.24       106.51 o                         
  19  11   3      11839.85      11559.92       194.03 o                         
  20  11   3         17.48        -17.67       123.87 o                         
  21  11   3       4192.89       4346.55       121.81 o                         
  22  11   3      10164.46      10402.07       239.62 o                         
  23  11   3       4034.66       4376.44       152.50 o                         
  24  11   3         54.93        -42.88        85.77 o                         
  25  11   3       2776.87       2802.83       159.73 o                         
  26  11   3       5168.72       5709.04       370.60 o                         
  27  11   3       2064.97       1833.46       192.59 o                         
  28  11   3         37.64        -44.88       138.03 o                         
  29  11   3       1719.05       1439.37       178.68 o                         
   0  12   3      97499.02      89738.91      1014.52 o                         
   1  12   3      15705.80      15477.73       187.63 o                         
   2  12   3       2813.70       2630.69        50.29 o                         
   3  12   3       6082.27       5835.09        93.19 o                         
   4  12   3      93130.98      88757.32       753.69 o                         
   5  12   3      21080.53      19548.16       193.08 o                         
   6  12   3        178.76        199.92        40.81 o                         
   7  12   3      31372.23      30682.17       461.25 o                         
   8  12   3      68299.65      64793.46       594.66 o                         
   9  12   3      45737.23      46647.22       428.78 o                         
  10  12   3        727.67        491.40        47.33 o                         
  11  12   3       8628.65       8131.60       172.58 o                         
  12  12   3      50480.09      48286.82       453.99 o                         
  13  12   3      11301.61      10565.00       146.43 o                         
  14  12   3          2.44         96.80        69.37 o                         
  15  12   3       1876.28       2156.05        66.82 o                         
  16  12   3      31968.33      34085.02       422.89 o                         
  17  12   3       3645.70       4146.25       104.57 o                         
  18  12   3         37.67         61.15       110.87 o                         
  19  12   3        856.27        791.00        89.26 o                         
  20  12   3      27448.93      29844.77       430.49 o                         
  21  12   3       4225.48       4475.76       132.82 o                         
  22  12   3          3.44        194.85        92.50 o                         
  23  12   3       1773.64       1851.72       106.39 o                         
  24  12   3      15810.72      16986.00       388.67 o                         
  25  12   3       2770.69       3203.03       211.31 o                         
  26  12   3        106.45        235.76       143.42 o                         
  27  12   3       1010.04       1118.88       221.47 o                         
  28  12   3       7162.70       7384.16       261.09 o                         
   1  13   3      16850.79      17043.41       153.81 o                         
   2  13   3       3286.76       3321.58        75.52 o                         
   3  13   3      14544.40      13777.30       144.53 o                         
   4  13   3        100.27        -22.61        45.22 o                         
   5  13   3        357.58        456.42        64.41 o                         
   6  13   3      18751.58      18705.43       195.58 o                         
   7  13   3       8670.24       9226.98       209.87 o                         
   8  13   3        321.47        208.28        73.39 o                         
   9  13   3       1540.83       1639.25        59.98 o                         
  10  13   3      20467.28      19930.50       216.53 o                         
  11  13   3        100.36        376.78        57.71 o                         
  12  13   3       8554.29       8033.03       179.90 o                         
  13  13   3       4021.82       3992.48        76.18 o                         
  14  13   3        343.21        338.53        82.29 o                         
  15  13   3       2023.63       1875.62        82.67 o                         
  16  13   3       2738.44       2620.24        98.02 o                         
  17  13   3       3016.28       3037.69        95.57 o                         
  18  13   3         83.54        233.56       131.81 o                         
  19  13   3       1520.00       1619.32       142.67 o                         
  20  13   3        667.66        298.64        99.85 o                         
  21  13   3       4164.83       4657.90       143.20 o                         
  22  13   3         29.17        128.95       103.50 o                         
  23  13   3       3898.73       4142.71       131.67 o                         
  24  13   3         61.82        -59.13       118.25 o                         
  25  13   3        582.12        387.78       156.20 o                         
  26  13   3        375.55        346.97       153.99 o                         
  27  13   3       1572.73       1789.52       166.25 o                         
   0  14   3      25202.35      25687.12       334.26 o                         
   1  14   3        563.80        953.82        67.35 o                         
   2  14   3        867.76        540.27        47.67 o                         
   3  14   3       1887.79       1696.62        55.01 o                         
   4  14   3      32698.96      32146.16       301.96 o                         
   5  14   3         56.50        131.66        49.23 o                         
   6  14   3         29.51        -35.37        70.75 o                         
   7  14   3         52.60        390.43        52.04 o                         
   8  14   3      19922.29      19965.55       340.69 o                         
   9  14   3        198.45        684.49        99.24 o                         
  10  14   3        267.20        -27.64        55.28 o                         
  11  14   3       1762.02       1578.85        75.91 o                         
  12  14   3       8359.19       8722.64       141.94 o                         
  13  14   3         31.72         15.30       104.91 o                         
  14  14   3       1432.87       1334.61        93.80 o                         
  15  14   3       4279.33       4717.04       129.59 o                         
  16  14   3       7404.48       7522.35       245.10 o                         
  17  14   3        369.13        338.40        80.87 o                         
  18  14   3        166.76         37.20        89.50 o                         
  19  14   3       1130.17       1038.74       139.45 o                         
  20  14   3       4896.79       5129.14       151.88 o                         
  21  14   3        916.33        632.99       134.26 o                         
  22  14   3          0.38        205.91       219.34 o                         
  23  14   3        668.16        594.80       120.47 o                         
  24  14   3       3341.32       3121.61       162.43 o                         
  25  14   3        120.97        330.55       135.68 o                         
  26  14   3          1.06        -84.01       168.03 o                         
   1  15   3      23829.93      23724.38       267.73 o                         
   2  15   3       7239.66       6885.49        97.54 o                         
   3  15   3      31288.78      31404.14       306.36 o                         
   4  15   3          1.71         39.13        47.39 o                         
   5  15   3      29512.50      30084.34       304.07 o                         
   6  15   3      13460.45      13980.66       315.72 o                         
   7  15   3      27897.55      27360.94       322.74 o                         
   8  15   3        702.25        420.52        55.39 o                         
   9  15   3      14139.09      14465.00       196.50 o                         
  10  15   3      18607.06      18040.11       234.65 o                         
  11  15   3       7220.67       7883.70       167.41 o                         
  12  15   3        110.58         63.63        79.55 o                         
  13  15   3      25173.83      25580.86       323.10 o                         
  14  15   3       9197.22       9024.46       169.01 o                         
  15  15   3       9526.96       9869.92       191.96 o                         
  16  15   3          0.56         36.19        84.48 o                         
  17  15   3      10441.67      10815.54       190.91 o                         
  18  15   3       7422.68       7278.08       168.98 o                         
  19  15   3       8657.53       9637.80       201.93 o                         
  20  15   3        663.23        309.58       126.72 o                         
  21  15   3       6779.76       6829.52       257.60 o                         
  22  15   3       1845.30       1872.35       117.82 o                         
  23  15   3       7457.30       7869.50       213.02 o                         
  24  15   3         14.73        -63.75       201.61 o                         
   0  16   3      11951.02      12237.02       228.08 o                         
   1  16   3       2766.60       3249.19       119.20 o                         
   2  16   3          1.28        -10.34        40.69 o                         
   3  16   3       5871.92       5941.14        95.55 o                         
   4  16   3       9817.74       9745.20       151.82 o                         
   5  16   3       3324.16       3527.41        83.64 o                         
   6  16   3         26.89         -4.75        66.64 o                         
   7  16   3       4906.80       5025.24       134.32 o                         
   8  16   3      15939.62      14502.76       210.84 o                         
   9  16   3       5986.21       6498.50       116.09 o                         
  10  16   3         60.04         10.31        65.88 o                         
  11  16   3       1709.30       2164.09       114.28 o                         
  12  16   3      16156.81      16026.39       228.62 o                         
  13  16   3       2813.53       3273.95       129.46 o                         
  14  16   3        253.39        619.40       151.69 o                         
  15  16   3         81.72        237.65        99.17 o                         
  16  16   3       8037.42       8535.73       245.02 o                         
  17  16   3       4328.15       4320.71       182.08 o                         
  18  16   3        150.03         34.40       103.14 o                         
  19  16   3        262.45        224.04       141.12 o                         
  20  16   3       6531.18       6303.07       277.41 o                         
  21  16   3        947.07       1113.10       125.28 o                         
  22  16   3         34.15         71.36       117.52 o                         
  23  16   3         65.42        323.54       171.41 o                         
   1  17   3        804.38       1047.27        79.32 o                         
   2  17   3        171.39        553.40        65.63 o                         
   3  17   3       4061.64       4353.64        95.35 o                         
   4  17   3         69.20         35.58        47.68 o                         
   5  17   3       1171.73       1062.21       118.32 o                         
   6  17   3          9.49        285.78        71.79 o                         
   7  17   3       1209.43       1272.76       136.09 o                         
   8  17   3       1406.12       1147.77        95.96 o                         
   9  17   3         73.87        204.37       110.62 o                         
  10  17   3        245.09        553.47       123.13 o                         
  11  17   3        839.31        940.72       136.95 o                         
  12  17   3        798.47        802.05        97.98 o                         
  13  17   3        565.32        581.83        92.34 o                         
  14  17   3       1546.46       1572.50       123.93 o                         
  15  17   3        192.55         32.27       108.58 o                         
  16  17   3        894.35       1049.27       138.44 o                         
  17  17   3        725.13        422.46        97.67 o                         
  18  17   3        486.38        465.42       161.20 o                         
  19  17   3        217.35        172.00       122.38 o                         
  20  17   3         66.38        -35.34       130.59 o                         
  21  17   3       1436.46       1690.32       129.81 o                         
   0  18   3      23560.20      22452.56       418.23 o                         
   1  18   3       5143.29       5587.38       144.46 o                         
   2  18   3        752.93        591.14        72.25 o                         
   3  18   3       3278.41       3039.81       131.50 o                         
   4  18   3      25653.11      24361.07       296.59 o                         
   5  18   3       3978.77       4396.92       103.20 o                         
   6  18   3        177.36        104.75        72.28 o                         
   7  18   3       2560.89       2265.93       112.78 o                         
   8  18   3      10637.83      10237.83       234.63 o                         
   9  18   3       1502.32       1754.79       120.30 o                         
  10  18   3       1222.33       1046.99       106.58 o                         
  11  18   3       3635.55       3675.40       117.28 o                         
  12  18   3       9664.80       9399.76       192.28 o                         
  13  18   3       3314.96       3392.49       176.07 o                         
  14  18   3        382.62        227.91       104.82 o                         
  15  18   3       2365.71       2135.34       128.33 o                         
  16  18   3       8420.57       8275.19       244.13 o                         
  17  18   3       3467.46       3405.01       195.87 o                         
  18  18   3       1101.19        787.02       121.13 o                         
  19  18   3        534.60        706.02       136.34 o                         
  20  18   3       9789.47      10321.14       256.00 o                         
   1  19   3       5269.09       5332.08       184.54 o                         
   2  19   3       9690.69      10924.11       176.86 o                         
   3  19   3       7214.70       7816.71       167.94 o                         
   4  19   3        400.33        460.21        90.87 o                         
   5  19   3       6752.07       6762.77       142.99 o                         
   6  19   3       4666.71       4793.17       131.70 o                         
   7  19   3       5264.01       5233.05       174.36 o                         
   8  19   3        795.92        662.09        86.39 o                         
   9  19   3       9890.52       9887.60       178.42 o                         
  10  19   3       1869.45       2379.10       117.23 o                         
  11  19   3       5290.17       5350.36       369.18 o                         
  12  19   3        279.76        319.84       471.14 o                         
  13  19   3       4626.66       5314.98       185.57 o                         
  14  19   3       3962.96       3824.24       177.45 o                         
  15  19   3       2949.92       3610.33       165.99 o                         
  16  19   3        161.68        266.56       112.39 o                         
  17  19   3       3094.69       2938.65       175.37 o                         
   0  20   3         69.26         44.28       135.52 o                         
   1  20   3          6.06         61.53       101.37 o                         
   2  20   3         10.79        -37.20        74.40 o                         
   3  20   3          3.73        154.41       102.21 o                         
   4  20   3         92.90        371.16       120.63 o                         
   5  20   3          1.46        157.59       155.56 o                         
   6  20   3          7.05         28.59        94.55 o                         
   7  20   3        494.56        683.24       113.59 o                         
   8  20   3       1104.25       1218.47       130.48 o                         
   9  20   3        184.53         -8.02       129.17 o                         
  10  20   3         65.38         20.21       109.14 o                         
  11  20   3        181.18        338.25       168.34 o                         
  12  20   3        432.41        724.39       118.05 o                         
  13  20   3         71.60        -41.55       171.46 o                         
  14  20   3          6.45        -95.32       190.64 o                         
  15  20   3         28.29        -19.70       137.30 o                         
   1  21   3       3893.88       3813.94       191.00 o                         
   2  21   3       2089.22       2197.32       135.34 o                         
   3  21   3       2535.55       2216.16       160.55 o                         
   4  21   3        146.00         82.82       116.26 o                         
   5  21   3       3114.92       3311.78       188.79 o                         
   6  21   3       2613.73       2628.49       135.80 o                         
   7  21   3       1218.83       1389.65       202.01 o                         
   8  21   3         62.09        -35.19        97.66 o                         
   9  21   3       3486.73       2760.33       137.71 o                         
  10  21   3       1309.04       1188.85       123.53 o                         
  11  21   3       1666.72       1571.40       145.44 o                         
  12  21   3         21.25        217.48       140.33 o                         
   0  22   3       7813.42       8189.69       340.04 o                         
   1  22   3       1503.52       1380.13       142.86 o                         
   2  22   3         59.13        -65.89       131.77 o                         
   3  22   3        975.27        590.52       136.91 o                         
   4  22   3       7701.38       7218.87       386.02 o                         
   5  22   3       1860.65       1643.00       132.04 o                         
   6  22   3        319.92        271.73       143.09 o                         
   7  22   3        309.04        740.71       290.27 o                         
   0   0   4      15731.57      13960.90       217.35 o                         
   4   0   4      43624.23      61477.14       616.13 o                         
   5   0   4     330166.88     396826.19      5094.65 o                         
   6   0   4      32434.72      33534.32       361.14 o                         
   7   0   4      80977.24      99523.52      1313.32 o                         
   8   0   4     132636.03     137126.12      1926.78 o                         
   9   0   4     117907.45     149262.23      1785.24 o                         
  10   0   4       7442.94       7872.11       159.96 o                         
  11   0   4      76657.45      76418.87       894.17 o                         
  12   0   4      50085.32      44156.19       471.68 o                         
  13   0   4      16836.72      15405.17       221.44 o                         
  14   0   4       2001.74       1618.00        65.58 o                         
  15   0   4     114557.39     113687.92      1928.84 o                         
  16   0   4       8408.13       8542.93       232.35 o                         
  17   0   4      13217.48      12570.30       357.88 o                         
  18   0   4       6108.64       5475.74       270.24 o                         
  19   0   4      62950.60      60421.46      1160.87 o                         
  20   0   4       2465.96       2148.47       200.40 o                         
  21   0   4      48627.20      52709.68       989.21 o                         
  22   0   4        446.09        293.06       228.69 o                         
  23   0   4      30139.08      30945.37      1039.34 o                         
  24   0   4         33.11        -32.01        91.74 o                         
  25   0   4      16342.42      16814.54       535.99 o                         
  26   0   4        467.92        632.39       138.25 o                         
  27   0   4      23648.13      25350.08       615.78 o                         
  28   0   4       1752.20       1874.18       290.44 o                         
  29   0   4      18207.55      20302.58       537.09 o                         
  30   0   4        260.14        -63.01       336.41 o                         
  31   0   4      11061.96      12624.07       727.43 o                         
  32   0   4       1481.99       1388.81       198.95 o                         
  33   0   4       8659.22       9487.44       395.09 o                         
   2   1   4      82253.96      78731.45       600.72 o                         
   4   1   4     134097.66     130445.85       998.31 o                         
   5   1   4      90315.45      98824.73       737.01 o                         
   6   1   4      16287.81      17368.21       147.04 o                         
   7   1   4       5708.65       5671.30        56.73 o                         
   8   1   4       4346.27       6078.23        80.32 o                         
   9   1   4        671.35        573.79        33.15 o                         
  10   1   4      95375.88      91088.83       777.49 o                         
  11   1   4       1439.10        708.42        36.24 o                         
  12   1   4         64.79        -13.51        27.02 o                         
  13   1   4       3920.07       4071.28        60.77 o                         
  14   1   4      43269.77      41008.89       423.28 o                         
  15   1   4        927.93        805.40        65.10 o                         
  16   1   4       5752.00       5201.73        85.41 o                         
  17   1   4        782.68        662.34        53.24 o                         
  18   1   4      40197.82      39689.88       558.65 o                         
  19   1   4       3176.93       3136.26        93.37 o                         
  20   1   4       1202.94       1100.83        83.55 o                         
  21   1   4        232.70        345.71        68.72 o                         
  22   1   4      17494.50      17035.38       316.87 o                         
  23   1   4        990.79        998.65        84.00 o                         
  24   1   4        905.84        706.20       144.96 o                         
  25   1   4        389.07        329.51        82.33 o                         
  26   1   4      14437.41      15041.53       282.50 o                         
  27   1   4        408.24        357.28        94.66 o                         
  28   1   4          4.42        -52.30       104.59 o                         
  29   1   4        531.52        442.90       152.69 o                         
  30   1   4       9696.31      10534.07       240.01 o                         
  31   1   4        371.46        393.72       113.35 o                         
  32   1   4          1.51         98.00       167.07 o                         
  33   1   4         75.83         77.94       135.78 o                         
   0   2   4      69610.15      54741.83       559.28 o                         
   2   2   4      29497.48      42039.80       293.00 o                         
   4   2   4       5861.59       8633.18        71.70 o                         
   5   2   4       1864.99       4646.69        57.84 o                         
   6   2   4          4.91         16.78        18.20 o                         
   8   2   4      63190.79      64011.11       470.45 o                         
   9   2   4      12444.31      15948.03       133.40 o                         
  10   2   4          0.13        303.75        38.88 o                         
  11   2   4       4605.54       3433.06        55.64 o                         
  12   2   4      23308.56      25380.26       197.30 o                         
  13   2   4       1060.57       1181.78        32.86 o                         
  14   2   4        182.88         50.38        37.27 o                         
  15   2   4       3311.46       3186.16        62.98 o                         
  16   2   4        251.96        277.04       129.05 o                         
  17   2   4        690.62        655.44        58.58 o                         
  18   2   4       2489.63       2758.19        79.01 o                         
  19   2   4      10125.39       9964.64       198.42 o                         
  20   2   4       5307.81       5600.72       103.51 o                         
  21   2   4       3989.58       4147.45       106.74 o                         
  22   2   4         24.44         -9.17        65.81 o                         
  23   2   4       1214.67        776.20       109.14 o                         
  24   2   4        319.81         62.81        66.57 o                         
  25   2   4        521.74        569.53        88.18 o                         
  26   2   4         94.60        298.18       188.30 o                         
  27   2   4       4232.07       4403.07       157.95 o                         
  28   2   4         21.99        -65.14       130.28 o                         
  29   2   4       3575.55       3393.17       185.70 o                         
  30   2   4        173.22        185.51       138.31 o                         
  31   2   4        495.27        279.40       112.41 o                         
  32   2   4        129.77         38.48       179.62 o                         
   3   3   4       1265.72       1562.50        22.31 o                         
   4   3   4       4925.57       5896.06        48.55 o                         
   5   3   4       2524.66       2514.26        41.89 o                         
   6   3   4     150416.69     135993.84       992.18 o                         
   7   3   4       4015.57       3385.80        39.26 o                         
   8   3   4      18616.53      21585.96       148.24 o                         
   9   3   4       5154.68       6050.27        69.20 o                         
  10   3   4     141846.31     143184.89      1050.64 o                         
  11   3   4       2047.14       1668.46        30.79 o                         
  12   3   4        876.84        618.31        26.07 o                         
  13   3   4        562.83        223.50        26.49 o                         
  14   3   4     103211.88      96967.66       984.94 o                         
  15   3   4       2735.23       3345.29       100.86 o                         
  16   3   4       7532.44       8972.00       182.15 o                         
  17   3   4        122.63         42.48        89.93 o                         
  18   3   4      92972.48      94190.65      1194.32 o                         
  19   3   4       1894.66       1939.15        70.55 o                         
  20   3   4        149.86        156.58        41.94 o                         
  21   3   4       5513.42       5813.22       111.93 o                         
  22   3   4      58700.12      61625.70       888.48 o                         
  23   3   4        106.29        217.02        97.45 o                         
  24   3   4         93.89        165.46        69.56 o                         
  25   3   4        199.19        228.85        98.12 o                         
  26   3   4      37767.48      40301.38       646.63 o                         
  27   3   4        725.62        403.84        96.75 o                         
  28   3   4        599.73        635.23       121.94 o                         
  29   3   4        541.05        626.92       110.79 o                         
  30   3   4      18258.15      19203.45       372.85 o                         
  31   3   4        444.43        582.84       122.51 o                         
  32   3   4          1.84         86.84       119.89 o                         
   0   4   4     108319.81     119618.70      1130.00 o                         
   1   4   4      16177.38       9883.38       165.81 o                         
   2   4   4      14103.61      15210.59       112.22 o                         
   3   4   4     147997.36     162355.88      1151.82 o                         
   4   4   4       1780.50       1951.49        55.64 o                         
   5   4   4      74870.62      88775.32       602.10 o                         
   6   4   4       7907.98       8051.03        61.62 o                         
   7   4   4      39128.09      33276.54       232.78 o                         
   8   4   4       2798.40       4121.60        51.93 o                         
   9   4   4      65274.15      55311.32       383.79 o                         
  10   4   4        835.00       1104.07        24.94 o                         
  11   4   4      74109.38      73555.16       525.48 o                         
  12   4   4        161.83        260.24        38.92 o                         
  13   4   4      68786.10      70218.28       551.82 o                         
  14   4   4          4.38        -12.89        25.78 o                         
  15   4   4      36223.55      37896.66       380.66 o                         
  16   4   4       1027.36        656.01        80.17 o                         
  17   4   4      24161.39      23634.36       265.95 o                         
  18   4   4        300.68        401.35        45.16 o                         
  19   4   4      17993.71      17705.50       223.77 o                         
  20   4   4       3945.22       3748.44       103.91 o                         
  21   4   4      14133.88      13935.00       192.90 o                         
  22   4   4        149.52        100.71        57.20 o                         
  23   4   4      24515.29      25888.39       382.79 o                         
  24   4   4         20.47        -29.63        96.98 o                         
  25   4   4      17794.78      18154.90       317.08 o                         
  26   4   4          2.98        -16.01        68.98 o                         
  27   4   4       7122.94       7423.46       165.28 o                         
  28   4   4        454.06        159.26       120.83 o                         
  29   4   4       8048.26       8740.62       260.96 o                         
  30   4   4         22.33        141.96       122.43 o                         
  31   4   4       5717.71       5525.42       190.04 o                         
  32   4   4        610.66        241.33       133.22 o                         
   1   5   4        682.67        871.11        25.21 o                         
   2   5   4      12116.86      12815.48        99.46 o                         
   3   5   4       2502.37       3949.02        52.07 o                         
   4   5   4      12726.50      12654.10        90.93 o                         
   5   5   4       2121.83       1603.57        42.57 o                         
   6   5   4      17925.79      17636.35       120.07 o                         
   7   5   4      23123.90      20852.67       139.08 o                         
   8   5   4       3721.56       2568.13        61.09 o                         
   9   5   4      37938.21      39092.80       258.88 o                         
  10   5   4       5952.11       7330.36        68.96 o                         
  11   5   4      20956.48      19892.32       140.46 o                         
  12   5   4       1797.30       2167.96        45.55 o                         
  13   5   4       1582.14       1439.23        62.35 o                         
  14   5   4       1873.74       1825.69        39.42 o                         
  15   5   4         21.64         79.34        33.83 o                         
  16   5   4        358.30        420.70        54.84 o                         
  17   5   4       4774.52       4950.15       151.89 o                         
  18   5   4        223.50        181.76        40.16 o                         
  19   5   4       2772.03       2848.90        74.97 o                         
  20   5   4        489.77        477.38        48.50 o                         
  21   5   4        835.03        708.18        56.59 o                         
  22   5   4        506.97        377.37        79.49 o                         
  23   5   4        768.56        507.74        91.54 o                         
  24   5   4         14.04        -40.14        80.27 o                         
  25   5   4        147.12        -38.84        77.67 o                         
  26   5   4          6.00        -38.24        76.49 o                         
  27   5   4        322.31        175.90       123.13 o                         
  28   5   4         80.57         24.17        97.52 o                         
  29   5   4         16.82          9.28       114.03 o                         
  30   5   4        520.35        384.87       108.11 o                         
  31   5   4         12.03        166.54       145.01 o                         
  32   5   4        345.64        241.27       155.36 o                         
   0   6   4       8385.06       9881.00        99.75 o                         
   1   6   4      11074.79       7151.01        96.66 o                         
   2   6   4          1.66        112.18        19.83 o                         
   3   6   4      91526.95      97411.29       700.76 o                         
   4   6   4      18467.25      17799.09       126.52 o                         
   5   6   4     118538.27     125034.61       850.38 o                         
   6   6   4         99.69        -10.95        21.91 o                         
   7   6   4      99034.74      93483.40       628.01 o                         
   8   6   4      14796.85      15167.96       107.41 o                         
   9   6   4     107807.97     103470.07       710.34 o                         
  10   6   4        258.64        149.15        27.36 o                         
  11   6   4      50309.04      48213.14       357.43 o                         
  12   6   4       2571.92       2633.12        58.78 o                         
  13   6   4      65639.02      63742.18       540.16 o                         
  14   6   4        249.89        104.95        32.45 o                         
  15   6   4      15385.72      15802.73       172.28 o                         
  16   6   4         72.35        -19.60        39.21 o                         
  17   6   4      27638.88      29205.37       459.08 o                         
  18   6   4       1584.56       1730.54        58.73 o                         
  19   6   4       9054.42       8887.77       110.66 o                         
  20   6   4        926.22        830.90        66.50 o                         
  21   6   4      18388.40      17818.70       262.24 o                         
  22   6   4          1.27         65.82       109.70 o                         
  23   6   4       6999.85       6597.14       188.83 o                         
  24   6   4       1067.50        944.87        81.44 o                         
  25   6   4      10721.65      11024.56       271.95 o                         
  26   6   4         55.47         24.93        83.90 o                         
  27   6   4       4388.67       4022.22       137.50 o                         
  28   6   4       1637.81       1337.36       140.05 o                         
  29   6   4       3697.98       3827.73       147.19 o                         
  30   6   4        699.81        634.11       115.02 o                         
  31   6   4       3611.04       3253.78       460.77 o                         
   1   7   4      23509.16      23204.22       154.10 o                         
   2   7   4     143245.86     143553.89       915.36 o                         
   3   7   4      19459.82      20291.62       140.32 o                         
   4   7   4       1994.61       2919.26        48.98 o                         
   5   7   4         71.72        197.32        32.54 o                         
   6   7   4     237134.11     243067.64      1704.66 o                         
   7   7   4        184.35        298.61        38.00 o                         
   8   7   4       2188.09       2752.88        41.74 o                         
   9   7   4      11339.30      11999.72        90.73 o                         
  10   7   4     127789.17     122269.62       910.68 o                         
  11   7   4        293.82        447.20        26.66 o                         
  12   7   4       3902.14       3203.76        49.80 o                         
  13   7   4       1456.50       1414.99        73.52 o                         
  14   7   4     109587.23     111738.20      1003.64 o                         
  15   7   4        193.24         64.59        37.72 o                         
  16   7   4       4333.58       3897.63        66.11 o                         
  17   7   4       4427.83       4268.51        89.41 o                         
  18   7   4      55017.88      54183.72       617.00 o                         
  19   7   4         33.03        -25.05        50.11 o                         
  20   7   4        221.51        335.94        64.47 o                         
  21   7   4      11982.67      12080.39       182.28 o                         
  22   7   4      40992.12      41349.96       483.09 o                         
  23   7   4       1050.08        951.65       123.69 o                         
  24   7   4       1473.46       1502.77        84.03 o                         
  25   7   4        513.46        457.53       100.02 o                         
  26   7   4      14227.06      14981.03       284.03 o                         
  27   7   4       1573.43       1525.24       170.84 o                         
  28   7   4         18.09         46.61       113.34 o                         
  29   7   4        116.44        181.08       133.54 o                         
  30   7   4      11933.53      12232.01       357.70 o                         
  31   7   4        328.90        375.17       154.01 o                         
   0   8   4         15.68        253.30        37.74 o                         
   1   8   4      27045.30      26646.55       221.31 o                         
   2   8   4      15446.68      15921.40       110.12 o                         
   3   8   4      30948.17      26647.46       195.50 o                         
   4   8   4        278.90        699.54        29.35 o                         
   5   8   4      20965.38      19591.96       171.08 o                         
   6   8   4       2775.82       2738.24        37.97 o                         
   7   8   4      19377.36      18049.34       135.75 o                         
   8   8   4      12510.53      14509.02       117.71 o                         
   9   8   4      12314.53      10856.54       134.93 o                         
  10   8   4         41.24        -18.80        37.59 o                         
  11   8   4       6493.59       6561.68        72.60 o                         
  12   8   4          7.04         65.74        58.77 o                         
  13   8   4      17682.52      17527.77       183.13 o                         
  14   8   4        733.43        855.71        40.57 o                         
  15   8   4       3016.01       2415.17        57.73 o                         
  16   8   4        606.19        515.42        60.41 o                         
  17   8   4       9835.02       9456.11       122.68 o                         
  18   8   4        113.00        104.44        45.62 o                         
  19   8   4       6081.90       5934.92       186.80 o                         
  20   8   4        777.55        659.81       143.03 o                         
  21   8   4       1291.37       1225.08        77.35 o                         
  22   8   4       1171.49       1225.74        94.44 o                         
  23   8   4         86.94        117.33        64.17 o                         
  24   8   4        176.58         56.39       133.19 o                         
  25   8   4        391.77        442.57       121.07 o                         
  26   8   4         83.96        174.08        93.28 o                         
  27   8   4       1194.79        566.43        94.14 o                         
  28   8   4          2.08        -54.59       109.18 o                         
  29   8   4       1522.31       1245.99       141.07 o                         
  30   8   4        304.37        345.16       188.77 o                         
   1   9   4      12420.45      13631.00        96.70 o                         
   2   9   4      33726.27      34225.52       231.61 o                         
   3   9   4       2934.38       2640.36        38.52 o                         
   4   9   4       1321.87       1026.01        28.18 o                         
   5   9   4       5028.66       4577.65        58.87 o                         
   6   9   4      71048.33      70988.06       584.26 o                         
   7   9   4       1123.27       1038.52        53.04 o                         
   8   9   4       4934.97       4747.89       108.68 o                         
   9   9   4        838.74        789.21        34.20 o                         
  10   9   4      50506.99      49453.54       618.64 o                         
  11   9   4          8.20         11.28        40.05 o                         
  12   9   4       1964.98       1519.64        94.30 o                         
  13   9   4        411.02        253.74        47.67 o                         
  14   9   4      34680.67      34977.12       344.09 o                         
  15   9   4        799.91        746.05        77.64 o                         
  16   9   4       1489.09       1254.72        87.34 o                         
  17   9   4        799.05        675.90       110.19 o                         
  18   9   4       6051.07       5875.83       119.39 o                         
  19   9   4        804.29        841.48        67.87 o                         
  20   9   4         93.51          5.50        72.81 o                         
  21   9   4       2468.58       2501.33        99.00 o                         
  22   9   4      20031.63      19959.16       308.34 o                         
  23   9   4        804.07        765.33       163.66 o                         
  24   9   4       1085.29        924.97       170.60 o                         
  25   9   4        779.02        751.10       151.36 o                         
  26   9   4       3833.82       3527.95       147.47 o                         
  27   9   4       1111.45       1249.06       272.07 o                         
  28   9   4         40.89        -20.97       158.16 o                         
  29   9   4          3.20       -112.86       334.19 o                         
  30   9   4       1260.59        785.24       178.60 o                         
   0  10   4        451.22       1236.53       145.34 o                         
   1  10   4     144710.89     135860.61      1032.03 o                         
   2  10   4        604.91       1256.66        70.22 o                         
   3  10   4     103937.86      92225.21       731.52 o                         
   4  10   4       7142.36       8420.80        95.50 o                         
   5  10   4     151510.08     146653.98      1194.07 o                         
   6  10   4       1029.48        930.28        40.51 o                         
   7  10   4      85843.19      80108.59       738.08 o                         
   8  10   4       2560.98       3067.43       150.47 o                         
   9  10   4     123350.24     116585.24      1015.38 o                         
  10  10   4        184.76         20.79        67.16 o                         
  11  10   4      35272.86      35234.54       344.05 o                         
  12  10   4         68.96        388.49        48.00 o                         
  13  10   4      83574.82      83183.66       799.02 o                         
  14  10   4        620.39        541.90        96.13 o                         
  15  10   4      14107.11      13005.80       192.19 o                         
  16  10   4        529.00        576.50        54.59 o                         
  17  10   4      38942.30      39297.50       443.07 o                         
  18  10   4       2945.00       2619.38        79.34 o                         
  19  10   4      12208.21      12762.74       369.35 o                         
  20  10   4       2781.94       2838.30       161.07 o                         
  21  10   4      31973.93      33416.16       672.02 o                         
  22  10   4       1894.47       1602.14        90.58 o                         
  23  10   4       5275.51       5834.39       147.40 o                         
  24  10   4       2299.87       2215.18       104.48 o                         
  25  10   4      13115.87      14680.31       379.79 o                         
  26  10   4         84.94        -59.02       118.04 o                         
  27  10   4       2972.74       2725.29       185.07 o                         
  28  10   4        366.17        536.26       113.94 o                         
  29  10   4       5328.67       4297.51       234.37 o                         
   1  11   4       1011.43        894.14        43.59 o                         
   2  11   4      72159.73      67150.17       551.12 o                         
   3  11   4       6317.62       5854.15        85.51 o                         
   4  11   4        217.15        227.28        49.99 o                         
   5  11   4      15625.19      14361.57       227.01 o                         
   6  11   4      41538.01      38199.34       358.49 o                         
   7  11   4         53.36        -22.10        44.19 o                         
   8  11   4        558.02        694.11        47.37 o                         
   9  11   4      13006.31      11897.68       140.78 o                         
  10  11   4      55656.37      53311.08       538.63 o                         
  11  11   4       8386.51       8645.51       108.61 o                         
  12  11   4      10728.19       9750.20       160.57 o                         
  13  11   4         66.13        -32.68        65.35 o                         
  14  11   4      17721.78      18085.77       280.41 o                         
  15  11   4         13.84         82.01        61.72 o                         
  16  11   4       1214.04       1365.59        72.80 o                         
  17  11   4        165.65        177.81        93.72 o                         
  18  11   4      27624.31      27565.59       466.03 o                         
  19  11   4         39.67         62.02        71.40 o                         
  20  11   4        296.12        191.34        81.78 o                         
  21  11   4        649.48        657.75        96.29 o                         
  22  11   4       7240.01       8129.55       170.49 o                         
  23  11   4        134.80         -4.00       104.96 o                         
  24  11   4        193.46        219.09       118.46 o                         
  25  11   4         33.11        -58.75       117.50 o                         
  26  11   4       6403.61       6266.36       298.53 o                         
  27  11   4          4.44        -59.68       119.36 o                         
  28  11   4       1031.78        614.57       138.20 o                         
   0  12   4        250.56        515.17       103.35 o                         
   1  12   4       1844.16       2196.11        68.91 o                         
   2  12   4       1727.59       1385.28        72.82 o                         
   3  12   4       4907.00       5412.94        94.06 o                         
   4  12   4       2625.39       3263.88        82.51 o                         
   5  12   4       4667.31       5001.08       141.16 o                         
   6  12   4        777.34        764.61        78.86 o                         
   7  12   4       3312.62       3745.26        77.35 o                         
   8  12   4       3388.01       4123.73       127.58 o                         
   9  12   4       6810.02       7635.38       114.16 o                         
  10  12   4        814.11        809.98        59.94 o                         
  11  12   4       4362.49       4980.03        92.43 o                         
  12  12   4       1299.13       1445.84       138.79 o                         
  13  12   4       6080.95       6865.40       138.77 o                         
  14  12   4       1617.28       1626.29       119.73 o                         
  15  12   4         46.52         21.45        76.73 o                         
  16  12   4       3218.46       3242.42       126.12 o                         
  17  12   4        473.95        296.50        86.45 o                         
  18  12   4        732.01        499.56       139.34 o                         
  19  12   4         37.86        253.30        74.64 o                         
  20  12   4       1089.67        941.87       109.86 o                         
  21  12   4       3101.73       2813.83       111.01 o                         
  22  12   4        281.67        287.86       106.87 o                         
  23  12   4        350.55        212.46        96.28 o                         
  24  12   4       1134.27        905.94       123.81 o                         
  25  12   4         70.39        157.26       112.15 o                         
  26  12   4         24.37         14.28       122.99 o                         
  27  12   4        527.01        298.11       158.24 o                         
  28  12   4        225.82         55.82       222.54 o                         
   1  13   4         24.67        156.32        37.54 o                         
   2  13   4      76287.68      72318.12       625.33 o                         
   3  13   4        474.26        401.69        36.91 o                         
   4  13   4        139.82        175.42        59.79 o                         
   5  13   4       4315.23       4175.81        87.12 o                         
   6  13   4      63834.69      61905.33       560.08 o                         
   7  13   4         20.26         32.22        85.56 o                         
   8  13   4        412.22        234.24        83.53 o                         
   9  13   4       3083.33       3130.51       102.13 o                         
  10  13   4      62231.38      60998.66       616.37 o                         
  11  13   4       3437.12       3798.17       172.28 o                         
  12  13   4       4654.33       3821.79       121.12 o                         
  13  13   4        102.88        -18.00        91.79 o                         
  14  13   4      26270.91      25929.86       302.98 o                         
  15  13   4       1630.39       1626.68        74.48 o                         
  16  13   4        144.82        237.17        93.96 o                         
  17  13   4        482.88        521.05       116.59 o                         
  18  13   4      31976.59      31988.49       419.26 o                         
  19  13   4       1054.43       1048.97       105.97 o                         
  20  13   4        636.50        264.88       127.50 o                         
  21  13   4        841.58        849.60       145.93 o                         
  22  13   4      18364.55      20707.86       493.63 o                         
  23  13   4          6.83        -38.28        76.57 o                         
  24  13   4        138.98         38.80       137.78 o                         
  25  13   4        220.97        276.96       123.85 o                         
  26  13   4      10945.95      10389.71       321.45 o                         
  27  13   4         52.83        201.70       159.59 o                         
   0  14   4        988.40       1596.50       110.13 o                         
   1  14   4      39332.57      37913.17       345.41 o                         
   2  14   4       1272.69       1232.87        49.78 o                         
   3  14   4      27081.90      25528.67       247.74 o                         
   4  14   4       1608.02       2086.74        90.73 o                         
   5  14   4      26559.66      25395.07       244.43 o                         
   6  14   4        781.00        994.02        65.12 o                         
   7  14   4      22751.92      22525.19       311.56 o                         
   8  14   4      12464.44      13659.22       269.76 o                         
   9  14   4      33022.15      32322.47       447.47 o                         
  10  14   4        443.57        458.69        58.53 o                         
  11  14   4       5796.69       5683.55       198.41 o                         
  12  14   4        619.34        790.75       140.53 o                         
  13  14   4      10729.41      11096.45       239.17 o                         
  14  14   4         50.38        -13.79        88.26 o                         
  15  14   4      14841.88      14883.54       223.99 o                         
  16  14   4        423.42        802.58       110.25 o                         
  17  14   4      14865.03      15452.43       312.60 o                         
  18  14   4        368.55        242.67        87.98 o                         
  19  14   4       6920.90       6820.08       225.51 o                         
  20  14   4        178.49         70.37        90.41 o                         
  21  14   4       9216.65       9837.52       267.60 o                         
  22  14   4        145.24        109.86       132.51 o                         
  23  14   4       6510.26       6488.75       222.48 o                         
  24  14   4         10.31        219.59       159.19 o                         
  25  14   4       6208.56       6707.53       292.76 o                         
   1  15   4        483.72        551.54        47.68 o                         
   2  15   4        819.84       1193.07        49.81 o                         
   3  15   4       1784.42       2233.73        71.49 o                         
   4  15   4         29.85          4.96        64.27 o                         
   5  15   4       6165.52       6058.93        98.02 o                         
   6  15   4       3118.42       3434.42        80.35 o                         
   7  15   4       2692.67       2336.60       116.64 o                         
   8  15   4        600.53        430.48       103.38 o                         
   9  15   4       4669.95       4564.66       176.62 o                         
  10  15   4        410.20        936.51        70.75 o                         
  11  15   4        726.81        786.97        84.12 o                         
  12  15   4       1225.73       1312.46        88.97 o                         
  13  15   4         65.49        387.52        76.39 o                         
  14  15   4        742.72        624.62        84.31 o                         
  15  15   4        304.59        460.06        90.77 o                         
  16  15   4       1009.22        760.54       131.02 o                         
  17  15   4        665.63        901.50       131.11 o                         
  18  15   4         61.30         62.16        76.45 o                         
  19  15   4        243.70        346.97       128.59 o                         
  20  15   4        281.62        231.83       110.00 o                         
  21  15   4          0.43        107.76       108.53 o                         
  22  15   4         46.14         37.67       115.34 o                         
  23  15   4          0.25        -51.90       103.80 o                         
  24  15   4        229.78        115.81       125.59 o                         
   0  16   4        865.06       1151.36       109.04 o                         
   1  16   4      11784.63      11888.77       222.93 o                         
   2  16   4        167.78        106.94        49.13 o                         
   3  16   4       8438.74       8251.84       113.05 o                         
   4  16   4         92.51        334.55        54.03 o                         
   5  16   4       3352.63       3421.61       110.80 o                         
   6  16   4       1307.03       1186.90        58.73 o                         
   7  16   4      15546.36      14132.53       180.46 o                         
   8  16   4         16.05        103.96        82.55 o                         
   9  16   4       8492.82       8625.01       183.48 o                         
  10  16   4        952.26        755.98        83.50 o                         
  11  16   4      10355.21      10186.85       166.69 o                         
  12  16   4       3722.98       4151.81       145.64 o                         
  13  16   4       3763.79       3800.49       153.34 o                         
  14  16   4        554.33        640.52        78.05 o                         
  15  16   4       9900.96       9004.25       201.05 o                         
  16  16   4       2859.93       2915.68       106.44 o                         
  17  16   4       5813.92       5626.78       182.08 o                         
  18  16   4        563.30        268.07       156.70 o                         
  19  16   4       7509.03       7738.94       300.85 o                         
  20  16   4        382.31        335.33       143.49 o                         
  21  16   4       3117.06       3088.25       148.48 o                         
  22  16   4         21.43        -64.50       129.00 o                         
  23  16   4       6530.44       6176.70       201.15 o                         
   1  17   4       3862.04       3827.45       135.32 o                         
   2  17   4      32162.27      33163.15       359.03 o                         
   3  17   4       1113.67       1058.93        59.63 o                         
   4  17   4          5.99        111.69        65.25 o                         
   5  17   4        593.66        946.36        81.61 o                         
   6  17   4      27611.45      27855.84       484.42 o                         
   7  17   4       1146.81       1089.61        75.87 o                         
   8  17   4        889.99        893.59        69.39 o                         
   9  17   4         87.85        229.55        81.75 o                         
  10  17   4      24563.07      25153.31       392.97 o                         
  11  17   4        400.04        587.02        78.76 o                         
  12  17   4        162.52         44.57        80.69 o                         
  13  17   4        115.80        341.71       160.46 o                         
  14  17   4      19368.13      20193.53       645.69 o                         
  15  17   4       2182.98       2261.67       108.20 o                         
  16  17   4        233.33        127.74        69.61 o                         
  17  17   4          6.28          9.69       121.95 o                         
  18  17   4      16911.33      19458.12       365.88 o                         
  19  17   4       1312.80       1364.95       127.05 o                         
  20  17   4         44.87        186.09       105.57 o                         
  21  17   4         44.29        -21.59       227.02 o                         
   0  18   4       2125.18       2778.72       147.73 o                         
   1  18   4       3464.94       3978.21       100.63 o                         
   2  18   4         50.23        -39.18        78.37 o                         
   3  18   4       1673.11       1653.87        94.30 o                         
   4  18   4        398.67        720.28        90.07 o                         
   5  18   4       5991.76       5799.89       139.48 o                         
   6  18   4        782.91        796.08        74.03 o                         
   7  18   4       1555.91       1723.30       119.55 o                         
   8  18   4         80.39        142.53       122.96 o                         
   9  18   4        909.11       1011.93       139.42 o                         
  10  18   4          0.26        -47.69        95.37 o                         
  11  18   4       1585.13       1862.12       221.75 o                         
  12  18   4          3.70        220.55        88.69 o                         
  13  18   4       2117.24       1982.51       148.52 o                         
  14  18   4         14.55        277.26       128.89 o                         
  15  18   4       1615.28       1628.86       155.05 o                         
  16  18   4         62.02        581.22       152.11 o                         
  17  18   4       1541.59       1484.31       110.81 o                         
  18  18   4         43.05        213.70       175.90 o                         
  19  18   4        359.14        298.17       177.60 o                         
   1  19   4          5.70         66.84        83.17 o                         
   2  19   4       5927.65       6211.74       163.46 o                         
   3  19   4        158.71        101.05       134.93 o                         
   4  19   4        425.54        262.40        93.21 o                         
   5  19   4        102.20        208.83       139.91 o                         
   6  19   4       3085.90       3180.04       119.20 o                         
   7  19   4          3.04         78.41       148.64 o                         
   8  19   4        215.01        326.57        84.13 o                         
   9  19   4        404.12        448.41       100.33 o                         
  10  19   4       3828.40       3713.60       137.12 o                         
  11  19   4        605.29        689.71       119.38 o                         
  12  19   4        428.09        277.30        97.43 o                         
  13  19   4         83.32        162.19       122.22 o                         
  14  19   4       1845.51       1883.82       159.33 o                         
  15  19   4       1130.94       1102.68       109.42 o                         
  16  19   4        686.46        784.87       136.04 o                         
  17  19   4         47.26        -22.05       146.71 o                         
   0  20   4       2055.38       2782.68       217.76 o                         
   1  20   4       4648.28       4696.42       131.01 o                         
   2  20   4        343.54        377.75       107.65 o                         
   3  20   4       7763.40       6997.37       154.50 o                         
   4  20   4        873.19       1384.87       160.44 o                         
   5  20   4       7352.92       6679.92       186.28 o                         
   6  20   4        831.48       1093.39       142.45 o                         
   7  20   4       7477.52       7352.65       240.19 o                         
   8  20   4        224.33        770.44       208.11 o                         
   9  20   4       2426.75       2292.27       185.46 o                         
  10  20   4         62.62        326.04       169.95 o                         
  11  20   4      12779.10      12325.87       282.99 o                         
  12  20   4        341.96        332.57       145.68 o                         
  13  20   4       3756.17       2819.20       175.87 o                         
  14  20   4          1.81        -95.99       191.97 o                         
  15  20   4       8206.37       7706.69       210.98 o                         
   1  21   4        149.66        126.28       136.08 o                         
   2  21   4       4179.51       4560.41       145.41 o                         
   3  21   4        663.94        923.00       149.07 o                         
   4  21   4         58.37         99.57       111.06 o                         
   5  21   4        544.32        602.16       110.97 o                         
   6  21   4       6219.37       6654.10       203.02 o                         
   7  21   4         40.78        113.29       120.68 o                         
   8  21   4        297.01        226.58       108.51 o                         
   9  21   4        182.16        118.32       125.67 o                         
  10  21   4       3980.42       4405.28       185.92 o                         
  11  21   4        180.61         79.84       115.99 o                         
   0  22   4        221.50        376.66       375.88 o                         
   1  22   4          7.92       -112.68       225.37 o                         
   2  22   4         11.13        232.21       149.81 o                         
   3  22   4        380.87        323.56       132.19 o                         
   4  22   4        554.61        488.65       139.91 o                         
   5  22   4         27.14        336.36       214.62 o                         
   6  22   4          1.68        222.02       137.32 o                         
   1   1   5      32908.60      32305.66       247.48 o                         
   2   1   5      10385.02       9344.38        74.11 o                         
   4   1   5       3115.33       1138.22        23.91 o                         
   5   1   5     409120.84     405217.22      3741.53 o                         
   6   1   5       3598.29       3224.80        44.49 o                         
   7   1   5       3486.13       3752.88        92.46 o                         
   8   1   5      35367.25      44740.82       333.54 o                         
   9   1   5      99772.04      94270.52      1088.22 o                         
  10   1   5       8505.17      11028.33        99.51 o                         
  11   1   5      38335.71      32556.41       400.52 o                         
  12   1   5       1692.41       3281.49        55.69 o                         
  13   1   5      47996.65      47158.30       431.30 o                         
  14   1   5       1529.62       2824.64        64.63 o                         
  15   1   5      61054.36      59819.98       631.47 o                         
  16   1   5      33081.21      36482.14       445.18 o                         
  17   1   5      57757.80      56227.55       759.89 o                         
  18   1   5       3729.07       4098.69       108.20 o                         
  19   1   5      17432.81      16704.16       274.86 o                         
  20   1   5       2443.65       2970.51       183.65 o                         
  21   1   5      30833.77      29979.85       417.68 o                         
  22   1   5       9913.11      10265.11       182.82 o                         
  23   1   5       8709.30       7975.49       163.65 o                         
  24   1   5        805.49        683.78        81.65 o                         
  25   1   5      17537.14      19568.88       304.31 o                         
  26   1   5       5246.41       5061.15       215.82 o                         
  27   1   5       7077.21       7429.68       216.94 o                         
  28   1   5        743.87        622.11       121.08 o                         
  29   1   5       9314.34       9981.15       229.64 o                         
  30   1   5         22.32        -39.30       133.22 o                         
  31   1   5       7624.12       8337.29       246.73 o                         
  32   1   5          4.41          5.47       231.23 o                         
   0   2   5     541995.38     534625.50     11611.10 o                         
   1   2   5      13138.36      16469.67       123.94 o                         
   2   2   5        520.39        444.63        23.02 o                         
   3   2   5      54032.04      58269.22       474.52 o                         
   4   2   5     646059.25     693430.44     10412.09 o                         
   5   2   5       1933.46        721.84        44.35 o                         
   6   2   5       5661.91       6661.69        99.40 o                         
   7   2   5      41306.48      51698.90       382.26 o                         
   8   2   5      85715.08      86535.37       601.81 o                         
   9   2   5       9501.40      12694.86        94.50 o                         
  10   2   5       2625.65       2896.58        38.55 o                         
  11   2   5       1363.53       1567.83        36.43 o                         
  12   2   5      67811.57      67337.80       556.50 o                         
  13   2   5       1314.67       1476.22        44.54 o                         
  14   2   5        254.35        432.96        63.45 o                         
  15   2   5      11902.78      13864.33       180.72 o                         
  16   2   5     135484.53     133343.66      1645.95 o                         
  17   2   5      11902.75      11704.08       214.19 o                         
  18   2   5        707.35        679.74        73.62 o                         
  19   2   5      11157.27      11343.53       184.71 o                         
  20   2   5      58410.46      60184.14       948.39 o                         
  21   2   5         93.64        254.26        89.61 o                         
  22   2   5        755.49        836.91       113.21 o                         
  23   2   5      14024.70      14055.23       261.37 o                         
  24   2   5      39588.60      40360.70       740.82 o                         
  25   2   5       1766.62       1870.80        91.48 o                         
  26   2   5         35.91        194.35        93.09 o                         
  27   2   5       1680.26       1577.00       138.91 o                         
  28   2   5      19100.27      19084.95       383.48 o                         
  29   2   5        956.32        920.83       112.24 o                         
  30   2   5          2.18          9.72        80.16 o                         
  31   2   5         59.20         43.39       138.19 o                         
  32   2   5      15393.74      16364.94       677.26 o                         
   1   3   5      16023.77      20837.68       149.93 o                         
   2   3   5      76558.24      86092.25       624.90 o                         
   3   3   5       8626.50       5558.72        45.70 o                         
   4   3   5      29177.17      25388.38       199.02 o                         
   5   3   5      43950.82      33744.14       341.81 o                         
   6   3   5        785.57       1777.44        24.19 o                         
   7   3   5      21814.76      21857.05       167.60 o                         
   8   3   5        109.19         43.96        18.55 o                         
   9   3   5      11548.32      14811.29       135.17 o                         
  10   3   5       2129.61        868.15        27.46 o                         
  11   3   5      16835.54      19377.16       151.87 o                         
  12   3   5         82.63        200.44        24.03 o                         
  13   3   5      16430.42      13038.71       177.91 o                         
  14   3   5      11450.92      12405.10       129.69 o                         
  15   3   5       5378.79       5679.53        78.77 o                         
  16   3   5         25.61          4.87        64.50 o                         
  17   3   5       2161.24       2110.05        57.84 o                         
  18   3   5       3120.01       3295.82        77.57 o                         
  19   3   5      11906.17      10488.16       243.40 o                         
  20   3   5       3453.42       4104.08       142.85 o                         
  21   3   5        342.96        216.94       105.67 o                         
  22   3   5       2047.18       1832.76        81.64 o                         
  23   3   5       1951.22       2195.42       125.56 o                         
  24   3   5        385.07        489.21       115.26 o                         
  25   3   5       1435.94       1180.86        74.17 o                         
  26   3   5        427.91        152.54       138.70 o                         
  27   3   5       2249.99       1997.66       176.61 o                         
  28   3   5        127.80         46.64       110.63 o                         
  29   3   5        849.94        324.67       114.11 o                         
  30   3   5         17.57        -69.63       139.26 o                         
  31   3   5       1240.32       1409.66       145.72 o                         
  32   3   5         19.07        -68.54       137.08 o                         
   0   4   5       1070.84       2588.56       121.19 o                         
   1   4   5      15975.06      18584.12       129.08 o                         
   2   4   5      94538.92     101440.31       707.72 o                         
   3   4   5      25614.87      40821.82       276.24 o                         
   4   4   5      93064.21      91109.13       663.83 o                         
   5   4   5      13329.96      11702.56       122.77 o                         
   6   4   5      28361.19      23549.31       167.76 o                         
   7   4   5       5516.65       7726.02        80.01 o                         
   8   4   5      51299.05      55299.18       417.71 o                         
   9   4   5        177.55        115.88        21.69 o                         
  10   4   5        489.07        840.79        36.05 o                         
  11   4   5         84.01        -13.80        27.60 o                         
  12   4   5      24785.20      26014.56       209.80 o                         
  13   4   5       2802.87       2991.42        65.44 o                         
  14   4   5      12269.00      13250.97       131.77 o                         
  15   4   5       1586.85       1235.85        54.54 o                         
  16   4   5      33684.76      31180.99       322.28 o                         
  17   4   5         31.17        -19.30        38.59 o                         
  18   4   5        485.62        502.87        44.71 o                         
  19   4   5       1678.46       1774.40        61.37 o                         
  20   4   5      22696.85      21010.00       327.00 o                         
  21   4   5        304.38        219.61        66.16 o                         
  22   4   5       1225.49       1368.68        92.61 o                         
  23   4   5         69.02        -44.16        88.31 o                         
  24   4   5       9167.01       9497.44       179.10 o                         
  25   4   5        251.29        -38.13        76.25 o                         
  26   4   5         70.70         56.58        88.27 o                         
  27   4   5        133.23        -43.67        87.34 o                         
  28   4   5       5268.58       5120.89       154.85 o                         
  29   4   5        379.93        491.59       103.20 o                         
  30   4   5         20.03        -66.78       190.10 o                         
  31   4   5         30.98        158.11       129.07 o                         
  32   4   5       3906.44       3264.97       192.36 o                         
   1   5   5     128681.65     122109.57       810.60 o                         
   2   5   5        220.86        757.47        41.12 o                         
   3   5   5     102327.95     103926.61       724.91 o                         
   4   5   5      16559.71      12973.56       115.92 o                         
   5   5   5     155036.52     159155.11      1123.63 o                         
   6   5   5      25494.60      28696.00       311.20 o                         
   7   5   5     138240.41     132273.81       945.71 o                         
   8   5   5        222.22        628.60        32.82 o                         
   9   5   5      68702.39      69905.81       513.43 o                         
  10   5   5       6636.62       6041.73        59.97 o                         
  11   5   5      73323.30      76620.00       557.99 o                         
  12   5   5       9349.03      12239.55       123.83 o                         
  13   5   5      22814.55      19582.09       236.69 o                         
  14   5   5      12734.05      12974.49       139.10 o                         
  15   5   5      47277.77      44775.41       423.50 o                         
  16   5   5          6.65        -17.33        34.66 o                         
  17   5   5      46684.39      46217.20       469.29 o                         
  18   5   5       1332.33       1202.79        90.43 o                         
  19   5   5      32794.89      32460.24       433.85 o                         
  20   5   5          2.04        -29.00        91.11 o                         
  21   5   5      32237.46      34511.82       505.70 o                         
  22   5   5       1496.59       1484.85        97.49 o                         
  23   5   5      26370.02      27793.52       362.17 o                         
  24   5   5       2013.83       1706.89       106.22 o                         
  25   5   5       5793.42       5499.85       208.86 o                         
  26   5   5        632.03        713.77       148.52 o                         
  27   5   5      13877.41      14952.02       330.82 o                         
  28   5   5         89.31         -7.38        96.17 o                         
  29   5   5       6765.92       6781.50       539.57 o                         
  30   5   5        471.66        210.78       105.13 o                         
  31   5   5       7235.45       7218.78       232.10 o                         
  32   5   5         12.75         54.95       131.79 o                         
   0   6   5      81682.45      78627.34       761.87 o                         
   1   6   5      15818.91      24100.21       161.46 o                         
   2   6   5        814.96        837.74        23.21 o                         
   3   6   5       5622.82       8255.00        75.88 o                         
   4   6   5      65374.72      59988.07       405.76 o                         
   5   6   5       5960.70       9048.47        71.27 o                         
   6   6   5       2227.56       1759.27        27.27 o                         
   7   6   5       4942.13       4915.33        62.45 o                         
   8   6   5      72077.73      68299.97       460.68 o                         
   9   6   5        795.60       1957.29        69.56 o                         
  10   6   5          2.12         83.84        24.42 o                         
  11   6   5      11602.17      13338.67       138.21 o                         
  12   6   5      54138.71      51456.27       420.07 o                         
  13   6   5      10182.55      11602.12       111.14 o                         
  14   6   5       1489.72       1810.88        41.33 o                         
  15   6   5         21.35        -19.42        38.83 o                         
  16   6   5      37836.23      37384.74       477.54 o                         
  17   6   5        694.54        676.96        44.10 o                         
  18   6   5        785.55        688.09        91.69 o                         
  19   6   5         55.70         35.18        57.00 o                         
  20   6   5      31242.12      32385.31       544.40 o                         
  21   6   5        221.63        132.62       120.07 o                         
  22   6   5       2007.67       2165.18        91.71 o                         
  23   6   5        232.58        169.03        63.43 o                         
  24   6   5       7410.99       7165.19       174.12 o                         
  25   6   5        747.34        778.34        79.89 o                         
  26   6   5        804.51        789.31       114.98 o                         
  27   6   5        517.94        498.14        95.34 o                         
  28   6   5       7727.82       8130.83       229.48 o                         
  29   6   5         24.56         53.34       109.47 o                         
  30   6   5        187.39         90.07       118.59 o                         
  31   6   5        203.24         31.08       147.12 o                         
   1   7   5        673.45       1032.37        55.13 o                         
   2   7   5      10888.73       9976.28        77.21 o                         
   3   7   5       1779.28       2436.42        54.72 o                         
   4   7   5        108.87        146.96        23.79 o                         
   5   7   5       2584.04       2788.22        37.05 o                         
   6   7   5      19057.76      26623.79       190.32 o                         
   7   7   5        225.52        255.88        37.40 o                         
   8   7   5        982.78        862.18        23.02 o                         
   9   7   5      19796.78      23449.98       202.06 o                         
  10   7   5       3633.95       3823.77        84.89 o                         
  11   7   5       3252.96       3732.94        61.19 o                         
  12   7   5        589.46        757.39        30.69 o                         
  13   7   5        564.31        690.01        50.24 o                         
  14   7   5       5695.00       6242.30       115.83 o                         
  15   7   5       3860.47       4079.20        78.37 o                         
  16   7   5       4279.89       4246.42        67.16 o                         
  17   7   5       2366.48       2445.42        58.85 o                         
  18   7   5        590.37        773.96        88.84 o                         
  19   7   5       1056.83       1271.24        98.12 o                         
  20   7   5       3547.41       4179.97       143.18 o                         
  21   7   5       9201.33       9047.17       319.86 o                         
  22   7   5       2872.66       3046.16       103.30 o                         
  23   7   5       1114.27       1042.56        93.63 o                         
  24   7   5        223.04        126.76       119.27 o                         
  25   7   5       2426.02       2245.20       151.68 o                         
  26   7   5        238.52        205.99        83.16 o                         
  27   7   5       1104.96       1013.29       101.03 o                         
  28   7   5         13.60        -22.98       116.25 o                         
  29   7   5        181.35        212.17       130.28 o                         
  30   7   5        187.91        144.49       123.00 o                         
  31   7   5         70.09          7.12       125.62 o                         
   0   8   5     153039.80     146468.50      1347.89 o                         
   1   8   5       2830.36       1273.23        35.13 o                         
   2   8   5        279.78        341.63        45.45 o                         
   3   8   5       6302.05       7100.39        67.30 o                         
   4   8   5     164462.67     153717.02      1061.87 o                         
   5   8   5      38550.35      42386.43       310.82 o                         
   6   8   5       7178.81       7705.56        89.58 o                         
   7   8   5        402.90         71.77        37.67 o                         
   8   8   5     210703.02     206236.42      1646.74 o                         
   9   8   5       7911.89       7242.08        73.46 o                         
  10   8   5       1550.75       1538.98        39.62 o                         
  11   8   5       6718.96       7638.43        84.86 o                         
  12   8   5      86812.95      84090.70       719.70 o                         
  13   8   5      23126.24      23816.64       238.40 o                         
  14   8   5        932.72        787.02        46.33 o                         
  15   8   5        241.05        298.22        41.98 o                         
  16   8   5      51603.22      49556.48       481.38 o                         
  17   8   5      20041.05      18929.01       218.01 o                         
  18   8   5          1.75        -26.28        52.55 o                         
  19   8   5       2375.53       1773.08        73.73 o                         
  20   8   5      46646.59      46754.09       630.25 o                         
  21   8   5         25.57        -37.17        74.34 o                         
  22   8   5         47.69         19.22        66.40 o                         
  23   8   5       2154.11       2152.69        90.88 o                         
  24   8   5      27300.47      28548.04       578.50 o                         
  25   8   5        150.76        -50.14       111.18 o                         
  26   8   5       1028.67       1209.53        97.25 o                         
  27   8   5         52.77         -6.52        86.70 o                         
  28   8   5      14657.81      15665.75       420.62 o                         
  29   8   5        142.27         87.34        75.35 o                         
  30   8   5        390.50        280.58       190.67 o                         
   1   9   5      74920.51      72329.99       505.49 o                         
   2   9   5       5484.26       6183.37        59.42 o                         
   3   9   5     104609.09      98289.19       726.27 o                         
   4   9   5       3130.39       2788.34        47.54 o                         
   5   9   5      35315.21      35453.86       289.79 o                         
   6   9   5      15773.49      16131.93       148.15 o                         
   7   9   5     125364.84     126146.28      1124.00 o                         
   8   9   5          1.27        121.61        47.77 o                         
   9   9   5      38279.10      37799.58       339.20 o                         
  10   9   5      10329.34      11367.02       137.18 o                         
  11   9   5      42908.73      37749.86       347.80 o                         
  12   9   5       3406.96       3077.68        62.63 o                         
  13   9   5      31596.35      33130.75       413.81 o                         
  14   9   5       3707.80       4412.20        98.65 o                         
  15   9   5      36407.25      35829.84       362.50 o                         
  16   9   5       8016.78       8114.57       116.71 o                         
  17   9   5       7117.30       7162.54       108.64 o                         
  18   9   5       3374.51       3360.76        71.49 o                         
  19   9   5      14362.50      15210.67       193.81 o                         
  20   9   5       3557.50       3961.30       140.55 o                         
  21   9   5       7206.99       6592.46       163.35 o                         
  22   9   5        316.50        293.63        75.75 o                         
  23   9   5      17466.94      18263.40       298.31 o                         
  24   9   5        506.30        433.38        89.57 o                         
  25   9   5       2840.77       2858.12       144.80 o                         
  26   9   5        373.66        115.90       135.97 o                         
  27   9   5      11802.67      13307.43       339.95 o                         
  28   9   5        446.47        457.61       131.83 o                         
  29   9   5       1990.46       1680.45       199.43 o                         
  30   9   5        442.60        375.59       133.14 o                         
   0  10   5       1146.64       1478.26       123.62 o                         
   1  10   5      17041.59      17754.37       157.05 o                         
   2  10   5       2271.94       2191.70        54.97 o                         
   3  10   5      11081.59      13663.46       128.73 o                         
   4  10   5        385.42        633.66        43.24 o                         
   5  10   5        322.11        296.68        46.99 o                         
   6  10   5        602.44        436.07        43.97 o                         
   7  10   5        179.56        239.07        45.67 o                         
   8  10   5         16.93        692.33        56.61 o                         
   9  10   5          1.10         79.00        42.90 o                         
  10  10   5       2276.59       2086.54        96.66 o                         
  11  10   5       2307.06       3036.74        70.65 o                         
  12  10   5       7251.51       6432.12       155.97 o                         
  13  10   5       2138.27       2136.16        55.71 o                         
  14  10   5       1505.38       1267.70        45.42 o                         
  15  10   5        406.73        410.91        83.44 o                         
  16  10   5        333.43        295.05        70.60 o                         
  17  10   5       1437.29       1747.10        68.97 o                         
  18  10   5        318.21        375.12        83.68 o                         
  19  10   5         75.15         -7.08        58.97 o                         
  20  10   5       1655.46       1646.36       107.76 o                         
  21  10   5       1282.12       1224.59        89.54 o                         
  22  10   5        115.94        -38.56       106.63 o                         
  23  10   5         52.62         82.12       107.13 o                         
  24  10   5         81.04        -40.82       114.32 o                         
  25  10   5        132.69          2.29       149.07 o                         
  26  10   5         12.66        -69.15       138.29 o                         
  27  10   5        161.54         46.96        99.32 o                         
  28  10   5        332.13        193.23       136.11 o                         
  29  10   5         27.86         39.09       118.80 o                         
   1  11   5      20549.09      19001.33       165.40 o                         
   2  11   5       6236.86       6152.00        77.31 o                         
   3  11   5      33874.82      31592.29       285.28 o                         
   4  11   5        686.51        562.52        57.09 o                         
   5  11   5      36311.07      35800.11       467.20 o                         
   6  11   5       4017.80       4023.07       121.56 o                         
   7  11   5      65695.36      65245.04       631.98 o                         
   8  11   5        586.27        651.56        84.79 o                         
   9  11   5      32350.80      30286.84       328.77 o                         
  10  11   5       5835.82       5798.30        92.75 o                         
  11  11   5      35536.77      32676.56       346.69 o                         
  12  11   5       2721.60       2489.01        70.45 o                         
  13  11   5      13998.63      14759.59       180.04 o                         
  14  11   5       1516.86       1652.26        62.29 o                         
  15  11   5      14526.83      14277.81       237.94 o                         
  16  11   5       4960.86       5050.79       171.65 o                         
  17  11   5       5973.08       5751.36       106.87 o                         
  18  11   5        150.36        338.02        81.84 o                         
  19  11   5      20144.78      20826.07       283.08 o                         
  20  11   5        240.25        290.08        74.40 o                         
  21  11   5       5874.19       5769.87       160.29 o                         
  22  11   5        220.83         82.27       102.74 o                         
  23  11   5      13711.25      14014.22       393.12 o                         
  24  11   5        968.45        906.15       130.53 o                         
  25  11   5       3452.06       3299.22       177.01 o                         
  26  11   5         35.74        -98.03       196.06 o                         
  27  11   5       4193.52       4645.29       241.55 o                         
  28  11   5         76.18         92.65        86.02 o                         
   0  12   5      79932.64      74200.30       853.89 o                         
   1  12   5      28120.29      27812.56       242.78 o                         
   2  12   5          1.22         34.63        31.16 o                         
   3  12   5        993.18       1087.74        52.22 o                         
   4  12   5     105951.80      98924.07       874.80 o                         
   5  12   5       8066.71       7867.06       112.47 o                         
   6  12   5       2454.00       2206.70        72.16 o                         
   7  12   5        221.08        364.75        81.07 o                         
   8  12   5     111576.24     108594.98      1059.74 o                         
   9  12   5       5222.03       5857.65       102.84 o                         
  10  12   5       1519.91       1698.87        69.25 o                         
  11  12   5       1562.50       1481.11        61.96 o                         
  12  12   5      63616.85      63390.25       654.18 o                         
  13  12   5       1804.54       2131.20       103.08 o                         
  14  12   5         15.83         99.24        76.59 o                         
  15  12   5         26.41         36.47        67.71 o                         
  16  12   5      29837.67      29679.39       370.52 o                         
  17  12   5       3735.38       3655.30       103.17 o                         
  18  12   5        171.87        221.18        82.13 o                         
  19  12   5        597.73        431.16        72.27 o                         
  20  12   5      23514.66      25253.14       375.62 o                         
  21  12   5       2473.30       2428.56       123.48 o                         
  22  12   5        431.81        652.46       117.53 o                         
  23  12   5         75.96        197.07       109.93 o                         
  24  12   5      19483.64      20546.75       552.47 o                         
  25  12   5        181.79        139.74       133.58 o                         
  26  12   5        224.13        243.41       130.16 o                         
  27  12   5        274.17        148.65        83.82 o                         
   1  13   5       2671.68       2793.97        49.19 o                         
   2  13   5      10813.88      11134.63       121.86 o                         
   3  13   5        502.10        618.39        77.15 o                         
   4  13   5       5572.40       4786.86        78.39 o                         
   5  13   5       5530.18       5234.83       167.70 o                         
   6  13   5          8.04        357.69        51.78 o                         
   7  13   5       2589.01       2350.14        67.84 o                         
   8  13   5       2981.43       2503.22        77.59 o                         
   9  13   5      11735.70      11698.46       150.64 o                         
  10  13   5       3379.01       3847.66        86.78 o                         
  11  13   5       3644.46       3649.57        85.01 o                         
  12  13   5        191.49        195.57        71.95 o                         
  13  13   5      10644.93      10830.78       169.10 o                         
  14  13   5         76.84        395.00        90.32 o                         
  15  13   5       1163.60       1304.19        80.04 o                         
  16  13   5         18.40        -46.73        93.46 o                         
  17  13   5       4129.99       4403.35       114.18 o                         
  18  13   5       1386.11       1371.35        97.52 o                         
  19  13   5        432.87        747.46       144.85 o                         
  20  13   5        824.31        624.25       132.78 o                         
  21  13   5       1775.41       1921.08       212.99 o                         
  22  13   5          3.23        -13.59       134.77 o                         
  23  13   5       1704.91       1600.45       127.20 o                         
  24  13   5         20.47         92.84       111.25 o                         
  25  13   5        899.13        834.77       127.00 o                         
  26  13   5        181.73        140.65       143.54 o                         
   0  14   5      10483.56       9712.88       228.37 o                         
   1  14   5         91.11        346.93        46.25 o                         
   2  14   5        415.03        584.17        59.25 o                         
   3  14   5        706.73        961.18        80.01 o                         
   4  14   5      19454.30      19175.05       199.81 o                         
   5  14   5       2632.91       2306.65        81.72 o                         
   6  14   5         66.31        212.88        71.61 o                         
   7  14   5       8313.86       7808.52       183.56 o                         
   8  14   5      12456.22      12720.28       228.52 o                         
   9  14   5       2771.01       2584.15       122.29 o                         
  10  14   5          1.01        -31.19        62.38 o                         
  11  14   5        510.98        477.53        83.37 o                         
  12  14   5      15174.66      15362.01       305.67 o                         
  13  14   5        202.89        356.34        86.79 o                         
  14  14   5         27.73         34.78        67.40 o                         
  15  14   5         54.92         26.01        81.89 o                         
  16  14   5      13406.96      13940.12       237.95 o                         
  17  14   5          4.02        169.57       167.89 o                         
  18  14   5        345.90        260.63        93.46 o                         
  19  14   5       1064.72       1073.14       120.46 o                         
  20  14   5       6976.34       7400.34       218.37 o                         
  21  14   5        119.38         61.33       118.01 o                         
  22  14   5          8.24         44.99       113.44 o                         
  23  14   5        811.52        784.86       104.63 o                         
  24  14   5       5656.35       5616.05       293.21 o                         
  25  14   5        126.72        -25.75       137.08 o                         
   1  15   5      14663.60      14511.86       166.79 o                         
   2  15   5       1302.77       1755.13        60.09 o                         
   3  15   5      27053.24      28383.70       343.31 o                         
   4  15   5         66.48          4.06        47.65 o                         
   5  15   5      20564.85      19746.24       224.64 o                         
   6  15   5       1124.50       1187.21        84.43 o                         
   7  15   5      18829.68      18333.96       306.22 o                         
   8  15   5          0.10          9.07        65.58 o                         
   9  15   5      25114.33      24418.26       290.72 o                         
  10  15   5        880.63       1407.84       141.64 o                         
  11  15   5      19484.50      19226.44       352.67 o                         
  12  15   5        169.54        -39.83        80.06 o                         
  13  15   5      26495.64      25876.91       324.97 o                         
  14  15   5        127.55        467.63        86.46 o                         
  15  15   5      20404.99      20739.74       510.13 o                         
  16  15   5        222.69        220.12        96.76 o                         
  17  15   5       9588.04       9681.51       244.30 o                         
  18  15   5       1680.77       1651.63        93.74 o                         
  19  15   5       9963.55       9828.29       206.26 o                         
  20  15   5         93.57         44.67       158.44 o                         
  21  15   5       7084.18       7226.81       186.00 o                         
  22  15   5       1290.12       1641.96       112.24 o                         
  23  15   5       7015.70       7375.03       308.38 o                         
  24  15   5         47.84        268.25       186.54 o                         
   0  16   5      28886.21      27502.26       425.19 o                         
   1  16   5        535.69        538.87        53.91 o                         
   2  16   5        326.92        245.44        46.25 o                         
   3  16   5        194.28        196.06        45.51 o                         
   4  16   5      13788.01      13299.95       214.16 o                         
   5  16   5        145.29        122.41        58.67 o                         
   6  16   5        759.68        695.09        63.43 o                         
   7  16   5        301.45        673.85       100.81 o                         
   8  16   5      15539.31      15867.10       224.19 o                         
   9  16   5        119.23        326.80        68.42 o                         
  10  16   5        248.57        292.11        87.59 o                         
  11  16   5       1442.78       1531.77        88.25 o                         
  12  16   5      17327.19      18144.99       263.61 o                         
  13  16   5       1135.48       1341.63        99.47 o                         
  14  16   5          2.00        -40.59        81.19 o                         
  15  16   5       1319.45       1298.21       126.54 o                         
  16  16   5       8191.54       8167.17       162.73 o                         
  17  16   5        828.80        718.77        91.01 o                         
  18  16   5         81.73        -70.75       141.49 o                         
  19  16   5          5.18        138.14        87.75 o                         
  20  16   5       5901.71       6085.87       173.33 o                         
  21  16   5        553.72        797.87       125.11 o                         
  22  16   5         17.96        -16.30       145.18 o                         
   1  17   5        205.31        322.09        88.73 o                         
   2  17   5        214.72        556.61        68.97 o                         
   3  17   5         49.24        247.55        70.06 o                         
   4  17   5        174.10        239.11        82.52 o                         
   5  17   5       1298.59       1579.49        86.03 o                         
   6  17   5        431.02        454.09        86.68 o                         
   7  17   5       1954.11       2035.07        82.52 o                         
   8  17   5        179.53        136.28        82.27 o                         
   9  17   5        143.18        369.60        75.65 o                         
  10  17   5       1291.25       1797.37       152.70 o                         
  11  17   5        166.02        150.04        86.77 o                         
  12  17   5        206.09        297.27        74.45 o                         
  13  17   5        530.22        680.99        93.77 o                         
  14  17   5       1602.90       1454.79       109.33 o                         
  15  17   5        784.77        591.99        99.15 o                         
  16  17   5       1549.79       1057.40       141.16 o                         
  17  17   5        544.24        627.01       163.53 o                         
  18  17   5        203.58        186.09       126.19 o                         
  19  17   5        180.00        -61.42       122.83 o                         
  20  17   5        871.46       1117.40       150.28 o                         
  21  17   5        102.67          2.07       116.84 o                         
   0  18   5      11831.04      11548.66       259.60 o                         
   1  18   5         25.52         94.31        94.49 o                         
   2  18   5          0.67        211.43       119.39 o                         
   3  18   5         53.50        368.53        92.52 o                         
   4  18   5      19698.15      20138.01       283.72 o                         
   5  18   5         29.27        185.36        62.35 o                         
   6  18   5         53.48         68.52        91.75 o                         
   7  18   5        446.75        584.61       101.52 o                         
   8  18   5      18112.33      18195.14       376.33 o                         
   9  18   5         13.48        287.80       104.77 o                         
  10  18   5         39.15        132.29        99.07 o                         
  11  18   5         32.88         57.35        88.49 o                         
  12  18   5      15786.40      15759.12       337.68 o                         
  13  18   5        693.43        811.70       104.95 o                         
  14  18   5         71.01         75.27        97.52 o                         
  15  18   5        840.83        734.25       116.85 o                         
  16  18   5      12391.37      12662.44       260.62 o                         
  17  18   5        511.50        714.04        99.09 o                         
  18  18   5          7.19        -17.75       121.60 o                         
  19  18   5       1926.60       1796.01       148.44 o                         
   1  19   5       7142.49       6905.46       173.05 o                         
   2  19   5        148.59        549.46       119.38 o                         
   3  19   5       9330.04       9423.86       175.07 o                         
   4  19   5        196.86         38.69        87.68 o                         
   5  19   5       5046.45       5473.44       197.87 o                         
   6  19   5        520.34        794.12       158.48 o                         
   7  19   5       7445.44       7284.83       296.07 o                         
   8  19   5        401.87        131.10        98.65 o                         
   9  19   5       2995.29       3193.66       131.38 o                         
  10  19   5        373.04        624.75        85.10 o                         
  11  19   5       3003.16       2746.57       168.77 o                         
  12  19   5         72.53        -57.75       115.50 o                         
  13  19   5       5947.24       6023.07       246.91 o                         
  14  19   5        323.04        347.48       116.84 o                         
  15  19   5       3852.38       3888.61       154.58 o                         
  16  19   5        139.18        323.05       128.44 o                         
  17  19   5       5327.24       5032.44       206.90 o                         
   0  20   5        376.40        686.04       186.25 o                         
   1  20   5        906.08       1209.43       160.66 o                         
   2  20   5          6.36        -47.40        94.79 o                         
   3  20   5         92.73        108.40        93.52 o                         
   4  20   5        475.56        462.20       119.85 o                         
   5  20   5          4.03         13.84       101.25 o                         
   6  20   5         40.06         37.94       199.92 o                         
   7  20   5        425.79        608.22       121.90 o                         
   8  20   5         36.44        224.09       107.18 o                         
   9  20   5          0.39        -64.52       129.04 o                         
  10  20   5         11.39        122.38       102.93 o                         
  11  20   5        280.41        658.40       156.61 o                         
  12  20   5         91.18        226.86       126.84 o                         
  13  20   5        236.14        443.36       160.27 o                         
  14  20   5          1.58         67.36       200.66 o                         
   1  21   5       2189.86       1808.97       127.43 o                         
   2  21   5        252.82        410.20       107.63 o                         
   3  21   5       1609.55       1544.74       248.87 o                         
   4  21   5        354.99        467.76       111.23 o                         
   5  21   5       3203.82       2824.76       138.46 o                         
   6  21   5         10.21         35.26       133.81 o                         
   7  21   5       3040.04       2740.31       148.22 o                         
   8  21   5        224.56        -92.53       185.06 o                         
   9  21   5       4626.76       4141.07       166.85 o                         
  10  21   5        339.64        598.07       216.34 o                         
  11  21   5       1840.47       1311.52       145.83 o                         
   0  22   5      13296.47      13689.39       401.96 o                         
   1  22   5        529.77        603.66       115.15 o                         
   2  22   5          8.68         24.09       184.63 o                         
   3  22   5        554.97        296.56       249.74 o                         
   4  22   5      11971.77      11887.30       337.32 o                         
   5  22   5         19.35        574.78       183.46 o                         
   0   0   6     141756.62     132848.86      2436.12 o                         
   1   0   6      23606.93      15844.64       231.02 o                         
   2   0   6      91520.31      79392.55       947.25 o                         
   3   0   6      30358.91      38285.94       457.77 o                         
   4   0   6      40047.35      54557.46       755.44 o                         
   5   0   6     220437.86     250463.70      4498.13 o                         
   6   0   6      15889.45      19590.73       373.05 o                         
   7   0   6      25363.76      22767.62       359.44 o                         
   8   0   6      35785.64      32273.39       455.12 o                         
   9   0   6      52605.51      47968.21       660.49 o                         
  10   0   6       8497.91       8993.75       116.32 o                         
  11   0   6     101188.71     105267.67      1395.73 o                         
  12   0   6      43040.70      41029.07       507.38 o                         
  13   0   6      33136.93      32978.91       431.13 o                         
  14   0   6      15660.36      17189.93       227.77 o                         
  15   0   6      71652.39      67199.49      8147.97 o                         
  16   0   6       6341.04       6920.30       309.02 o                         
  17   0   6      37152.28      35766.04       767.38 o                         
  18   0   6       6587.51       5558.31       152.29 o                         
  19   0   6       8203.44       7612.89       259.02 o                         
  20   0   6      19115.86      18345.27       471.95 o                         
  21   0   6      21951.88      22496.91       535.47 o                         
  22   0   6       1323.31       1425.44       109.35 o                         
  23   0   6      10349.98      10021.30       307.10 o                         
  24   0   6      24155.09      24265.03       508.92 o                         
  25   0   6      16536.05      16832.95       393.39 o                         
  26   0   6        331.13        408.98       118.36 o                         
  27   0   6      12414.63      12716.84       705.31 o                         
  28   0   6       6664.86       7808.19       274.01 o                         
  29   0   6       7021.13       7148.99       249.42 o                         
  30   0   6        103.62         18.39       202.16 o                         
  31   0   6      15125.08      15770.62       540.25 o                         
  32   0   6       1890.57       1415.73       209.75 o                         
   1   1   6       2460.62       2322.80        37.26 o                         
   2   1   6      38568.34      38155.22       369.32 o                         
   3   1   6       1114.78       1663.32        30.54 o                         
   4   1   6      33190.02      33290.05       305.86 o                         
   5   1   6      23873.03      24570.93       183.05 o                         
   6   1   6     131112.67     124723.70       947.84 o                         
   7   1   6       3487.26       3750.17        48.16 o                         
   8   1   6      17843.22      18953.15       195.63 o                         
   9   1   6      66850.37      72629.12       548.68 o                         
  10   1   6      52787.34      52340.16       426.42 o                         
  11   1   6      24933.97      27806.37       409.61 o                         
  12   1   6       1664.27       1602.89        29.89 o                         
  13   1   6      12751.07      13202.96       169.58 o                         
  14   1   6      32419.31      29401.94       263.78 o                         
  15   1   6       4476.35       4678.90       103.73 o                         
  16   1   6         10.72         36.47        55.06 o                         
  17   1   6        924.87        599.43        58.51 o                         
  18   1   6      16197.98      14714.67       282.66 o                         
  19   1   6        116.41         98.73        46.99 o                         
  20   1   6       3555.77       3153.80        86.45 o                         
  21   1   6       6517.66       7085.75       151.60 o                         
  22   1   6       6493.34       6780.18       156.57 o                         
  23   1   6       1082.67       1203.10       103.47 o                         
  24   1   6        535.14        521.38       109.98 o                         
  25   1   6       5780.70       5507.43       230.79 o                         
  26   1   6       6019.39       6591.07       213.81 o                         
  27   1   6       3375.85       3758.00       200.29 o                         
  28   1   6        117.90        -63.77       127.55 o                         
  29   1   6        294.52         27.75       170.48 o                         
  30   1   6       6649.75       7249.83       235.53 o                         
  31   1   6        488.33        337.09       170.83 o                         
  32   1   6        127.96        102.62       171.32 o                         
   0   2   6      15384.57      21534.13       458.07 o                         
   1   2   6       9652.57      14266.11       141.59 o                         
   2   2   6       1400.88        771.67        25.87 o                         
   3   2   6       5552.62      10324.48       124.36 o                         
   4   2   6      69927.65      84331.23       644.10 o                         
   6   2   6       4078.18       6103.71        81.71 o                         
   7   2   6       2531.52       1651.79        24.58 o                         
   8   2   6      18139.62      15011.02       124.88 o                         
   9   2   6        394.41         13.90        20.31 o                         
  10   2   6       6489.32       7262.14        94.44 o                         
  11   2   6      61742.90      72802.62       533.69 o                         
  12   2   6       8942.09       8672.52        81.86 o                         
  13   2   6       5994.71       6462.41        78.42 o                         
  14   2   6       8270.35       8114.02       117.89 o                         
  15   2   6       2777.32       2636.27        87.49 o                         
  16   2   6       1352.97       1786.68        47.96 o                         
  17   2   6       1147.54        927.78        83.14 o                         
  18   2   6        458.94        188.90        78.33 o                         
  19   2   6       4852.15       4892.53        98.50 o                         
  20   2   6       3921.43       3579.26       113.95 o                         
  21   2   6        278.28         49.27        58.76 o                         
  22   2   6        553.64        181.94        71.47 o                         
  23   2   6       4619.08       4600.41       116.30 o                         
  24   2   6        972.61        791.17       128.33 o                         
  25   2   6        908.42        786.62        81.26 o                         
  26   2   6          0.21          2.86        77.71 o                         
  27   2   6       2381.22       2690.43       124.11 o                         
  28   2   6        654.65        754.17       160.65 o                         
  29   2   6        268.80        202.68       138.84 o                         
  30   2   6        168.47          9.21       133.39 o                         
  31   2   6       3163.07       2861.56       155.10 o                         
  32   2   6        769.45        171.51       153.75 o                         
   1   3   6      17633.65      17756.76       165.61 o                         
   2   3   6      64191.07      62382.01       554.34 o                         
   3   3   6      47326.54      43851.63       319.85 o                         
   4   3   6       2967.93       4897.81        43.41 o                         
   5   3   6     106034.34     109800.13       830.84 o                         
   6   3   6     147284.45     148289.34      1060.24 o                         
   7   3   6     100516.40     102821.02       719.38 o                         
   8   3   6        938.69        994.80        36.20 o                         
   9   3   6      24746.06      25476.47       207.41 o                         
  10   3   6     182604.77     172003.44      1268.07 o                         
  11   3   6       8254.71       7735.25        77.59 o                         
  12   3   6       6568.77       6714.91        69.52 o                         
  13   3   6      27163.53      26966.86       314.55 o                         
  14   3   6     113700.78     113748.40      1061.37 o                         
  15   3   6       3707.85       3632.94        76.54 o                         
  16   3   6          6.14         26.23        40.93 o                         
  17   3   6       7949.93       7181.43        99.90 o                         
  18   3   6      49749.39      48585.79       530.83 o                         
  19   3   6       1632.51       1274.34        50.80 o                         
  20   3   6        451.48        370.69        64.95 o                         
  21   3   6      14302.14      14561.95       225.23 o                         
  22   3   6      25422.26      25842.18       482.33 o                         
  23   3   6      10612.50      10710.57       291.34 o                         
  24   3   6        360.37        461.38        71.30 o                         
  25   3   6       3409.37       3457.31       121.51 o                         
  26   3   6      17705.82      18634.73       382.19 o                         
  27   3   6       5240.01       5420.30       151.62 o                         
  28   3   6        259.55         77.80        90.50 o                         
  29   3   6       2017.33       1978.26       334.33 o                         
  30   3   6      16351.52      17492.46       529.39 o                         
  31   3   6       1725.91       1883.18       178.11 o                         
  32   3   6         70.59        107.41       264.13 o                         
   0   4   6      11395.01      16638.18       165.76 o                         
   1   4   6     576983.94     586180.19      6222.22 o                         
   2   4   6      12449.25       8732.46        74.07 o                         
   3   4   6      14543.81       9749.92       100.88 o                         
   4   4   6      64288.70      58773.89       424.46 o                         
   5   4   6     142880.25     135611.81      1016.80 o                         
   6   4   6       3235.72       5187.72        70.08 o                         
   7   4   6      53068.30      58021.00       406.11 o                         
   8   4   6      70793.95      74491.86       527.89 o                         
   9   4   6      59728.63      65338.73       459.01 o                         
  10   4   6       5400.36       5986.49        58.10 o                         
  11   4   6      13138.95      10244.75        86.37 o                         
  12   4   6      20102.29      19363.77       163.28 o                         
  13   4   6      57996.46      53732.56       458.51 o                         
  14   4   6       1641.02       1408.30        37.18 o                         
  15   4   6      34246.61      32212.59       406.86 o                         
  16   4   6      10771.50       9500.89       113.71 o                         
  17   4   6      30732.88      31790.10       373.04 o                         
  18   4   6       1481.35       1698.21        87.54 o                         
  19   4   6      18881.60      17393.12       313.05 o                         
  20   4   6       9362.45       9847.07       196.75 o                         
  21   4   6      29549.06      30312.72       416.03 o                         
  22   4   6          0.91         21.49        62.36 o                         
  23   4   6       1405.82       1361.75       118.93 o                         
  24   4   6       9665.44       9864.71       187.14 o                         
  25   4   6      11488.86      11814.13       422.08 o                         
  26   4   6        397.52        504.69        92.22 o                         
  27   4   6       2037.52       1965.71       112.35 o                         
  28   4   6       4630.22       4283.49       170.74 o                         
  29   4   6       6366.59       6284.94       209.09 o                         
  30   4   6        225.71        300.57       129.45 o                         
  31   4   6       1617.79       1771.87       414.78 o                         
  32   4   6       1412.25       1043.80       189.08 o                         
   1   5   6       8737.71       8800.91        73.57 o                         
   2   5   6      18292.77      20029.21       155.45 o                         
   3   5   6      14420.91      14501.24       105.58 o                         
   4   5   6      10010.60      11792.01        86.52 o                         
   5   5   6       1225.38       1217.41        33.91 o                         
   6   5   6        172.23        205.39        20.14 o                         
   7   5   6        502.57        509.78        34.94 o                         
   8   5   6       8724.01       7390.83        63.74 o                         
   9   5   6       4793.74       5603.90        69.44 o                         
  10   5   6        804.06        805.87        31.13 o                         
  11   5   6      12494.37      14225.45       121.76 o                         
  12   5   6      20417.68      20360.35       194.48 o                         
  13   5   6       8725.30       9804.93       112.55 o                         
  14   5   6       2359.96       2139.80        60.57 o                         
  15   5   6       1166.95        881.34        67.84 o                         
  16   5   6        255.78        160.29        55.15 o                         
  17   5   6       2728.60       2969.14        74.93 o                         
  18   5   6       7545.15       6889.08       123.63 o                         
  19   5   6        253.16        228.99        92.84 o                         
  20   5   6       5534.54       5191.64       190.04 o                         
  21   5   6       2896.65       3061.99       128.66 o                         
  22   5   6        515.22        381.54       117.22 o                         
  23   5   6         24.93        153.30       173.01 o                         
  24   5   6        186.18         44.68        83.22 o                         
  25   5   6         70.72         50.98        73.62 o                         
  26   5   6          0.68        106.30        79.62 o                         
  27   5   6        131.02         10.83       105.36 o                         
  28   5   6       2023.59       1934.94       134.83 o                         
  29   5   6         72.80        -15.08        74.94 o                         
  30   5   6        560.23        761.59       145.57 o                         
  31   5   6          3.82        -83.95       212.67 o                         
   0   6   6      19135.86      24443.41       246.80 o                         
   1   6   6      25785.48      30081.98       241.75 o                         
   2   6   6      10883.39      13011.74        98.23 o                         
   3   6   6      56152.56      53060.41       351.07 o                         
   4   6   6      32042.84      30586.86       216.21 o                         
   5   6   6      28252.68      26461.32       185.41 o                         
   6   6   6       2833.37       4849.06        53.79 o                         
   7   6   6      63816.48      66547.70       449.99 o                         
   8   6   6      55175.26      60577.21       439.71 o                         
   9   6   6      68237.63      68837.04       510.42 o                         
  10   6   6       5260.47       4912.87        73.08 o                         
  11   6   6      36967.57      36700.78       322.73 o                         
  12   6   6      33856.40      33355.43       386.79 o                         
  13   6   6      10559.86      10630.21       116.97 o                         
  14   6   6         51.01        -27.37        54.75 o                         
  15   6   6      29236.62      28867.86       307.82 o                         
  16   6   6      14395.08      12995.59       160.70 o                         
  17   6   6       3541.51       3008.49        67.90 o                         
  18   6   6       1167.04        961.52        64.12 o                         
  19   6   6      35564.93      35125.52       398.66 o                         
  20   6   6       3620.75       3699.36       118.60 o                         
  21   6   6       9266.42       8251.24       140.85 o                         
  22   6   6       1435.35       1459.11       126.15 o                         
  23   6   6      10123.69      10615.45       309.70 o                         
  24   6   6       2815.27       2852.90       131.59 o                         
  25   6   6       4954.24       5206.14       124.90 o                         
  26   6   6          1.86        -38.13       105.54 o                         
  27   6   6      10136.01      10692.45       277.31 o                         
  28   6   6       3099.58       2634.11       141.56 o                         
  29   6   6       6487.83       6553.05       257.60 o                         
  30   6   6          8.33        142.49       124.15 o                         
  31   6   6       1903.96       1549.12       150.19 o                         
   1   7   6      38369.58      36776.32       332.88 o                         
   2   7   6     183869.62     181316.44      1209.68 o                         
   3   7   6      45343.00      45374.86       313.44 o                         
   4   7   6        423.80        468.00        22.62 o                         
   5   7   6      18443.78      17141.47       146.80 o                         
   6   7   6      92695.31      83115.57       615.13 o                         
   7   7   6      11068.35      10450.23        90.62 o                         
   8   7   6        192.37        345.71        19.24 o                         
   9   7   6      22367.54      23186.92       187.17 o                         
  10   7   6      71281.38      69338.12       586.78 o                         
  11   7   6      29858.10      30185.02       284.91 o                         
  12   7   6       5417.47       5236.54        99.27 o                         
  13   7   6       2052.75       1643.58        62.05 o                         
  14   7   6      48049.89      44574.09       420.36 o                         
  15   7   6      18967.85      17876.55       183.91 o                         
  16   7   6       3772.60       3795.40        76.44 o                         
  17   7   6      16652.44      16744.31       197.30 o                         
  18   7   6      72012.15      70978.51       726.47 o                         
  19   7   6       7828.78       8196.36       125.31 o                         
  20   7   6       1420.03       1298.97       122.50 o                         
  21   7   6       1047.58       1154.31        77.37 o                         
  22   7   6      32670.05      34614.05       500.28 o                         
  23   7   6       1614.36       1796.65       120.70 o                         
  24   7   6        462.47        461.13        66.91 o                         
  25   7   6       3509.37       3366.20       211.61 o                         
  26   7   6      16456.67      16371.67       346.53 o                         
  27   7   6       2876.55       2943.24       151.29 o                         
  28   7   6       1347.32       1575.83       154.76 o                         
  29   7   6       1314.42       1817.09       197.85 o                         
  30   7   6       4594.03       4619.38       210.94 o                         
  31   7   6       1714.35       1611.76       137.11 o                         
   0   8   6       1893.25       2204.99        79.32 o                         
   1   8   6      30913.26      29851.88       228.79 o                         
   2   8   6        173.80        495.76        29.24 o                         
   3   8   6      91263.57      92593.42       682.16 o                         
   4   8   6       2929.52       3018.25        41.14 o                         
   5   8   6      16080.46      16681.08       176.14 o                         
   6   8   6       1600.76       1340.67        34.09 o                         
   7   8   6       4295.93       4109.81        70.65 o                         
   8   8   6       4770.64       3939.40       116.28 o                         
   9   8   6       6444.02       6389.04        70.68 o                         
  10   8   6        123.82        145.88        22.49 o                         
  11   8   6         75.05         18.27        34.75 o                         
  12   8   6       1218.68       1071.07        40.44 o                         
  13   8   6      12739.04      12061.51       131.28 o                         
  14   8   6       7192.45       6731.06        94.09 o                         
  15   8   6        870.83        810.42        58.34 o                         
  16   8   6       5568.94       5989.09       129.24 o                         
  17   8   6      13131.76      13372.76       180.39 o                         
  18   8   6         60.97         34.39        47.41 o                         
  19   8   6       2274.08       2567.45        87.89 o                         
  20   8   6         79.91         68.08        74.14 o                         
  21   8   6       1341.88       1479.66        82.95 o                         
  22   8   6         61.27        -36.33        73.95 o                         
  23   8   6        590.11        437.64        90.10 o                         
  24   8   6        672.76        687.55       234.05 o                         
  25   8   6       1237.91       1135.03       118.27 o                         
  26   8   6        109.76        -50.02       100.03 o                         
  27   8   6         24.75        -38.91       101.41 o                         
  28   8   6        620.63        653.49       126.96 o                         
  29   8   6        402.02        366.91       168.32 o                         
  30   8   6         29.61        -68.98       137.96 o                         
   1   9   6      13295.64      13378.09       116.68 o                         
   2   9   6      35245.20      34750.98       277.54 o                         
   3   9   6       4724.10       5072.78        85.75 o                         
   4   9   6      13321.74      13967.38       124.94 o                         
   5   9   6       9686.37       8272.62        87.33 o                         
   6   9   6      36136.78      35174.30       316.98 o                         
   7   9   6       2587.55       2408.43        54.05 o                         
   8   9   6       1777.23       1568.37        50.33 o                         
   9   9   6      11279.24      11648.57       155.76 o                         
  10   9   6      17758.13      18912.81       185.45 o                         
  11   9   6      15793.27      15839.54       176.87 o                         
  12   9   6         12.76        -15.33        30.66 o                         
  13   9   6       6104.03       6123.61       111.24 o                         
  14   9   6       4417.45       4050.58       138.36 o                         
  15   9   6       3124.53       2710.24       117.52 o                         
  16   9   6       4657.15       4233.34       122.03 o                         
  17   9   6       5740.70       5749.76       102.49 o                         
  18   9   6      10883.75      10908.75       225.34 o                         
  19   9   6       8030.66       7981.16       140.75 o                         
  20   9   6        214.92          9.71        66.91 o                         
  21   9   6         94.61         51.38        78.20 o                         
  22   9   6       7438.62       7675.71       231.20 o                         
  23   9   6        791.53        881.16       118.23 o                         
  24   9   6         65.73        123.08        93.21 o                         
  25   9   6        851.97        748.25       195.64 o                         
  26   9   6       9497.97       9228.74       221.60 o                         
  27   9   6         92.68        -75.90       151.79 o                         
  28   9   6        389.45        325.81       167.81 o                         
  29   9   6        621.41        306.24       223.47 o                         
   0  10   6      67672.20      65122.62       778.98 o                         
   1  10   6      44903.02      43886.20       424.59 o                         
   2  10   6        206.91        131.53        46.84 o                         
   3  10   6      62000.01      59593.92       496.83 o                         
   4  10   6      44006.32      44302.79       384.62 o                         
   5  10   6      35388.96      31686.22       289.73 o                         
   6  10   6        288.57        121.74        41.08 o                         
   7  10   6      68579.98      68677.16       643.88 o                         
   8  10   6      28902.85      28356.42       317.88 o                         
   9  10   6      47410.65      46795.90       432.97 o                         
  10  10   6       1256.77       1120.52        71.76 o                         
  11  10   6      25517.98      23864.43       242.10 o                         
  12  10   6      21018.84      19762.36       208.90 o                         
  13  10   6      22628.62      22002.05       234.73 o                         
  14  10   6       1317.91       1022.04        72.28 o                         
  15  10   6      18199.03      17797.73       204.27 o                         
  16  10   6      27405.26      26894.15       323.51 o                         
  17  10   6      18978.44      17940.62       298.43 o                         
  18  10   6       2856.69       2591.68       104.38 o                         
  19  10   6      16878.23      16625.32       274.44 o                         
  20  10   6       7392.85       7578.19       153.23 o                         
  21  10   6      12700.59      13405.05       235.35 o                         
  22  10   6       3187.87       3191.37       157.71 o                         
  23  10   6      12287.83      12971.00       229.11 o                         
  24  10   6       4093.83       3969.11       130.28 o                         
  25  10   6      10942.78      11154.52       282.66 o                         
  26  10   6          2.11        -80.10       160.20 o                         
  27  10   6       4286.21       4475.95       180.21 o                         
  28  10   6       2209.54       2131.69       179.18 o                         
  29  10   6       3826.62       4041.98       206.11 o                         
   1  11   6       7853.80       7148.81       126.46 o                         
   2  11   6      40884.74      38641.29       469.07 o                         
   3  11   6      16972.87      15733.32       169.85 o                         
   4  11   6       6045.83       6586.68        94.08 o                         
   5  11   6       5700.22       5899.15       123.72 o                         
   6  11   6      38714.60      36532.27       366.53 o                         
   7  11   6       5306.84       5051.93        85.57 o                         
   8  11   6        234.24         92.16        57.59 o                         
   9  11   6        551.65        817.39        69.01 o                         
  10  11   6      33349.50      30145.27       321.14 o                         
  11  11   6        366.53        506.85        75.62 o                         
  12  11   6          7.29        -26.89        53.78 o                         
  13  11   6       6998.08       6852.51       116.42 o                         
  14  11   6      16105.41      15177.33       216.76 o                         
  15  11   6      10951.37      11094.17       163.20 o                         
  16  11   6       1434.40       1258.58        75.98 o                         
  17  11   6       3706.47       4256.24       124.50 o                         
  18  11   6       8471.10       8626.90       226.91 o                         
  19  11   6       5241.99       5872.10       120.63 o                         
  20  11   6        911.42        746.96        83.89 o                         
  21  11   6        200.38        238.38        92.65 o                         
  22  11   6       9950.01      10168.14       208.23 o                         
  23  11   6       4049.72       3729.89       141.17 o                         
  24  11   6         76.71         98.38        86.89 o                         
  25  11   6        113.87        -36.53       221.65 o                         
  26  11   6       5395.46       5791.95       348.93 o                         
  27  11   6        220.92        491.03       165.99 o                         
  28  11   6         47.47        -16.82       136.19 o                         
   0  12   6       2055.14       2097.30        98.84 o                         
   1  12   6      21470.91      21767.89       198.00 o                         
   2  12   6        850.92        718.43        60.14 o                         
   3  12   6        887.61        642.76        68.38 o                         
   4  12   6        443.69        925.11        79.16 o                         
   5  12   6      13298.34      12361.55       179.33 o                         
   6  12   6         58.16          7.64        52.27 o                         
   7  12   6       2576.48       2701.31        71.53 o                         
   8  12   6       1622.47       1727.91       121.43 o                         
   9  12   6       7050.11       7241.51       173.05 o                         
  10  12   6       1066.86        894.28        81.46 o                         
  11  12   6       1153.44       1257.33        84.65 o                         
  12  12   6       1051.67       1147.34        84.96 o                         
  13  12   6       1107.78        944.74       101.82 o                         
  14  12   6        654.34        684.99        84.29 o                         
  15  12   6        841.46        677.54        71.42 o                         
  16  12   6        156.66        428.75       169.77 o                         
  17  12   6       2163.36       2182.48       115.90 o                         
  18  12   6        238.09        168.78        78.49 o                         
  19  12   6        110.01         52.34        96.78 o                         
  20  12   6        465.41        448.80       140.54 o                         
  21  12   6       2557.81       2871.65       137.63 o                         
  22  12   6         33.88        151.74       140.50 o                         
  23  12   6         21.96        190.49       122.07 o                         
  24  12   6        331.25        158.60       100.33 o                         
  25  12   6        790.22        868.75       160.99 o                         
  26  12   6          8.87         -1.12       196.12 o                         
  27  12   6         83.20        163.28       176.92 o                         
   1  13   6      18181.04      18326.52       175.26 o                         
   2  13   6      47838.80      47707.76       462.16 o                         
   3  13   6       7200.99       7283.21       139.03 o                         
   4  13   6         31.82         -0.11        50.15 o                         
   5  13   6      12002.78      10952.27       189.99 o                         
   6  13   6      47758.83      47317.59       472.92 o                         
   7  13   6      13694.16      12836.19       162.88 o                         
   8  13   6        466.61        615.69        65.30 o                         
   9  13   6       3109.25       3254.99       133.10 o                         
  10  13   6      47520.46      47184.42       500.69 o                         
  11  13   6       7183.07       8319.25       146.73 o                         
  12  13   6        745.84        873.74       113.45 o                         
  13  13   6       7313.50       7280.84       297.84 o                         
  14  13   6      23526.32      23653.42       293.69 o                         
  15  13   6      11748.05      11693.92       257.37 o                         
  16  13   6        908.40       1078.20       178.99 o                         
  17  13   6       3133.81       3423.76       105.79 o                         
  18  13   6      19879.25      21521.92       346.93 o                         
  19  13   6       3722.61       4079.27       188.74 o                         
  20  13   6        917.48        935.05        98.94 o                         
  21  13   6       3856.76       3838.80       185.84 o                         
  22  13   6      14955.88      15087.20       276.11 o                         
  23  13   6       2554.13       2169.84       151.40 o                         
  24  13   6         57.46        358.96       116.86 o                         
  25  13   6       2299.66       2606.18       321.77 o                         
  26  13   6       5507.81       5190.26       211.76 o                         
   0  14   6      14760.72      15805.96       314.18 o                         
   1  14   6        552.18        766.43        43.80 o                         
   2  14   6         63.27        -17.27        34.55 o                         
   3  14   6       7193.20       7208.12       110.91 o                         
   4  14   6      19970.23      21090.54       294.76 o                         
   5  14   6       1804.47       1696.52        64.03 o                         
   6  14   6       1827.82       1570.86        85.21 o                         
   7  14   6      21137.72      20781.81       268.97 o                         
   8  14   6       3272.80       4305.24       187.72 o                         
   9  14   6       8137.24       7980.48       213.64 o                         
  10  14   6         63.21         -4.70        63.34 o                         
  11  14   6      22090.96      21232.85       258.03 o                         
  12  14   6       8490.94       9229.62       169.43 o                         
  13  14   6       7149.98       7214.03       133.94 o                         
  14  14   6         17.43         -9.04        89.04 o                         
  15  14   6       8746.54       7780.71       146.36 o                         
  16  14   6       6173.92       6856.76       186.17 o                         
  17  14   6       7378.10       6642.11       173.17 o                         
  18  14   6         28.42        -17.25       121.14 o                         
  19  14   6       4064.66       4191.56       125.91 o                         
  20  14   6       4394.22       4773.48       195.25 o                         
  21  14   6       5036.90       4583.39       156.40 o                         
  22  14   6        164.11        232.52       121.96 o                         
  23  14   6       6609.47       7315.83       204.21 o                         
  24  14   6       3893.00       4082.27       200.80 o                         
  25  14   6       2537.33       2205.80       143.30 o                         
   1  15   6         16.62         31.62        58.48 o                         
   2  15   6        856.93       1060.01        50.40 o                         
   3  15   6       2514.42       2684.87       103.66 o                         
   4  15   6         43.19        102.47        67.19 o                         
   5  15   6          5.94        131.78        68.10 o                         
   6  15   6         70.43        287.60        81.32 o                         
   7  15   6        726.90        754.62        65.51 o                         
   8  15   6        801.76        878.61       101.52 o                         
   9  15   6          2.55        224.85        75.67 o                         
  10  15   6        501.46        726.56        90.16 o                         
  11  15   6        129.45        -32.67        78.95 o                         
  12  15   6        591.80        663.93        81.89 o                         
  13  15   6       1067.60       1241.91        89.97 o                         
  14  15   6        182.93        240.53        91.11 o                         
  15  15   6          2.75         -4.81        89.40 o                         
  16  15   6        854.97        802.80        88.08 o                         
  17  15   6        212.52        -36.04        79.34 o                         
  18  15   6        344.44        194.27        95.68 o                         
  19  15   6       1437.33       1357.79       165.24 o                         
  20  15   6        222.21        211.01       133.35 o                         
  21  15   6       1578.57       1246.50       131.17 o                         
  22  15   6        198.84        675.43       144.56 o                         
  23  15   6        177.01         61.91       140.92 o                         
  24  15   6        227.45         74.79       151.17 o                         
   0  16   6        185.33        496.33        98.80 o                         
   1  16   6       6050.99       5974.62        97.66 o                         
   2  16   6       1268.27       1105.02        74.11 o                         
   3  16   6      14172.23      13745.33       210.20 o                         
   4  16   6       1700.99       1966.57       157.75 o                         
   5  16   6      11386.54      10781.04       159.88 o                         
   6  16   6          0.14        -32.50        64.99 o                         
   7  16   6       6420.78       6741.51       172.62 o                         
   8  16   6       6040.94       5771.64       116.56 o                         
   9  16   6       6221.20       6085.38       143.23 o                         
  10  16   6        138.47        -31.36        95.38 o                         
  11  16   6       8077.43       8042.02       193.09 o                         
  12  16   6       2309.19       2209.08       108.02 o                         
  13  16   6      13344.68      13111.12       284.96 o                         
  14  16   6        342.16        354.62        90.00 o                         
  15  16   6       1297.35       1316.40        84.67 o                         
  16  16   6       1200.64       1013.83        96.81 o                         
  17  16   6       7532.42       8216.93       248.15 o                         
  18  16   6        582.59        442.49       105.15 o                         
  19  16   6       1601.28       1100.29       112.52 o                         
  20  16   6       4652.84       4585.76       200.51 o                         
  21  16   6       3550.34       3462.86       163.58 o                         
  22  16   6        719.98        586.42       205.92 o                         
   1  17   6       4361.65       4202.41       101.85 o                         
   2  17   6      19906.27      20839.43       263.89 o                         
   3  17   6       5137.13       4873.43       128.99 o                         
   4  17   6          8.79         38.22        72.39 o                         
   5  17   6       5415.88       5605.68       176.77 o                         
   6  17   6      24705.30      24752.16       314.37 o                         
   7  17   6       2590.37       2891.55       112.10 o                         
   8  17   6         20.55         71.91        64.69 o                         
   9  17   6       5262.38       5160.84       128.02 o                         
  10  17   6      18770.71      19164.77       267.32 o                         
  11  17   6       5510.58       5787.24       155.46 o                         
  12  17   6          4.22         91.01        68.79 o                         
  13  17   6        823.96        795.36        86.84 o                         
  14  17   6      16627.09      17727.66       296.53 o                         
  15  17   6       1046.06       1214.51       149.46 o                         
  16  17   6        344.40        332.21        97.43 o                         
  17  17   6       2873.06       2632.41       134.80 o                         
  18  17   6       9827.01      10181.70       375.74 o                         
  19  17   6       1964.24       1694.45       162.35 o                         
  20  17   6        400.03        337.48       154.39 o                         
  21  17   6       2865.70       2859.52       148.36 o                         
   0  18   6       1490.78       1689.17       166.45 o                         
   1  18   6       2569.69       2238.13        91.49 o                         
   2  18   6        273.24        189.69       119.54 o                         
   3  18   6         55.10          9.22        83.41 o                         
   4  18   6       1336.72       1676.75        91.79 o                         
   5  18   6       1640.39       1854.60       133.92 o                         
   6  18   6        528.79        399.86        95.31 o                         
   7  18   6        772.04        904.00        81.35 o                         
   8  18   6       1606.40       1758.90        92.91 o                         
   9  18   6       1602.65       1367.37       110.66 o                         
  10  18   6        121.58        -44.02        88.03 o                         
  11  18   6        102.95        160.42       131.21 o                         
  12  18   6        596.61        776.21       111.77 o                         
  13  18   6        457.10        704.35       151.19 o                         
  14  18   6         98.37        148.62       107.12 o                         
  15  18   6       1341.23       1375.98       123.25 o                         
  16  18   6       1260.47       1366.95       133.31 o                         
  17  18   6        379.45        393.49       133.94 o                         
  18  18   6         89.14        128.85       133.64 o                         
  19  18   6        647.12        496.36       133.85 o                         
   1  19   6        482.16        543.67       105.88 o                         
   2  19   6       5016.62       5167.72       224.06 o                         
   3  19   6         87.26        154.37        88.00 o                         
   4  19   6         22.65         74.85        79.81 o                         
   5  19   6        573.95        570.70       127.28 o                         
   6  19   6       5127.49       4734.14       148.13 o                         
   7  19   6        535.72        215.14        98.39 o                         
   8  19   6          2.97        -50.84       101.68 o                         
   9  19   6       1242.63        915.95        97.48 o                         
  10  19   6       5643.97       5666.05       192.98 o                         
  11  19   6       1002.58        981.58       116.25 o                         
  12  19   6          0.16        -22.47       128.75 o                         
  13  19   6         64.67        272.00       119.77 o                         
  14  19   6       3494.88       2982.24       158.06 o                         
  15  19   6         37.61        113.81       107.17 o                         
  16  19   6        247.10        212.69       113.96 o                         
   0  20   6        997.47       1442.82       147.93 o                         
   1  20   6       9258.70       8950.87       208.18 o                         
   2  20   6         49.30         85.38       111.73 o                         
   3  20   6       4220.08       4616.00       145.85 o                         
   4  20   6       3164.58       3382.56       172.63 o                         
   5  20   6       8134.94       7812.03       173.15 o                         
   6  20   6        225.11        179.46       103.85 o                         
   7  20   6       4439.33       4584.56       207.30 o                         
   8  20   6       6488.04       6584.57       324.15 o                         
   9  20   6       5254.09       4917.45       281.83 o                         
  10  20   6         25.97         87.04       117.63 o                         
  11  20   6       4426.43       4507.43       267.16 o                         
  12  20   6       3256.07       3191.68       191.99 o                         
  13  20   6       3469.77       3705.49       339.04 o                         
  14  20   6          4.11        -32.32       144.48 o                         
   1  21   6        213.68        284.71       125.46 o                         
   2  21   6      11253.69      11758.92       241.82 o                         
   3  21   6        206.84        649.70       118.91 o                         
   4  21   6       1548.12       1590.33       129.39 o                         
   5  21   6       2039.41       2113.40       118.22 o                         
   6  21   6       5811.35       5808.29       184.16 o                         
   7  21   6        943.79        657.64       123.90 o                         
   8  21   6        517.74        495.68       272.18 o                         
   9  21   6       1305.28       1630.20       229.27 o                         
  10  21   6       3159.18       3016.06       165.94 o                         
   0  22   6        551.96        597.31       176.78 o                         
   1  22   6          6.65        400.02       149.71 o                         
   2  22   6         51.51         86.98       170.24 o                         
   3  22   6         26.94        114.13       157.42 o                         
   4  22   6         11.09        175.46        84.31 o                         
   1   1   7      25972.65      28398.48       319.95 o                         
   2   1   7      22245.73      22135.00       337.37 o                         
   3   1   7       9831.22      11575.04       124.33 o                         
   4   1   7         55.41         -5.03        19.74 o                         
   5   1   7      31667.80      25036.01       267.95 o                         
   6   1   7      38916.66      44869.23       390.44 o                         
   7   1   7        598.87        530.93        45.97 o                         
   8   1   7        725.32       1219.43        36.34 o                         
   9   1   7      52499.63      58669.76       441.26 o                         
  10   1   7      27863.89      30120.50       263.01 o                         
  11   1   7      32297.25      37678.31       310.14 o                         
  12   1   7      27935.95      29730.60       253.98 o                         
  13   1   7      20946.60      15882.89       156.15 o                         
  14   1   7      47532.88      49709.59       561.72 o                         
  15   1   7      11132.97      10070.16       120.72 o                         
  16   1   7       1872.35       1808.98        49.12 o                         
  17   1   7      20350.07      21268.71       329.70 o                         
  18   1   7      21391.23      21750.80       297.85 o                         
  19   1   7      27813.25      27100.69       392.61 o                         
  20   1   7        832.27        691.76       103.07 o                         
  21   1   7       2417.69       2539.70        80.53 o                         
  22   1   7      26688.98      26727.98       454.69 o                         
  23   1   7       2589.82       2677.75       117.42 o                         
  24   1   7         57.49        154.66        68.08 o                         
  25   1   7      11179.22      11036.28       210.29 o                         
  26   1   7       9063.42       9735.43       337.00 o                         
  27   1   7        777.91        713.53       136.81 o                         
  28   1   7         19.00         82.64       165.14 o                         
  29   1   7       5311.60       6084.62       280.52 o                         
  30   1   7       5618.98       5354.77       241.48 o                         
  31   1   7       2053.94       2120.07       157.80 o                         
  32   1   7        313.53        118.55       153.61 o                         
   0   2   7      74083.36      69871.08      1050.74 o                         
   1   2   7       2408.94       1769.36        31.71 o                         
   2   2   7        815.13       1540.20        29.35 o                         
   3   2   7     169960.80     168357.84      1432.45 o                         
   4   2   7      51082.02      51061.29       546.25 o                         
   5   2   7      22798.18      24382.26       252.67 o                         
   6   2   7        145.65         76.94        25.05 o                         
   7   2   7     231895.50     217046.95      1580.49 o                         
   8   2   7     105243.73     110615.03       835.93 o                         
   9   2   7      85369.42      84233.17       609.21 o                         
  10   2   7        655.65        800.25        26.07 o                         
  11   2   7      28538.32      26621.54       212.08 o                         
  12   2   7     115549.88     111109.48       964.19 o                         
  13   2   7     118482.70     114300.69      1114.33 o                         
  14   2   7         12.48         32.69        47.44 o                         
  15   2   7      25501.80      24330.86       263.77 o                         
  16   2   7      45974.58      44328.28       487.41 o                         
  17   2   7      26155.65      23443.83       297.09 o                         
  18   2   7       3391.53       3559.52        89.41 o                         
  19   2   7      20057.35      19823.11       273.93 o                         
  20   2   7      20941.62      21153.18       377.46 o                         
  21   2   7      15140.50      14923.83       211.95 o                         
  22   2   7        990.44       1127.07        82.55 o                         
  23   2   7      18492.53      20246.73       456.32 o                         
  24   2   7      12968.69      12748.57       249.07 o                         
  25   2   7      17262.08      18593.16       391.62 o                         
  26   2   7        155.78        134.68        85.89 o                         
  27   2   7       4807.53       5238.53       275.00 o                         
  28   2   7       5643.01       5903.06       176.56 o                         
  29   2   7       6086.13       6383.94       280.48 o                         
  30   2   7        490.93        296.13       122.43 o                         
  31   2   7       1188.57        984.01       151.02 o                         
  32   2   7       5159.89       5569.97       238.25 o                         
   1   3   7       7819.77       7266.10        93.81 o                         
   2   3   7      60437.55      58681.29       427.44 o                         
   3   3   7      23375.11      21165.80       211.37 o                         
   4   3   7       3718.03       3050.88        48.39 o                         
   5   3   7        338.24        467.96        31.53 o                         
   6   3   7      47614.14      48403.20       364.35 o                         
   7   3   7      58937.70      67223.16       504.25 o                         
   8   3   7       5008.56       4524.95        72.44 o                         
   9   3   7       3450.34       5681.84        88.08 o                         
  10   3   7      29301.72      29270.79       226.50 o                         
  11   3   7      14190.21      11133.68        98.45 o                         
  12   3   7      10462.62      10521.70       158.68 o                         
  13   3   7      10929.37      11836.91       155.20 o                         
  14   3   7       1375.20       1554.27        41.58 o                         
  15   3   7       9945.92      10988.38       148.32 o                         
  16   3   7         28.72         -2.38        49.56 o                         
  17   3   7         37.05         43.38        44.98 o                         
  18   3   7        721.68        733.38        60.90 o                         
  19   3   7       2911.51       2513.44        69.68 o                         
  20   3   7       1768.54       1700.85        73.35 o                         
  21   3   7        100.57        113.51        69.25 o                         
  22   3   7       3834.99       3505.73        98.99 o                         
  23   3   7       4925.19       4797.02       171.97 o                         
  24   3   7       1546.53       1754.54        81.91 o                         
  25   3   7        856.66        878.89        97.54 o                         
  26   3   7       6615.47       6286.06       156.37 o                         
  27   3   7       1096.59       1033.18       140.02 o                         
  28   3   7       1022.77        785.67       121.48 o                         
  29   3   7         20.01        -52.82       105.65 o                         
  30   3   7         64.79         60.75       129.16 o                         
  31   3   7        109.16        103.06       115.56 o                         
  32   3   7          1.53        -72.16       144.33 o                         
   0   4   7        598.54       1867.04        73.42 o                         
   1   4   7      53352.11      48105.26       434.18 o                         
   2   4   7       8954.03       6685.99        59.60 o                         
   3   4   7     181502.11     208481.56      1512.82 o                         
   4   4   7       4131.97       2621.27        61.87 o                         
   5   4   7      55854.23      63127.15       552.03 o                         
   6   4   7       8138.73       7915.95        61.85 o                         
   7   4   7      27529.39      28354.95       204.07 o                         
   8   4   7       8501.40       9701.01       101.39 o                         
   9   4   7        752.05       1602.70        56.03 o                         
  10   4   7       1399.98       1392.29        28.62 o                         
  11   4   7      11488.41      12147.71       145.28 o                         
  12   4   7       3734.08       2389.53        62.74 o                         
  13   4   7      33018.26      34324.16       429.26 o                         
  14   4   7       2364.89       2614.39        66.36 o                         
  15   4   7      10779.06      10604.22       114.56 o                         
  16   4   7       7339.36       7571.37        91.47 o                         
  17   4   7      28614.23      28484.57       416.52 o                         
  18   4   7          8.49          0.81        52.34 o                         
  19   4   7       9902.15      10731.70       178.64 o                         
  20   4   7       6484.66       5786.95       124.91 o                         
  21   4   7       1729.64       1631.45       145.98 o                         
  22   4   7       1219.13       1306.46       119.07 o                         
  23   4   7       5673.79       6221.69       195.36 o                         
  24   4   7       5944.27       5860.68       176.12 o                         
  25   4   7        274.25        244.66        97.68 o                         
  26   4   7       3120.14       3245.60       183.25 o                         
  27   4   7       2428.72       2449.87       125.74 o                         
  28   4   7       3217.26       3110.64       140.49 o                         
  29   4   7       1342.84       1155.85       109.81 o                         
  30   4   7         72.28        -18.27       116.11 o                         
  31   4   7       2103.99       1957.09       134.06 o                         
   1   5   7     100584.39     101767.51       705.06 o                         
   2   5   7     201318.75     184386.17      1461.49 o                         
   3   5   7      23554.18      22717.81       164.03 o                         
   4   5   7        266.19        331.66        22.27 o                         
   5   5   7      22008.19      24373.49       228.70 o                         
   6   5   7      85090.73      79607.99       586.63 o                         
   7   5   7      55863.24      60674.89       431.10 o                         
   8   5   7        715.13        714.32        31.26 o                         
   9   5   7       1368.15        814.20        25.42 o                         
  10   5   7      24230.89      22474.55       206.50 o                         
  11   5   7      24459.51      20712.52       182.98 o                         
  12   5   7       1019.57        897.80        52.46 o                         
  13   5   7      30359.53      32572.20       310.36 o                         
  14   5   7      72871.66      71547.02       651.25 o                         
  15   5   7      21739.26      21448.48       271.16 o                         
  16   5   7       1643.43       1883.75        49.75 o                         
  17   5   7       9708.83       8972.60       114.47 o                         
  18   5   7      62145.58      62601.78       627.30 o                         
  19   5   7       7229.53       7348.07       210.61 o                         
  20   5   7         20.49        -13.83        69.01 o                         
  21   5   7      17559.74      16107.22       379.45 o                         
  22   5   7      22806.29      23412.59       367.58 o                         
  23   5   7      10650.02      10786.43       185.67 o                         
  24   5   7         65.98        341.09        80.06 o                         
  25   5   7       4173.25       4487.91       153.36 o                         
  26   5   7      15647.96      16514.15       418.03 o                         
  27   5   7       4622.51       4880.34       162.63 o                         
  28   5   7        115.26        120.84        94.37 o                         
  29   5   7       2217.61       1979.41       127.87 o                         
  30   5   7       7063.46       7431.38       214.59 o                         
  31   5   7       2992.32       2680.18       161.23 o                         
   0   6   7     203305.28     185770.36      1844.02 o                         
   1   6   7       5526.72       8292.77        66.17 o                         
   2   6   7       2447.41       1452.46        30.21 o                         
   3   6   7       4271.30       3509.58        43.87 o                         
   4   6   7      68272.66      75500.50       514.82 o                         
   5   6   7      10435.12       8067.24        85.28 o                         
   6   6   7      46256.69      54114.10       369.58 o                         
   7   6   7      17725.56      18948.03       147.35 o                         
   8   6   7       4929.82       4184.05        46.18 o                         
   9   6   7      18736.05      19416.83       163.77 o                         
  10   6   7       2800.25       2777.65        66.39 o                         
  11   6   7       3589.77       2517.32       128.37 o                         
  12   6   7      35824.93      33848.02       325.74 o                         
  13   6   7      18908.11      17510.16       183.91 o                         
  14   6   7        442.27        599.02        41.19 o                         
  15   6   7       8595.00       8131.70       109.16 o                         
  16   6   7      19134.17      18397.64       220.10 o                         
  17   6   7       5805.16       5089.62       130.47 o                         
  18   6   7        213.64        131.00        52.77 o                         
  19   6   7       6465.76       6287.05       149.11 o                         
  20   6   7      10304.49      11057.21       186.11 o                         
  21   6   7       2646.46       2884.64       158.06 o                         
  22   6   7        982.40       1077.53        75.24 o                         
  23   6   7       1987.45       1489.29        88.26 o                         
  24   6   7       4596.32       4717.81       159.82 o                         
  25   6   7       5669.84       5938.15       161.57 o                         
  26   6   7       3645.71       3706.29       138.28 o                         
  27   6   7       2455.99       2272.82       117.36 o                         
  28   6   7       1149.98       1279.09       120.02 o                         
  29   6   7       2494.81       2377.20       151.33 o                         
  30   6   7        202.71        158.63       109.56 o                         
  31   6   7        386.00        322.67       171.90 o                         
   1   7   7         71.60         84.47        20.53 o                         
   2   7   7      13645.83      15449.34       110.77 o                         
   3   7   7       1042.50       1126.40        27.36 o                         
   4   7   7        139.52        441.75        34.16 o                         
   5   7   7       7396.19       9858.99       131.08 o                         
   6   7   7        522.53        884.68        28.93 o                         
   7   7   7       1413.35       2695.95        76.36 o                         
   8   7   7         64.54        -11.66        23.32 o                         
   9   7   7       5577.22       5222.31        73.26 o                         
  10   7   7         85.56        116.16        30.01 o                         
  11   7   7       2100.63       2315.71        50.62 o                         
  12   7   7        290.10        223.37        40.80 o                         
  13   7   7       4655.58       5125.09       100.86 o                         
  14   7   7       1706.96       1659.27        75.33 o                         
  15   7   7       3694.97       3547.44        65.75 o                         
  16   7   7        295.46        121.20        61.54 o                         
  17   7   7       3504.63       3348.01       125.91 o                         
  18   7   7      12614.80      11607.74       265.48 o                         
  19   7   7        460.76        276.30        60.23 o                         
  20   7   7         11.36        -79.18       158.36 o                         
  21   7   7       8099.52       7731.07       147.59 o                         
  22   7   7       2574.16       2590.64       111.36 o                         
  23   7   7       1653.15       1262.36        92.99 o                         
  24   7   7        807.28        630.85        84.08 o                         
  25   7   7       1677.56       1703.27       100.72 o                         
  26   7   7        413.76        504.53       208.91 o                         
  27   7   7        208.66         70.81       109.93 o                         
  28   7   7        361.96        141.44       131.16 o                         
  29   7   7        440.29        407.13       187.91 o                         
  30   7   7        881.50        508.64       240.72 o                         
   0   8   7      16368.97      13192.41       237.54 o                         
   1   8   7     114972.66     123337.95       866.93 o                         
   2   8   7      20926.15      23371.90       173.93 o                         
   3   8   7      31725.72      32622.97       231.86 o                         
   4   8   7      86122.19      86774.46       651.11 o                         
   5   8   7      27869.05      23346.35       242.21 o                         
   6   8   7       3893.30       5281.36        62.09 o                         
   7   8   7      31472.28      36324.33       330.55 o                         
   8   8   7      55019.28      52132.85       434.29 o                         
   9   8   7      15183.53      16115.18       155.60 o                         
  10   8   7        279.90        514.94        60.87 o                         
  11   8   7      28664.80      28012.47       264.80 o                         
  12   8   7      37149.44      38879.52       360.69 o                         
  13   8   7       5832.37       5471.72        80.53 o                         
  14   8   7       2118.29       1678.99        51.28 o                         
  15   8   7      39500.48      39766.93       555.79 o                         
  16   8   7      15319.60      15079.07       257.09 o                         
  17   8   7      25446.54      24650.53       278.80 o                         
  18   8   7        884.76        949.73        97.60 o                         
  19   8   7      25503.11      25227.08       372.12 o                         
  20   8   7      25154.86      24802.02       392.05 o                         
  21   8   7      12141.58      12788.74       199.65 o                         
  22   8   7        211.06        169.67        80.15 o                         
  23   8   7       6256.84       5805.87       230.96 o                         
  24   8   7      12693.77      12507.61       245.67 o                         
  25   8   7       5718.13       6290.47       172.42 o                         
  26   8   7        614.41        639.71       108.45 o                         
  27   8   7       6810.35       6586.85       193.34 o                         
  28   8   7       4825.82       5343.17       197.50 o                         
  29   8   7       3439.34       3100.45       244.29 o                         
  30   8   7        103.78        157.59       157.74 o                         
   1   9   7      34604.41      32363.06       376.70 o                         
   2   9   7     110659.34     102942.35       821.14 o                         
   3   9   7      20746.57      18892.72       173.21 o                         
   4   9   7       2914.91       3163.49        61.14 o                         
   5   9   7      13722.41      12843.50       229.03 o                         
   6   9   7      85698.53      76831.12       733.58 o                         
   7   9   7      25586.84      22456.75       229.89 o                         
   8   9   7         32.06          0.82        38.77 o                         
   9   9   7       4316.05       4551.36        93.92 o                         
  10   9   7      53755.22      49469.01       491.70 o                         
  11   9   7      14665.59      14183.77       268.40 o                         
  12   9   7        629.62        254.04        50.06 o                         
  13   9   7       5569.73       4852.94        88.70 o                         
  14   9   7      38762.59      37201.09       381.28 o                         
  15   9   7      15240.19      13774.55       169.96 o                         
  16   9   7        534.61        308.29        46.84 o                         
  17   9   7       5992.35       5407.93       102.78 o                         
  18   9   7      28983.96      29672.57       340.35 o                         
  19   9   7       5918.08       5245.23       253.24 o                         
  20   9   7        312.69        424.78       119.10 o                         
  21   9   7       6925.74       7616.04       261.46 o                         
  22   9   7       9819.39      10177.55       195.03 o                         
  23   9   7       7157.58       7275.03       231.46 o                         
  24   9   7        914.78        580.82       100.05 o                         
  25   9   7        714.57        428.82        96.68 o                         
  26   9   7       9823.27       9896.47       264.07 o                         
  27   9   7       2484.56       2550.33       169.08 o                         
  28   9   7          5.68        107.96       137.17 o                         
  29   9   7       1059.41       1124.95       206.14 o                         
   0  10   7        124.75        303.58        38.48 o                         
   1  10   7         94.96        168.96        36.20 o                         
   2  10   7        408.85        346.42        54.14 o                         
   3  10   7        446.24        290.18        40.70 o                         
   4  10   7       4593.47       5889.75       118.07 o                         
   5  10   7       2301.38       2644.44        66.98 o                         
   6  10   7       4408.43       4533.59        74.30 o                         
   7  10   7         61.76          1.69        36.57 o                         
   8  10   7        755.08        580.92        85.22 o                         
   9  10   7        239.99        164.63        50.30 o                         
  10  10   7         16.55        -29.36        58.72 o                         
  11  10   7        194.16         96.16        43.97 o                         
  12  10   7        769.18        770.69        88.07 o                         
  13  10   7        902.25        775.31        70.12 o                         
  14  10   7       3853.35       3519.17        82.46 o                         
  15  10   7         88.88         52.62        84.89 o                         
  16  10   7        574.42        845.87        95.65 o                         
  17  10   7          3.57        -34.32        68.65 o                         
  18  10   7         75.16        -33.07        66.14 o                         
  19  10   7         95.81         79.97        85.98 o                         
  20  10   7          1.12         38.45        83.86 o                         
  21  10   7         58.40         25.26        91.45 o                         
  22  10   7          1.36        -36.28       132.40 o                         
  23  10   7        492.73        268.63        94.15 o                         
  24  10   7        315.45        312.67        96.49 o                         
  25  10   7         58.06         63.35       104.29 o                         
  26  10   7        593.65        258.98       116.73 o                         
  27  10   7          0.34        -69.01       138.03 o                         
  28  10   7        632.49        375.43       137.49 o                         
   1  11   7      20184.32      19055.60       265.44 o                         
   2  11   7      50135.26      50268.53       510.09 o                         
   3  11   7      37454.48      34459.05       339.75 o                         
   4  11   7       3827.98       3586.49       111.74 o                         
   5  11   7       7032.21       7056.73       163.34 o                         
   6  11   7      28720.87      27356.12       286.65 o                         
   7  11   7      31690.54      29442.84       310.85 o                         
   8  11   7       1878.72       1567.03        75.97 o                         
   9  11   7       2407.08       3091.19       171.59 o                         
  10  11   7      33808.82      34106.78       400.41 o                         
  11  11   7       4150.37       3833.63       164.38 o                         
  12  11   7       1229.97        995.15       123.18 o                         
  13  11   7       6530.05       6164.00       224.59 o                         
  14  11   7      12240.58      12792.62       286.06 o                         
  15  11   7        774.53        784.37       173.34 o                         
  16  11   7         82.58        101.66        70.16 o                         
  17  11   7       3765.71       4004.57       111.52 o                         
  18  11   7      12288.70      12721.99       228.40 o                         
  19  11   7       4062.42       4449.23       148.35 o                         
  20  11   7        406.06         -5.60       105.60 o                         
  21  11   7       3135.67       3002.84       144.89 o                         
  22  11   7       8130.55       9263.06       201.81 o                         
  23  11   7       4589.19       4582.90       185.75 o                         
  24  11   7        104.29         57.01        95.58 o                         
  25  11   7        854.53        644.73       133.57 o                         
  26  11   7       7031.21       7438.81       276.19 o                         
  27  11   7       1519.62       1564.18       157.00 o                         
  28  11   7          1.86        145.56       152.89 o                         
   0  12   7      14024.80      13673.02       196.51 o                         
   1  12   7      24195.80      22686.78       232.14 o                         
   2  12   7        974.76        913.78        57.42 o                         
   3  12   7      12461.06      12925.44       223.17 o                         
   4  12   7      16524.82      14694.69       173.00 o                         
   5  12   7      28095.47      27564.97       284.34 o                         
   6  12   7       4474.29       4442.06       129.32 o                         
   7  12   7       8925.79       8846.88       133.65 o                         
   8  12   7      39834.50      39577.46       422.86 o                         
   9  12   7       9498.27       8638.26       175.47 o                         
  10  12   7        525.71        283.58        83.91 o                         
  11  12   7      43470.03      43543.52       488.17 o                         
  12  12   7      15192.44      15067.73       206.85 o                         
  13  12   7       9043.39       8476.04       287.86 o                         
  14  12   7        652.49        619.44       104.66 o                         
  15  12   7      23261.94      23876.79       313.23 o                         
  16  12   7      15791.08      16195.08       241.53 o                         
  17  12   7      10556.56      10953.72       218.18 o                         
  18  12   7          2.45         31.43        83.78 o                         
  19  12   7       4870.93       4946.59       243.00 o                         
  20  12   7      10471.17      10442.30       284.55 o                         
  21  12   7       9025.57       9642.21       200.18 o                         
  22  12   7         59.10         46.43        99.50 o                         
  23  12   7       2372.25       1974.03       183.96 o                         
  24  12   7       6649.11       7263.80       284.79 o                         
  25  12   7       4688.82       4423.63       254.24 o                         
  26  12   7         55.80         -4.31       173.76 o                         
  27  12   7       4046.69       3419.32       180.63 o                         
   1  13   7       1494.58       1702.20        87.16 o                         
   2  13   7       2545.07       2376.51       124.80 o                         
   3  13   7       2155.42       2069.96       145.11 o                         
   4  13   7        317.01        264.10        68.91 o                         
   5  13   7       3024.90       3204.47        69.51 o                         
   6  13   7       3783.54       3458.54       126.53 o                         
   7  13   7       1632.64       1073.98        60.13 o                         
   8  13   7          2.63        -24.42        72.87 o                         
   9  13   7      12193.57      11582.91       203.36 o                         
  10  13   7       2284.73       2616.94       161.42 o                         
  11  13   7       1298.21       1619.25       132.03 o                         
  12  13   7       3723.23       3484.09       100.56 o                         
  13  13   7        281.75        413.24       124.89 o                         
  14  13   7      12751.21      12636.61       198.87 o                         
  15  13   7        317.47        246.81        85.26 o                         
  16  13   7         12.05        -38.53        77.07 o                         
  17  13   7       2430.46       2342.09        91.08 o                         
  18  13   7       1266.22       1421.08        86.24 o                         
  19  13   7        116.92        -22.82        95.08 o                         
  20  13   7         69.96        102.71       111.90 o                         
  21  13   7       1566.33       1520.12       172.00 o                         
  22  13   7        605.62        422.66       165.44 o                         
  23  13   7         19.97        -75.35       150.70 o                         
  24  13   7         40.55        -44.10       120.24 o                         
  25  13   7       3157.10       3438.59       196.17 o                         
  26  13   7        656.53        932.79       129.70 o                         
   0  14   7      18029.29      18946.07       285.26 o                         
   1  14   7       3523.92       3236.19        77.74 o                         
   2  14   7        372.13        101.52        50.04 o                         
   3  14   7       7586.85       7170.46       145.79 o                         
   4  14   7      13829.17      14630.70       176.81 o                         
   5  14   7      10610.20      10207.06       202.70 o                         
   6  14   7         22.99        296.09        55.48 o                         
   7  14   7       9614.79       8897.86       143.75 o                         
   8  14   7      11849.56      12451.42       174.60 o                         
   9  14   7      17759.47      17011.17       211.43 o                         
  10  14   7         87.20        -24.26        65.79 o                         
  11  14   7       3924.17       3617.55       105.04 o                         
  12  14   7      10196.00      10332.75       161.58 o                         
  13  14   7       4261.46       4035.36       147.67 o                         
  14  14   7         43.59        -32.82        97.92 o                         
  15  14   7       1693.45       1797.73       140.29 o                         
  16  14   7       5125.83       4926.61       168.52 o                         
  17  14   7       1738.98       1563.13       105.01 o                         
  18  14   7       1716.11       1652.57       127.06 o                         
  19  14   7       2116.68       1727.99       111.20 o                         
  20  14   7       2293.78       1996.62       115.37 o                         
  21  14   7       1193.91        844.60       139.25 o                         
  22  14   7       1485.67       1288.55       122.10 o                         
  23  14   7       1750.77       1292.64       127.15 o                         
  24  14   7        275.38        336.95       166.97 o                         
   1  15   7       4874.70       5084.40       126.82 o                         
   2  15   7      15081.01      14750.48       218.36 o                         
   3  15   7       8246.83       7862.28       125.94 o                         
   4  15   7        127.23        -25.10        57.01 o                         
   5  15   7      15215.52      15555.78       198.10 o                         
   6  15   7      35973.23      37639.52       405.32 o                         
   7  15   7       5914.71       6422.34       119.18 o                         
   8  15   7        627.15        482.94        78.71 o                         
   9  15   7      13500.32      12968.91       232.27 o                         
  10  15   7      28235.62      29552.83       365.50 o                         
  11  15   7      11062.09      11237.36       196.84 o                         
  12  15   7        100.87        129.99        89.08 o                         
  13  15   7       4770.87       5579.50       231.67 o                         
  14  15   7      22521.82      23670.59       306.74 o                         
  15  15   7       7905.43       8968.11       164.82 o                         
  16  15   7        118.29        108.27        84.97 o                         
  17  15   7       2645.47       2576.92       110.64 o                         
  18  15   7       8992.65       9410.29       205.01 o                         
  19  15   7       6206.28       6431.00       167.23 o                         
  20  15   7          2.89         14.70       139.79 o                         
  21  15   7        606.36        595.36       134.11 o                         
  22  15   7       9961.72      10399.64       252.70 o                         
  23  15   7       1056.12       1389.92       150.71 o                         
   0  16   7        203.06        664.45        82.28 o                         
   1  16   7      12143.92      12228.38       292.95 o                         
   2  16   7          0.53         67.73        79.31 o                         
   3  16   7       7326.32       7519.31       143.87 o                         
   4  16   7       5955.96       5568.70       117.37 o                         
   5  16   7       8565.94       9424.25       227.92 o                         
   6  16   7        307.80        212.46        84.36 o                         
   7  16   7       3290.48       3467.43       134.82 o                         
   8  16   7       5930.55       6420.64       196.27 o                         
   9  16   7       4931.32       5216.29       231.40 o                         
  10  16   7         28.43        -23.40        71.78 o                         
  11  16   7       2813.49       2690.93       100.69 o                         
  12  16   7       2571.68       2836.64       150.90 o                         
  13  16   7       3121.60       3389.03       110.62 o                         
  14  16   7         55.01        -31.45        62.90 o                         
  15  16   7       3213.04       3576.74       138.39 o                         
  16  16   7       2993.06       2458.45       101.35 o                         
  17  16   7       3044.06       2844.67       114.32 o                         
  18  16   7         94.77        -52.05       104.11 o                         
  19  16   7       1693.36       1465.33       115.76 o                         
  20  16   7       1695.27       1508.84       129.26 o                         
  21  16   7       3597.61       3600.99       245.29 o                         
  22  16   7        525.44        488.40       137.99 o                         
   1  17   7       1919.46       2239.13        94.25 o                         
   2  17   7        114.79        307.66        78.78 o                         
   3  17   7        703.69        583.20        88.89 o                         
   4  17   7        125.30        242.78       105.66 o                         
   5  17   7        156.68        416.07        69.45 o                         
   6  17   7       2743.48       2463.91        86.15 o                         
   7  17   7         69.44         65.56        74.96 o                         
   8  17   7         32.22        -40.71        81.42 o                         
   9  17   7        448.82        262.45        68.82 o                         
  10  17   7       1129.89       1352.73       101.70 o                         
  11  17   7       1242.33       1122.66        91.95 o                         
  12  17   7         42.11        -45.89        91.78 o                         
  13  17   7         68.86         93.51        86.40 o                         
  14  17   7       1503.93       1164.16       105.24 o                         
  15  17   7        892.90       1052.51       130.97 o                         
  16  17   7        466.28        325.87        93.04 o                         
  17  17   7         32.70        221.87       110.87 o                         
  18  17   7         27.63        250.19       160.60 o                         
  19  17   7       1349.17       1249.58       156.39 o                         
  20  17   7        102.14        -32.65       125.33 o                         
   0  18   7       8462.10       9172.29       235.11 o                         
   1  18   7       5487.05       5553.00       213.83 o                         
   2  18   7         75.95        152.98        87.30 o                         
   3  18   7       8786.33       8481.19       172.93 o                         
   4  18   7       6250.23       6184.49       216.99 o                         
   5  18   7       7783.90       7870.19       163.74 o                         
   6  18   7         94.05        -15.20        84.33 o                         
   7  18   7      10142.06      10818.80       266.80 o                         
   8  18   7       4424.40       4479.97       126.25 o                         
   9  18   7       7016.36       7605.71       201.27 o                         
  10  18   7        269.17        227.78        75.01 o                         
  11  18   7       6340.10       6588.55       239.99 o                         
  12  18   7       8184.58       8634.01       230.51 o                         
  13  18   7      10285.18      10521.94       238.47 o                         
  14  18   7         14.15        -10.15       115.05 o                         
  15  18   7       1650.66       1557.95       204.11 o                         
  16  18   7       6313.88       5912.93       265.23 o                         
  17  18   7       3461.42       3212.83       174.65 o                         
  18  18   7        478.50        252.29       125.33 o                         
   1  19   7       2644.39       2866.55       135.78 o                         
   2  19   7       7656.16       8099.75       181.72 o                         
   3  19   7       4506.99       4516.90       136.43 o                         
   4  19   7         30.18         61.74        93.40 o                         
   5  19   7       1199.74       1118.94       104.36 o                         
   6  19   7       9655.39      10349.97       202.44 o                         
   7  19   7       2939.48       2807.81       122.53 o                         
   8  19   7         43.19        113.99       116.16 o                         
   9  19   7        764.62        915.36       153.35 o                         
  10  19   7       9923.44       9885.31       237.25 o                         
  11  19   7        647.52        796.66       135.75 o                         
  12  19   7        817.72       1022.60       203.23 o                         
  13  19   7       3232.96       3093.30       141.20 o                         
  14  19   7       6077.09       5640.54       162.94 o                         
  15  19   7       2616.72       2201.65       174.50 o                         
  16  19   7        117.12        141.78       104.29 o                         
   0  20   7       1657.31       1848.08       187.40 o                         
   1  20   7        615.25        547.32       108.64 o                         
   2  20   7        543.26        407.22       147.24 o                         
   3  20   7         44.62        134.80        98.99 o                         
   4  20   7        771.96       1249.92       179.62 o                         
   5  20   7        170.95        523.70       119.06 o                         
   6  20   7       1174.13       1141.44       138.06 o                         
   7  20   7          8.87         31.86       122.48 o                         
   8  20   7         94.20        170.45       116.77 o                         
   9  20   7        126.15        316.13       139.75 o                         
  10  20   7         60.82        161.49       106.04 o                         
  11  20   7        120.28         70.88       139.42 o                         
  12  20   7          4.85         -5.34       193.62 o                         
  13  20   7         68.52        299.12       181.92 o                         
   1  21   7       1897.92       1908.81       141.95 o                         
   2  21   7       5837.71       5422.16       274.73 o                         
   3  21   7        983.44       1533.03       142.75 o                         
   4  21   7          0.01        -61.00       122.00 o                         
   5  21   7       1029.92        952.65       129.99 o                         
   6  21   7       6051.57       5585.85       188.61 o                         
   7  21   7       1414.97       1290.63       136.37 o                         
   8  21   7         89.07        228.03       133.70 o                         
   9  21   7       1049.27        916.76       310.85 o                         
   0   0   8     306243.50     333442.34     11966.59 o                         
   1   0   8       6088.84       6182.35       170.58 o                         
   3   0   8       1908.90       2167.64       122.62 o                         
   4   0   8     107832.41      82261.36      1012.70 o                         
   5   0   8       8521.83       8708.86       105.86 o                         
   6   0   8        624.77        484.35        21.74 o                         
   7   0   8      11113.27      14203.10       167.85 o                         
   8   0   8     308008.97     325510.22      4942.46 o                         
   9   0   8      31887.48      33189.17       504.66 o                         
  10   0   8      82780.17      90333.97      1013.16 o                         
  11   0   8        210.74        162.31        50.13 o                         
  12   0   8     181513.42     170423.70      2131.68 o                         
  13   0   8       8633.06       7396.69       191.22 o                         
  14   0   8       1474.06       1063.52       148.91 o                         
  15   0   8      10170.94      10155.36       178.24 o                         
  16   0   8      82625.73      78697.67      1176.80 o                         
  17   0   8      14579.26      15008.94       301.20 o                         
  18   0   8       7380.24       7843.27       207.93 o                         
  19   0   8       6359.82       5882.64       211.12 o                         
  20   0   8      33398.08      33220.84       665.65 o                         
  21   0   8        367.01        374.39       269.53 o                         
  22   0   8       3761.79       3388.14       155.35 o                         
  23   0   8       3123.85       3173.21       186.80 o                         
  24   0   8      25145.92      27467.84       576.73 o                         
  25   0   8        440.17        372.70       259.02 o                         
  26   0   8        273.91        179.68       146.99 o                         
  27   0   8        913.33        949.52       201.03 o                         
  28   0   8      24467.31      26909.51      1202.77 o                         
  29   0   8        818.05       1198.99       379.59 o                         
  30   0   8        193.65         35.29       165.75 o                         
  31   0   8       3806.16       4166.75       513.45 o                         
  32   0   8       8151.77       8239.04       373.03 o                         
   1   1   8      47361.79      47712.91       678.05 o                         
   2   1   8       8746.19       8635.99       127.06 o                         
   3   1   8      46436.99      43981.20       431.57 o                         
   4   1   8        888.18       1083.51        32.42 o                         
   5   1   8      14480.00      14692.18       165.90 o                         
   6   1   8       6110.35       5328.06        48.86 o                         
   7   1   8      62159.99      59876.70       602.94 o                         
   8   1   8      23839.59      24203.11       193.01 o                         
   9   1   8      21877.81      20698.77       159.54 o                         
  10   1   8       1828.55       1716.93        32.96 o                         
  11   1   8      85301.95      87494.31       742.11 o                         
  12   1   8       1736.37       1531.50        84.00 o                         
  13   1   8      14061.66      13755.90       144.19 o                         
  14   1   8      18046.58      17488.34       234.15 o                         
  15   1   8      13893.65      14176.55       158.15 o                         
  16   1   8        151.80         45.26        34.75 o                         
  17   1   8       3754.54       3744.23       118.27 o                         
  18   1   8       6763.81       6403.55       119.68 o                         
  19   1   8      11646.34      12269.97       202.54 o                         
  20   1   8         90.12        -12.08       101.32 o                         
  21   1   8       1575.86       1268.80        70.57 o                         
  22   1   8         48.22        162.45       111.86 o                         
  23   1   8       8969.18      10020.94       175.56 o                         
  24   1   8        534.12        615.39       174.02 o                         
  25   1   8       4941.47       4771.09       227.44 o                         
  26   1   8         28.94        -39.45        78.91 o                         
  27   1   8       6007.70       6231.20       215.02 o                         
  28   1   8        389.49         87.76       125.34 o                         
  29   1   8       1946.43       1849.58       153.54 o                         
  30   1   8       2003.02       1850.72       186.66 o                         
  31   1   8       1212.93       1239.33       183.62 o                         
  32   1   8          6.93        229.47       141.74 o                         
   0   2   8      65545.95      79022.42      1523.11 o                         
   1   2   8       2176.36       2010.27        55.35 o                         
   2   2   8      15054.51      21959.75       385.29 o                         
   3   2   8      25310.42      26593.21       267.13 o                         
   4   2   8       1423.85        643.43        35.33 o                         
   5   2   8       3806.00       3634.15        51.35 o                         
   6   2   8       6857.90      11075.61       176.09 o                         
   7   2   8       1657.09       1407.20        25.29 o                         
   8   2   8       8976.46      10232.29       105.88 o                         
   9   2   8         46.06         36.60        19.83 o                         
  10   2   8          6.91        -13.80        27.60 o                         
  11   2   8         31.41        131.30        31.71 o                         
  12   2   8      49028.98      46954.40       397.64 o                         
  13   2   8       6993.22       7633.41       111.28 o                         
  14   2   8        179.88         41.88        30.92 o                         
  15   2   8       1789.25       2088.08        70.07 o                         
  16   2   8      20569.41      19512.32       292.69 o                         
  17   2   8        228.50        321.77        31.81 o                         
  18   2   8         11.58        -25.26        50.53 o                         
  19   2   8       2804.47       2415.75        92.75 o                         
  20   2   8       5785.72       5943.15       120.20 o                         
  21   2   8        275.06        102.51       125.08 o                         
  22   2   8        190.60         40.43        81.58 o                         
  23   2   8       3626.94       3855.37       124.46 o                         
  24   2   8         87.93         94.03       131.86 o                         
  25   2   8        495.31        281.30        89.36 o                         
  26   2   8        269.82        147.71        80.51 o                         
  27   2   8         37.71          3.56        89.36 o                         
  28   2   8       3405.63       3599.20       192.45 o                         
  29   2   8         92.30        -88.30       176.60 o                         
  30   2   8          3.86        131.80       154.29 o                         
  31   2   8         49.20        -61.50       122.99 o                         
   1   3   8      68065.64      67456.44       572.06 o                         
   2   3   8      39288.83      40034.37       306.29 o                         
   3   3   8      67680.04      70740.08       597.15 o                         
   4   3   8       7648.74       6712.65        57.25 o                         
   5   3   8      68787.64      67221.88       557.98 o                         
   6   3   8      40854.91      39764.03       274.29 o                         
   7   3   8      58758.76      58602.31       499.87 o                         
   8   3   8       5630.25       6027.62        80.88 o                         
   9   3   8      54119.07      58456.59       428.87 o                         
  10   3   8      13155.41      12316.47       123.49 o                         
  11   3   8     111329.30     115234.27       964.23 o                         
  12   3   8        760.85        721.25        36.30 o                         
  13   3   8      63039.59      61698.88       600.58 o                         
  14   3   8       8467.40       7477.41       127.59 o                         
  15   3   8      59504.86      60645.25       664.86 o                         
  16   3   8       1755.78       2023.20        53.56 o                         
  17   3   8      33470.95      33107.46       384.33 o                         
  18   3   8      19790.20      19486.11       232.53 o                         
  19   3   8      42069.58      43860.03       516.41 o                         
  20   3   8       1968.23       2286.45        81.04 o                         
  21   3   8       6576.70       6267.81       131.12 o                         
  22   3   8       2574.88       2597.35       107.87 o                         
  23   3   8      13243.00      13985.80       218.37 o                         
  24   3   8       1560.53       1546.90        87.27 o                         
  25   3   8      10885.56      10363.96       332.38 o                         
  26   3   8       2023.84       1619.07        87.22 o                         
  27   3   8      13411.95      14254.10       319.03 o                         
  28   3   8         18.93        -52.53       105.07 o                         
  29   3   8       7277.61       7943.15       266.55 o                         
  30   3   8       2106.21       1702.39       126.77 o                         
  31   3   8       7132.14       7490.30       238.80 o                         
   0   4   8     182281.92     166820.84      1629.57 o                         
   1   4   8      96824.85      98880.75       711.43 o                         
   2   4   8       4413.61       6941.72        93.29 o                         
   3   4   8        748.35       1274.41        63.03 o                         
   4   4   8     162248.89     178440.39      1352.77 o                         
   5   4   8      16593.55      15576.70       126.73 o                         
   6   4   8       4935.81       7688.24       113.55 o                         
   7   4   8        320.19        439.28        46.53 o                         
   8   4   8      72634.97      62734.86       460.43 o                         
   9   4   8       1279.90       1086.37        26.53 o                         
  10   4   8      11912.17      12313.16       117.51 o                         
  11   4   8       1622.94       1676.42        48.74 o                         
  12   4   8      64744.97      61725.77       558.31 o                         
  13   4   8       8744.72       8470.28        99.52 o                         
  14   4   8       8439.50       8888.08       100.52 o                         
  15   4   8       9394.72       7563.90       130.30 o                         
  16   4   8      49213.81      46818.31       482.27 o                         
  17   4   8       2635.31       2188.50       120.17 o                         
  18   4   8        296.34        272.28       116.08 o                         
  19   4   8       6613.66       6393.75       117.14 o                         
  20   4   8      45392.19      43545.32       756.59 o                         
  21   4   8       4486.77       4915.83       122.58 o                         
  22   4   8       2077.29       2103.72       120.79 o                         
  23   4   8         54.65         34.99        72.53 o                         
  24   4   8      32716.21      33827.94       529.12 o                         
  25   4   8        765.69        753.88        95.62 o                         
  26   4   8       2167.70       2225.66        95.99 o                         
  27   4   8        267.01        107.81        82.65 o                         
  28   4   8       8585.45       9370.01       384.08 o                         
  29   4   8        691.40        450.52       128.90 o                         
  30   4   8        436.13        563.19       144.34 o                         
  31   4   8        486.16        287.46       123.82 o                         
   1   5   8      15133.82      13391.84       101.27 o                         
   2   5   8       5644.93       5919.59        53.70 o                         
   3   5   8       4122.18       2566.61        38.80 o                         
   4   5   8      14929.38      15554.78       137.29 o                         
   5   5   8       7767.02       7341.72        87.27 o                         
   6   5   8       1477.05       1311.14        24.91 o                         
   7   5   8      40880.79      40865.34       301.45 o                         
   8   5   8       9940.04      11110.84        90.01 o                         
   9   5   8       4992.88       6754.35        64.12 o                         
  10   5   8       4419.53       4784.57        59.27 o                         
  11   5   8        824.19        360.10        34.94 o                         
  12   5   8       1453.54       1553.90        58.05 o                         
  13   5   8       3613.64       3515.24        58.55 o                         
  14   5   8       1604.53       1552.70        66.74 o                         
  15   5   8       2112.91       2290.25        64.41 o                         
  16   5   8         59.67         49.07        39.67 o                         
  17   5   8        321.33        214.37        58.30 o                         
  18   5   8          6.41          2.66        58.11 o                         
  19   5   8          3.47          1.94        48.78 o                         
  20   5   8       5897.84       5510.33       134.81 o                         
  21   5   8       1086.08        988.39        88.46 o                         
  22   5   8        121.03        -14.46        67.61 o                         
  23   5   8       4269.03       4346.17       207.08 o                         
  24   5   8        874.98       1012.14       111.81 o                         
  25   5   8         61.79        -35.23        70.46 o                         
  26   5   8        110.40        -16.73        97.29 o                         
  27   5   8        269.17        100.89        92.06 o                         
  28   5   8        328.38        319.40       162.49 o                         
  29   5   8       1060.10       1311.72       128.84 o                         
  30   5   8         41.96          8.61       124.95 o                         
  31   5   8         95.10        142.18       163.14 o                         
   0   6   8     121537.34     118293.98      1173.26 o                         
   1   6   8        746.94       1273.80        66.55 o                         
   2   6   8      10934.00       8827.81        75.14 o                         
   3   6   8      19127.61      16381.79       120.41 o                         
   4   6   8      90634.93      96685.47       669.42 o                         
   5   6   8        130.76        166.21        28.91 o                         
   6   6   8       1743.33       2163.81        37.57 o                         
   7   6   8      18411.75      18091.80       147.02 o                         
   8   6   8      10650.68       8411.37        80.62 o                         
   9   6   8       2366.12       2262.62        69.30 o                         
  10   6   8       5250.20       4912.23        99.27 o                         
  11   6   8       3599.82       3973.28        75.48 o                         
  12   6   8      60062.91      56886.94       527.54 o                         
  13   6   8       1664.10       1303.33        44.30 o                         
  14   6   8       1717.79       1650.89        48.67 o                         
  15   6   8        206.39         20.56        44.69 o                         
  16   6   8      66213.09      68357.69       699.93 o                         
  17   6   8        613.95        381.26        80.59 o                         
  18   6   8        643.34        670.26        58.29 o                         
  19   6   8       7399.39       7283.47       246.34 o                         
  20   6   8      30342.39      31710.56       451.81 o                         
  21   6   8       1120.59        971.02        80.00 o                         
  22   6   8        207.95         98.34       112.54 o                         
  23   6   8        147.85        155.83        69.32 o                         
  24   6   8      14781.15      14750.52       238.53 o                         
  25   6   8        129.19        -37.91        75.82 o                         
  26   6   8        319.33        313.54       106.22 o                         
  27   6   8       1330.62        971.14       132.35 o                         
  28   6   8      11328.04      12171.43       415.02 o                         
  29   6   8        416.28        343.84       159.89 o                         
  30   6   8          2.23        -62.43       124.86 o                         
   1   7   8      79530.15      73300.21       521.35 o                         
   2   7   8      26503.34      26605.67       193.93 o                         
   3   7   8     110932.91     105538.68       704.66 o                         
   4   7   8        193.70         99.00        27.46 o                         
   5   7   8      43029.89      40763.59       300.41 o                         
   6   7   8      24347.51      23712.60       185.46 o                         
   7   7   8      41783.95      40425.37       318.33 o                         
   8   7   8       2611.88       2906.34        52.43 o                         
   9   7   8      20077.15      17880.00       159.59 o                         
  10   7   8      15154.20      14884.94       151.45 o                         
  11   7   8      12618.95      11982.04       151.81 o                         
  12   7   8        157.09         56.25        53.80 o                         
  13   7   8      43362.14      42308.99       427.24 o                         
  14   7   8       7707.02       7683.52       105.04 o                         
  15   7   8      51670.21      52578.34       553.11 o                         
  16   7   8        501.01        347.98        70.99 o                         
  17   7   8      37260.02      35756.98       388.82 o                         
  18   7   8       2215.38       2292.07        75.62 o                         
  19   7   8      14860.63      14830.89       256.59 o                         
  20   7   8        105.42        -38.43        76.86 o                         
  21   7   8      31193.98      32412.27       441.06 o                         
  22   7   8       3907.65       3804.50       126.52 o                         
  23   7   8      23058.55      22400.04       378.97 o                         
  24   7   8       2734.75       2686.61       170.74 o                         
  25   7   8       7812.48       8790.24       174.45 o                         
  26   7   8       2188.68       2221.45       146.87 o                         
  27   7   8       6056.58       7081.36       266.79 o                         
  28   7   8         17.94          5.83       115.12 o                         
  29   7   8       4603.35       3934.62       180.52 o                         
  30   7   8        381.27        -35.08       142.38 o                         
   0   8   8       5380.12       4739.27       141.24 o                         
   1   8   8       4738.66       6670.81        77.41 o                         
   2   8   8       7056.89       5863.34        96.98 o                         
   3   8   8       5615.96       6078.63        61.23 o                         
   4   8   8      15507.28      14173.21       127.15 o                         
   5   8   8       1704.02       2085.45        57.49 o                         
   6   8   8       3748.75       3988.22        77.79 o                         
   7   8   8         24.20         61.78        26.08 o                         
   8   8   8       5262.85       4754.46        66.21 o                         
   9   8   8      15622.25      14729.77       149.37 o                         
  10   8   8        445.73        308.14        38.32 o                         
  11   8   8       5458.62       4339.84       100.71 o                         
  12   8   8       2661.31       2376.26        89.94 o                         
  13   8   8       7208.08       6996.84       103.46 o                         
  14   8   8       6317.13       7144.10       102.91 o                         
  15   8   8        220.61        143.43        54.92 o                         
  16   8   8      12754.75      11200.02       196.60 o                         
  17   8   8       1034.51       1010.02        55.45 o                         
  18   8   8          3.02        -25.31        50.61 o                         
  19   8   8       1510.05       1433.95       170.69 o                         
  20   8   8       6261.76       5950.50       127.74 o                         
  21   8   8        134.23         16.84       112.35 o                         
  22   8   8         54.87         23.46        86.31 o                         
  23   8   8          6.20        -41.83        83.67 o                         
  24   8   8       2534.89       2655.75       138.11 o                         
  25   8   8        491.21        301.32       128.13 o                         
  26   8   8        116.17        152.60       104.76 o                         
  27   8   8        105.50         32.59       113.71 o                         
  28   8   8       1223.38        871.46       257.66 o                         
  29   8   8         19.97        117.79       228.09 o                         
   1   9   8      16002.08      16000.85       173.39 o                         
   2   9   8      11641.23      11484.76       108.46 o                         
   3   9   8      33159.66      33284.69       272.56 o                         
   4   9   8       1769.68       1827.85        63.85 o                         
   5   9   8      14571.21      15487.25       170.69 o                         
   6   9   8      14068.99      15376.53       175.43 o                         
   7   9   8      29058.35      27686.54       333.81 o                         
   8   9   8        392.76        457.66        43.39 o                         
   9   9   8      10144.75      10069.92       122.56 o                         
  10   9   8        971.75        963.40        51.06 o                         
  11   9   8        356.86        341.32        49.14 o                         
  12   9   8        155.22         36.74        37.93 o                         
  13   9   8      45871.85      44694.16       481.32 o                         
  14   9   8        850.57        864.22        45.04 o                         
  15   9   8       4774.51       4446.27       102.16 o                         
  16   9   8         71.53         50.79        63.07 o                         
  17   9   8       8357.65       8659.55       193.76 o                         
  18   9   8       4309.42       4558.32       147.22 o                         
  19   9   8       2449.71       2160.97       143.38 o                         
  20   9   8        155.56         40.75        70.19 o                         
  21   9   8       8522.82       8866.75       196.02 o                         
  22   9   8       2311.23       2147.19       183.60 o                         
  23   9   8       5514.26       5041.74       152.93 o                         
  24   9   8        744.34        434.35       110.43 o                         
  25   9   8       5987.57       6415.07       166.71 o                         
  26   9   8        632.69        439.55       124.61 o                         
  27   9   8       1205.41       1191.52       126.56 o                         
  28   9   8        206.63        545.65       146.61 o                         
  29   9   8       2770.58       2569.09       184.10 o                         
   0  10   8     130130.33     128744.73      1637.10 o                         
   1  10   8       9955.20       9055.54       163.26 o                         
   2  10   8       3204.30       3029.75        90.08 o                         
   3  10   8      10898.29      11772.77       151.19 o                         
   4  10   8      88108.02      85328.14       767.82 o                         
   5  10   8      30092.08      31880.56       304.09 o                         
   6  10   8       1109.43       1112.83        95.99 o                         
   7  10   8       5323.06       4095.51        82.47 o                         
   8  10   8      40133.84      37847.42       391.13 o                         
   9  10   8      23838.79      24051.51       265.03 o                         
  10  10   8       7452.61       7780.32       128.27 o                         
  11  10   8        885.53        838.34        94.73 o                         
  12  10   8      49517.13      49930.99       681.78 o                         
  13  10   8       6645.09       6666.82       152.84 o                         
  14  10   8       1545.15       1297.03        77.44 o                         
  15  10   8         59.42        287.31       119.27 o                         
  16  10   8      53839.29      55469.43       624.10 o                         
  17  10   8       3805.96       3567.16       121.36 o                         
  18  10   8       1447.48       1202.49       140.09 o                         
  19  10   8       1783.19       1745.30       173.63 o                         
  20  10   8      35930.74      38219.99       648.98 o                         
  21  10   8       2396.92       2401.89       136.23 o                         
  22  10   8          7.49        -59.45       118.90 o                         
  23  10   8        376.77        377.94       149.07 o                         
  24  10   8      22874.58      24865.22       489.00 o                         
  25  10   8       4229.11       4366.20       241.04 o                         
  26  10   8        350.05        397.09       129.95 o                         
  27  10   8        108.08         19.16       192.79 o                         
  28  10   8      11704.21      11408.67       598.29 o                         
   1  11   8      12872.06      11161.25       172.96 o                         
   2  11   8         98.27        225.79        38.47 o                         
   3  11   8      20902.38      19775.63       221.33 o                         
   4  11   8          0.03        -22.97        45.95 o                         
   5  11   8      10916.39      10268.68       223.92 o                         
   6  11   8        242.53        212.61        62.70 o                         
   7  11   8       2423.43       2673.11        80.01 o                         
   8  11   8         88.32        -18.63        56.62 o                         
   9  11   8      20698.28      19210.27       230.19 o                         
  10  11   8      11384.31      11361.37       183.96 o                         
  11  11   8       9301.57       9353.95       163.05 o                         
  12  11   8         49.40        127.05        65.89 o                         
  13  11   8       6058.29       5604.98       154.25 o                         
  14  11   8        137.84        155.70        87.84 o                         
  15  11   8       7787.59       8259.50       148.56 o                         
  16  11   8          0.45        -38.53        77.06 o                         
  17  11   8      19902.36      18226.30       247.53 o                         
  18  11   8        881.31        850.22        99.99 o                         
  19  11   8      10648.83      10504.70       220.83 o                         
  20  11   8         11.12        -47.50        95.00 o                         
  21  11   8       1927.74       2256.44       166.33 o                         
  22  11   8       1714.79       1703.70       131.07 o                         
  23  11   8       1654.33       1802.35       160.22 o                         
  24  11   8        329.01        348.10        91.56 o                         
  25  11   8       4456.55       4867.66       216.63 o                         
  26  11   8       1453.87       1139.18       162.90 o                         
  27  11   8       1812.88       1788.73       206.82 o                         
   0  12   8      17395.98      18526.64       345.73 o                         
   1  12   8       1769.53       1676.27        54.04 o                         
   2  12   8          0.80        -30.82        61.64 o                         
   3  12   8        108.35        269.87        69.90 o                         
   4  12   8       5436.65       5547.63       134.40 o                         
   5  12   8      12164.09      13267.55       161.88 o                         
   6  12   8       5514.10       5312.70       145.59 o                         
   7  12   8         22.48         38.94        48.95 o                         
   8  12   8       1312.24       1398.07        68.36 o                         
   9  12   8         40.20        -33.89        67.77 o                         
  10  12   8        276.30        188.85        66.35 o                         
  11  12   8       1564.63       1285.00        94.30 o                         
  12  12   8       1371.37       1946.56       187.70 o                         
  13  12   8        445.72        644.51        73.13 o                         
  14  12   8        271.87        177.54        81.99 o                         
  15  12   8        184.32        119.04        80.98 o                         
  16  12   8        336.48        447.07        80.68 o                         
  17  12   8       1541.17       1589.17        82.83 o                         
  18  12   8        128.71        -30.94        74.41 o                         
  19  12   8         41.63        148.05        90.29 o                         
  20  12   8       2846.31       2714.63       109.69 o                         
  21  12   8        228.00        335.15       102.81 o                         
  22  12   8         55.52        144.36       144.63 o                         
  23  12   8         57.53        -54.31       108.61 o                         
  24  12   8       2075.16       2006.47       138.10 o                         
  25  12   8        121.14        185.82       119.63 o                         
  26  12   8        161.74        -14.26       204.72 o                         
   1  13   8      33956.75      31592.22       364.51 o                         
   2  13   8       1982.26       2203.25       111.38 o                         
   3  13   8      24108.29      23006.24       256.35 o                         
   4  13   8       1649.96       1372.37        66.79 o                         
   5  13   8      21133.71      19905.95       226.44 o                         
   6  13   8       5646.86       5709.45       133.43 o                         
   7  13   8      12892.36      12370.97       158.12 o                         
   8  13   8        302.03        309.03        67.08 o                         
   9  13   8      60208.26      60298.73       679.63 o                         
  10  13   8       6321.99       6677.90       219.53 o                         
  11  13   8      28608.15      27546.17       388.24 o                         
  12  13   8         13.76        -33.13        66.25 o                         
  13  13   8      17537.51      17183.06       314.50 o                         
  14  13   8       2320.09       2676.51       182.35 o                         
  15  13   8      12809.76      12928.35       219.85 o                         
  16  13   8        153.22        -18.34        80.91 o                         
  17  13   8      15066.23      14656.54       236.90 o                         
  18  13   8       3890.49       4165.85       121.80 o                         
  19  13   8      14425.77      14289.19       244.35 o                         
  20  13   8        721.78        456.64       141.83 o                         
  21  13   8       5339.75       6038.71       235.60 o                         
  22  13   8        953.77       1036.78       113.61 o                         
  23  13   8       4309.39       4876.26       302.58 o                         
  24  13   8         89.61        281.30       124.13 o                         
  25  13   8       7046.63       6418.12       203.17 o                         
   0  14   8      26349.02      25909.28       385.63 o                         
   1  14   8       2498.26       2681.41       119.99 o                         
   2  14   8        226.97        237.39        68.96 o                         
   3  14   8        265.50        279.41        59.01 o                         
   4  14   8      20266.05      20398.15       275.46 o                         
   5  14   8        153.90        303.03        61.27 o                         
   6  14   8       4658.82       4336.92        96.40 o                         
   7  14   8       4577.01       5294.59       134.79 o                         
   8  14   8      39507.89      39906.21       444.01 o                         
   9  14   8       2704.75       3075.74       116.08 o                         
  10  14   8        736.70        332.35        92.02 o                         
  11  14   8        564.80        763.84        70.38 o                         
  12  14   8      28910.12      30456.26       396.81 o                         
  13  14   8        227.50         82.27        70.71 o                         
  14  14   8        341.28        277.15        83.00 o                         
  15  14   8        704.89        768.09        96.04 o                         
  16  14   8      27584.26      29140.78       405.30 o                         
  17  14   8       1741.75       1853.93       115.48 o                         
  18  14   8        373.71        411.06        85.95 o                         
  19  14   8        314.20        299.15        96.05 o                         
  20  14   8       9010.37       9751.96       229.85 o                         
  21  14   8        574.25        437.09       110.40 o                         
  22  14   8        122.06         82.71       145.77 o                         
  23  14   8        561.29        719.54       115.93 o                         
  24  14   8       8367.58       8928.60       259.69 o                         
   1  15   8        572.75        656.09        60.60 o                         
   2  15   8       1020.31       1020.06        87.51 o                         
   3  15   8        985.93        988.11        79.25 o                         
   4  15   8        468.84        427.29        74.46 o                         
   5  15   8        131.27        180.56        62.69 o                         
   6  15   8        828.56        876.75        78.92 o                         
   7  15   8        702.71        701.41        72.79 o                         
   8  15   8         70.49        -35.98        71.97 o                         
   9  15   8         14.58        259.02        91.16 o                         
  10  15   8         40.78        273.74       132.84 o                         
  11  15   8        899.77       1032.84       115.58 o                         
  12  15   8         46.47         -4.83        87.59 o                         
  13  15   8       1654.61       1429.38       126.75 o                         
  14  15   8         35.05        -39.04        78.07 o                         
  15  15   8         25.74         62.24       113.41 o                         
  16  15   8         17.46        -54.74       109.48 o                         
  17  15   8        257.48        345.15        82.46 o                         
  18  15   8          9.74        -44.16        88.32 o                         
  19  15   8         22.40         -1.23       100.49 o                         
  20  15   8        231.00         77.87       100.43 o                         
  21  15   8        161.26        153.35       125.11 o                         
  22  15   8          8.44        139.57       117.72 o                         
  23  15   8        334.12        354.38       144.82 o                         
   0  16   8      32347.34      31391.78       576.70 o                         
   1  16   8       1774.80       1943.06        84.41 o                         
   2  16   8        896.70       1140.52        69.67 o                         
   3  16   8         45.23        286.24        67.56 o                         
   4  16   8      19338.54      18834.75       249.96 o                         
   5  16   8        818.02       1125.51        77.01 o                         
   6  16   8        777.18        666.61        73.99 o                         
   7  16   8       1249.28       1414.48        88.75 o                         
   8  16   8      30469.05      31295.12       470.23 o                         
   9  16   8       1155.03       1259.77       118.55 o                         
  10  16   8       1087.18        769.28        85.85 o                         
  11  16   8       1816.37       1642.66       118.52 o                         
  12  16   8      13718.82      14108.73       219.02 o                         
  13  16   8       1933.81       2026.59       103.22 o                         
  14  16   8       1471.30       1447.56        99.30 o                         
  15  16   8        367.30        366.49       103.27 o                         
  16  16   8       9593.25       9385.68       212.43 o                         
  17  16   8        787.67        544.90       106.91 o                         
  18  16   8       1173.08        965.81       131.85 o                         
  19  16   8         64.95         70.59       134.85 o                         
  20  16   8       6039.94       5315.49       223.48 o                         
  21  16   8       1147.68        935.92       134.89 o                         
   1  17   8      15514.14      15596.87       283.85 o                         
   2  17   8        664.15       1174.92        96.73 o                         
   3  17   8      12482.43      11767.34       270.09 o                         
   4  17   8        128.22         22.33       102.11 o                         
   5  17   8      23203.95      23810.64       322.77 o                         
   6  17   8        734.65       1534.77       107.94 o                         
   7  17   8      16962.10      16338.28       227.45 o                         
   8  17   8         36.22        -46.25        98.86 o                         
   9  17   8      13307.42      13807.51       208.15 o                         
  10  17   8       1032.48       1557.52       103.00 o                         
  11  17   8      17217.13      17931.61       272.84 o                         
  12  17   8        624.71        697.19        91.21 o                         
  13  17   8       6681.24       6467.38       263.88 o                         
  14  17   8       2340.38       2847.79       163.70 o                         
  15  17   8      12220.77      12338.38       227.18 o                         
  16  17   8        419.41        355.85       101.94 o                         
  17  17   8       3599.72       3426.39       152.73 o                         
  18  17   8       1294.56       1593.92       153.65 o                         
  19  17   8       6929.93       7148.48       279.99 o                         
  20  17   8         44.93        -75.47       150.94 o                         
   0  18   8       1271.54       2086.15       148.03 o                         
   1  18   8         22.27         35.48       124.92 o                         
   2  18   8        145.77        267.61        78.77 o                         
   3  18   8        486.19        455.87        91.79 o                         
   4  18   8       5195.75       5376.49       198.68 o                         
   5  18   8        128.48        401.80        86.76 o                         
   6  18   8        237.17         25.77        70.89 o                         
   7  18   8         87.74        -44.42        93.56 o                         
   8  18   8       2420.67       3187.57       112.89 o                         
   9  18   8        139.03         20.57        96.84 o                         
  10  18   8         14.49        -52.98       105.95 o                         
  11  18   8        111.42        299.05       259.07 o                         
  12  18   8       2593.44       2666.03       113.49 o                         
  13  18   8         38.38         25.71        99.50 o                         
  14  18   8         38.98        -51.94       103.89 o                         
  15  18   8        147.69        -53.38       106.76 o                         
  16  18   8       1658.01       1825.16       138.47 o                         
  17  18   8          5.82         18.74       109.25 o                         
  18  18   8         91.44        276.68       325.97 o                         
   1  19   8       4175.93       3719.85       131.57 o                         
   2  19   8         18.96        240.29       121.47 o                         
   3  19   8       1747.94       1764.75       115.05 o                         
   4  19   8         19.36        -37.66        92.42 o                         
   5  19   8       4682.63       4603.27       229.00 o                         
   6  19   8         47.70        141.48       107.86 o                         
   7  19   8       2816.44       3089.82       160.26 o                         
   8  19   8        209.56        -34.01       120.16 o                         
   9  19   8       3988.59       3497.69       170.61 o                         
  10  19   8        768.82       1135.90       166.97 o                         
  11  19   8       4656.93       4653.70       162.81 o                         
  12  19   8        200.84        471.61       134.65 o                         
  13  19   8       1283.88       1148.55       160.93 o                         
  14  19   8        275.95        209.59       117.72 o                         
  15  19   8       2223.25       1977.64       137.87 o                         
   0  20   8      18694.39      19698.83       505.49 o                         
   1  20   8       1165.36       1329.36       144.10 o                         
   2  20   8         21.19          6.18       169.10 o                         
   3  20   8        651.70        695.16       152.22 o                         
   4  20   8      26611.34      26061.29       464.99 o                         
   5  20   8        690.37       1127.70       151.34 o                         
   6  20   8        438.02         52.37       122.99 o                         
   7  20   8        231.17        161.98       107.90 o                         
   8  20   8      17332.54      17765.47       373.92 o                         
   9  20   8        123.75        431.64       163.44 o                         
  10  20   8        714.27        580.91       114.38 o                         
  11  20   8        927.36        896.24       142.89 o                         
  12  20   8      12686.60      12465.89       307.85 o                         
   1  21   8       3261.47       3878.07       314.34 o                         
   2  21   8       2421.01       2924.92       145.11 o                         
   3  21   8       6661.45       7201.19       377.45 o                         
   4  21   8        278.55        125.97       130.61 o                         
   5  21   8       2954.49       2650.68       158.17 o                         
   6  21   8        777.22        955.76       119.79 o                         
   7  21   8       7593.88       7401.50       270.82 o                         
   8  21   8        113.57        -52.13       177.52 o                         
   1   1   9       7320.15       7604.01       137.54 o                         
   2   1   9      88748.57      87026.23      1400.74 o                         
   3   1   9       5069.52       6881.30        93.88 o                         
   4   1   9        527.72        297.69        20.46 o                         
   5   1   9         53.19        668.97        47.25 o                         
   6   1   9     147124.84     156098.98      1151.95 o                         
   7   1   9         78.00        214.57        30.45 o
[truncated: 506,496 more chars]
