# Supplementary material for: Crystal structures of two PCN pincer iridium complexes and one PCP pincer carbodi­phospho­rane iridium inter­mediate: substitution of one phosphine moiety of a carbodi­phospho­rane by an organic azide
Source: Acta Crystallogr E Crystallogr Commun. 2019 Jan 1;75(Pt 1):75–80. doi: 10.1107/S2056989018017644 (PMC6323870; doi:10.1107/S2056989018017644)
Supplement: Supplementary file 4 [file e-75-00075-3sup4.hkl]

data_3                                                                          
_shelx_title ' p in P-1'                                                        
_shelx_refln_list_code          4                                               
_shelx_F_calc_maximum      265.55                                               
_exptl_crystal_F_000      1228.00                                               
_reflns_d_resolution_high  0.8107                                               
                                                                                
loop_                                                                           
 _space_group_symop_operation_xyz                                               
 'x, y, z'                                                                      
 '-x, -y, -z'                                                                   
                                                                                
_cell_length_a    11.1683                                                       
_cell_length_b    12.7805                                                       
_cell_length_c    20.0591                                                       
_cell_angle_alpha  98.475                                                       
_cell_angle_beta   93.122                                                       
_cell_angle_gamma 109.336                                                       
                                                                                
_shelx_F_squared_multiplier     1.000                                           
                                                                                
loop_                                                                           
 _refln_index_h                                                                 
 _refln_index_k                                                                 
 _refln_index_l                                                                 
 _refln_F_squared_calc                                                          
 _refln_F_squared_meas                                                          
 _refln_F_squared_sigma                                                         
 _refln_observed_status                                                         
   2   0   0       4823.25       5255.98        71.31 o                         
   3   0   0      14029.42      13694.04       190.10 o                         
   4   0   0      13254.11      13227.15       174.90 o                         
   5   0   0         19.63         23.69         4.81 o                         
   6   0   0      12318.92      11872.79       259.31 o                         
   7   0   0       9965.74       9965.78       437.12 o                         
   8   0   0        995.63        944.25        24.01 o                         
   9   0   0       2226.22       2308.88        52.77 o                         
  10   0   0       5979.66       5780.31       148.62 o                         
  11   0   0       2367.65       2307.62        70.42 o                         
  12   0   0        150.03        168.06        29.47 o                         
 -13   1   0       1743.56       1668.91        80.60 o                         
 -12   1   0       4505.63       4615.92       127.88 o                         
 -11   1   0       1494.44       1430.59        50.10 o                         
 -10   1   0        381.14        347.60        15.74 o                         
  -9   1   0       6850.39       6735.22       200.24 o                         
  -8   1   0       2781.12       2674.40        43.86 o                         
  -7   1   0        103.61        157.17         7.28 o                         
  -6   1   0      19655.07      19478.72       280.78 o                         
  -5   1   0      38600.21      39229.69       549.43 o                         
  -4   1   0       5102.20       5286.79       132.79 o                         
  -3   1   0       4119.64       4270.41        59.39 o                         
  -2   1   0      24923.49      23314.80       406.83 o                         
  -1   1   0      32218.54      30478.24      1321.80 o                         
   0   1   0        431.61        404.01         7.77 o                         
   1   1   0      15617.92      14961.98       209.15 o                         
   2   1   0      13341.18      12809.94       178.58 o                         
   3   1   0        914.88       1077.14        16.52 o                         
   4   1   0       4162.08       3840.90        94.03 o                         
   5   1   0      23576.93      23054.73       328.55 o                         
   6   1   0       5207.66       5196.72       197.74 o                         
   7   1   0       2210.77       2386.14        41.39 o                         
   8   1   0       6416.40       6043.41       257.39 o                         
   9   1   0       2244.58       2310.68        54.50 o                         
  10   1   0         67.66        117.68        24.75 o                         
  11   1   0       1710.19       1701.40        53.01 o                         
  12   1   0        967.98        938.02        54.13 o                         
 -13   2   0        950.60        926.42        57.18 o                         
 -12   2   0        322.92        307.84        36.11 o                         
 -11   2   0       5004.81       5009.96       216.32 o                         
 -10   2   0       3240.92       3228.06        75.71 o                         
  -9   2   0        838.54        850.84        23.50 o                         
  -8   2   0       3987.84       3986.54        59.50 o                         
  -7   2   0      11005.56      11188.49       168.76 o                         
  -6   2   0       2602.90       2656.88        38.24 o                         
  -5   2   0       8191.65       8401.55       116.43 o                         
  -4   2   0      25851.07      25980.69       361.78 o                         
  -3   2   0      21750.95      21289.99       291.27 o                         
  -2   2   0       5024.04       5221.22        69.53 o                         
  -1   2   0       9318.98       8778.52       230.52 o                         
   0   2   0      33381.34      29179.37       588.42 o                         
   1   2   0      14478.02      15170.00       254.43 o                         
   2   2   0      31280.99      30800.60       418.42 o                         
   3   2   0      21262.18      20793.01       294.18 o                         
   4   2   0        930.05        822.97        24.89 o                         
   5   2   0        360.69        339.35         9.27 o                         
   6   2   0       8638.83       8693.62       140.08 o                         
   7   2   0       6832.50       6861.86       115.92 o                         
   8   2   0        242.09        199.08        28.65 o                         
   9   2   0       1666.34       1697.75        44.38 o                         
  10   2   0       2556.03       2312.15       131.15 o                         
  11   2   0         17.93         28.49        30.19 o                         
  12   2   0        548.80        501.42        33.84 o                         
 -13   3   0        519.71        456.31        67.69 o                         
 -12   3   0       2454.94       2479.01        77.82 o                         
 -11   3   0         55.24         66.86        20.70 o                         
 -10   3   0       4896.89       4890.80       110.91 o                         
  -9   3   0       5486.09       5447.75       121.33 o                         
  -8   3   0       3193.13       3229.41        51.08 o                         
  -7   3   0        479.10        558.08        11.25 o                         
  -6   3   0       4340.86       4474.68        70.63 o                         
  -5   3   0      13164.24      12889.17       182.84 o                         
  -4   3   0        830.98        816.81        11.30 o                         
  -3   3   0      11224.53      11285.45       151.01 o                         
  -2   3   0       4488.94       4569.72        64.43 o                         
  -1   3   0       4813.17       4919.20        81.27 o                         
   0   3   0        439.56        626.95        14.91 o                         
   1   3   0      17411.71      17020.84       265.09 o                         
   2   3   0      11084.90      11066.34       170.04 o                         
   3   3   0         34.19         63.78        10.16 o                         
   4   3   0       3073.61       2986.61        87.67 o                         
   5   3   0       4889.86       4704.14       119.84 o                         
   6   3   0         10.46         26.53         5.32 o                         
   7   3   0        871.39        918.02        23.83 o                         
   8   3   0        554.21        582.25        29.75 o                         
   9   3   0        144.84        133.19        11.41 o                         
  10   3   0       1677.16       1603.35        55.61 o                         
  11   3   0       3254.85       3082.67       106.72 o                         
 -13   4   0        429.17        364.82        59.32 o                         
 -12   4   0        248.66        256.99        18.87 o                         
 -11   4   0       5325.28       5175.27       137.05 o                         
 -10   4   0       8319.56       8379.09       364.42 o                         
  -9   4   0       2100.22       2094.29        36.74 o                         
  -8   4   0        318.21        397.18        31.01 o                         
  -7   4   0       4347.58       4493.99        62.77 o                         
  -6   4   0       1098.60       1153.54        33.80 o                         
  -5   4   0       4614.03       4752.25        60.53 o                         
  -4   4   0      10391.82      10278.23       176.17 o                         
  -3   4   0       3844.61       4104.95        58.85 o                         
  -2   4   0        115.57        131.04         3.74 o                         
  -1   4   0       4953.73       4866.07        77.66 o                         
   0   4   0       4200.67       4192.04        67.47 o                         
   1   4   0        128.36        127.10         4.26 o                         
   2   4   0       7538.36       7523.42       187.67 o                         
   3   4   0        319.07        367.85        19.31 o                         
   4   4   0         33.01         35.06         5.03 o                         
   5   4   0       5688.90       5443.61       151.71 o                         
   6   4   0       6444.09       6519.99       134.35 o                         
   7   4   0       4105.09       3953.05        87.13 o                         
   8   4   0        233.80        227.73        11.86 o                         
   9   4   0       2852.78       2700.65        77.52 o                         
  10   4   0       1769.86       1693.42       105.87 o                         
  11   4   0         81.64         38.27        16.42 o                         
 -13   5   0       1078.26       1125.08        55.96 o                         
 -12   5   0       2467.64       2509.17        74.34 o                         
 -11   5   0        270.82        279.00        19.16 o                         
 -10   5   0        888.50        886.49        29.47 o                         
  -9   5   0        601.04        621.50        13.64 o                         
  -8   5   0       2966.27       3062.96        49.38 o                         
  -7   5   0         38.48         66.58        23.01 o                         
  -6   5   0       2268.35       2137.87        30.43 o                         
  -5   5   0       5303.29       5463.64        74.39 o                         
  -4   5   0        894.04       1138.85        17.77 o                         
  -3   5   0       5300.95       5488.13        87.34 o                         
  -2   5   0       9605.63       9743.77       384.73 o                         
  -1   5   0        141.00        219.34        18.68 o                         
   0   5   0       1881.31       1861.16        31.53 o                         
   1   5   0       5476.71       5506.13       165.14 o                         
   2   5   0       3605.54       3731.59       163.89 o                         
   3   5   0       1887.59       1795.71        34.33 o                         
   4   5   0       5632.61       5584.12       122.39 o                         
   5   5   0       3299.47       3315.82        81.80 o                         
   6   5   0          0.75         17.49        12.95 o                         
   7   5   0       3496.30       3604.38        89.12 o                         
   8   5   0       1775.74       1819.89        89.46 o                         
   9   5   0         49.29         57.10        20.70 o                         
  10   5   0        645.96        611.78        33.12 o                         
 -13   6   0       1508.97       1552.85        73.40 o                         
 -12   6   0        184.12        163.03        15.47 o                         
 -11   6   0       2490.53       2307.44        65.26 o                         
 -10   6   0       2172.23       2152.80        82.33 o                         
  -9   6   0         77.64        102.63        15.89 o                         
  -8   6   0       3240.60       3377.14        60.59 o                         
  -7   6   0       4458.42       4430.14        64.08 o                         
  -6   6   0         20.62         33.40         4.66 o                         
  -5   6   0        801.73        877.57        19.35 o                         
  -4   6   0      11070.18      11332.59       169.33 o                         
  -3   6   0       9877.54      10172.23       225.42 o                         
  -2   6   0         44.09         57.96         3.47 o                         
  -1   6   0       6615.76       6713.84       104.27 o                         
   0   6   0        157.64        171.93         7.37 o                         
   1   6   0          6.46         13.19         4.30 o                         
   2   6   0      14845.14      15002.78       446.41 o                         
   3   6   0      12401.78      12485.96       196.22 o                         
   4   6   0       1273.81       1239.01        64.32 o                         
   5   6   0       1900.45       1811.40        77.52 o                         
   6   6   0       6802.69       6508.27       231.49 o                         
   7   6   0        360.36        486.04        22.28 o                         
   8   6   0         19.95         17.87        12.72 o                         
   9   6   0       1734.30       1693.32        50.67 o                         
  10   6   0        867.77        819.95       104.33 o                         
 -13   7   0       1317.48       1250.17        60.10 o                         
 -12   7   0        681.06        713.81        43.38 o                         
 -11   7   0        185.78        149.38        11.51 o                         
 -10   7   0       4880.85       4831.23       126.54 o                         
  -9   7   0       5467.88       5284.12       105.92 o                         
  -8   7   0       1774.20       1685.64        35.51 o                         
  -7   7   0        230.74        236.59         6.88 o                         
  -6   7   0       1342.45       1405.56        46.56 o                         
  -5   7   0       6758.17       6947.96        87.99 o                         
  -4   7   0       1099.58       1206.15        28.07 o                         
  -3   7   0       8566.74       8385.32       147.90 o                         
  -2   7   0       1246.90       1093.54        20.11 o                         
  -1   7   0        444.55        482.72        10.62 o                         
   0   7   0      11677.72      11450.07       334.90 o                         
   1   7   0      15575.62      15258.32       604.14 o                         
   2   7   0       3633.35       3459.51        90.90 o                         
   3   7   0        161.56        171.35        17.72 o                         
   4   7   0       7552.20       7279.67       296.19 o                         
   5   7   0       2578.92       2390.57       124.94 o                         
   6   7   0        573.97        547.75        21.02 o                         
   7   7   0       3259.84       3350.02        84.30 o                         
   8   7   0       2618.98       2535.37       105.15 o                         
   9   7   0         43.05         79.37        32.84 o                         
 -13   8   0         74.80         80.71        22.79 o                         
 -12   8   0       1108.30       1178.34        54.60 o                         
 -11   8   0       2877.32       2893.57       246.84 o                         
 -10   8   0       1162.49       1117.29        49.69 o                         
  -9   8   0       1888.88       1937.58        50.11 o                         
  -8   8   0       6993.90       7204.00       115.31 o                         
  -7   8   0       3683.06       3857.59        58.29 o                         
  -6   8   0         91.72         82.12        14.44 o                         
  -5   8   0      12962.86      13100.21       202.97 o                         
  -4   8   0      11603.70      11696.63       209.41 o                         
  -3   8   0       3084.83       3280.49        85.80 o                         
  -2   8   0       4826.13       4836.12        83.98 o                         
  -1   8   0      18599.60      18619.89       301.09 o                         
   0   8   0       8584.08       8327.29       282.52 o                         
   1   8   0       4432.33       4342.69       146.70 o                         
   2   8   0       8313.91       8034.73       675.34 o                         
   3   8   0       4886.11       4925.87       245.26 o                         
   4   8   0         68.70         73.08        18.39 o                         
   5   8   0       3647.29       3605.00        94.41 o                         
   6   8   0       7116.20       6792.21       226.29 o                         
   7   8   0        623.27        605.48        25.63 o                         
   8   8   0        494.98        459.20        32.24 o                         
 -13   9   0       3715.29       4041.63       161.51 o                         
 -12   9   0       2491.74       2561.56       125.66 o                         
 -11   9   0        555.15        518.34        60.76 o                         
 -10   9   0       3570.52       3409.77       371.59 o                         
  -9   9   0       3363.51       3401.37       286.08 o                         
  -8   9   0        437.93        458.35        11.99 o                         
  -7   9   0       7055.89       7351.47       152.60 o                         
  -6   9   0      11436.95      11616.87       243.10 o                         
  -5   9   0         20.38         32.28         6.04 o                         
  -4   9   0       5945.40       5903.22       101.95 o                         
  -3   9   0      11063.15      10224.75       501.78 o                         
  -2   9   0       5658.68       5569.40        89.76 o                         
  -1   9   0        823.59        853.68        22.68 o                         
   0   9   0       8770.42       8397.09       424.07 o                         
   1   9   0       5114.88       4924.87       501.78 o                         
   2   9   0          1.87         54.61        36.11 o                         
   3   9   0       4818.75       4726.15       213.38 o                         
   4   9   0       3600.85       3483.10       107.90 o                         
   5   9   0       2135.93       2105.04       264.23 o                         
   6   9   0        661.00        717.17        78.09 o                         
   7   9   0       4342.82       3988.12       389.55 o                         
 -12  10   0       2059.20       2114.86       139.82 o                         
 -11  10   0       1205.20       1139.24       147.66 o                         
 -10  10   0        136.51        180.45        55.90 o                         
  -9  10   0       6307.55       6513.43       144.23 o                         
  -8  10   0      12798.34      13358.40       306.53 o                         
  -7  10   0       3176.74       3279.82        82.19 o                         
  -6  10   0       2140.97       2285.52        50.33 o                         
  -5  10   0      12255.72      12491.36       558.98 o                         
  -4  10   0       7274.76       7191.19       358.98 o                         
  -3  10   0         12.48         24.95        16.85 o                         
  -2  10   0       9590.87       9069.77       178.02 o                         
  -1  10   0       4667.99       4820.94        95.85 o                         
   0  10   0        183.61        216.54        13.67 o                         
   1  10   0      13106.18      12705.46      1280.73 o                         
   2  10   0      10098.34       9874.42       570.00 o                         
   3  10   0       2084.38       1746.27       104.96 o                         
   4  10   0         16.28         10.93        55.27 o                         
   5  10   0       2760.16       2593.83       184.06 o                         
   6  10   0       1650.23       1606.88        71.51 o                         
 -12  11   0          7.05        -13.53        27.06 o                         
 -11  11   0       1958.39       1844.35       349.54 o                         
 -10  11   0       4339.22       4599.79       384.83 o                         
  -9  11   0       1934.42       1982.35        71.50 o                         
  -8  11   0        599.27        690.60       100.96 o                         
  -7  11   0       3117.90       3383.16       189.55 o                         
  -6  11   0       3050.34       3165.02       107.17 o                         
  -5  11   0        548.40        546.45        45.02 o                         
  -4  11   0      11150.16      11358.36      1122.67 o                         
  -3  11   0       9536.90       8345.72       204.14 o                         
  -2  11   0        221.55        245.92        10.00 o                         
  -1  11   0       1055.02        940.75       145.16 o                         
   0  11   0       5197.24       5370.14       123.36 o                         
   1  11   0       2156.86       2177.49        54.25 o                         
   2  11   0        720.12        645.93       112.76 o                         
   3  11   0       2311.69       2270.99       188.35 o                         
   4  11   0       1666.08       1826.64       220.12 o                         
   5  11   0         10.37         38.84        43.81 o                         
 -11  12   0       1358.46       1265.59       148.58 o                         
 -10  12   0         60.08         78.13        22.44 o                         
  -9  12   0       3657.39       3832.66        98.81 o                         
  -8  12   0       4423.76       4592.90       123.26 o                         
  -7  12   0        482.17        436.11        22.05 o                         
  -6  12   0       1453.45       1570.66        40.78 o                         
  -5  12   0       3484.39       3695.70       102.02 o                         
  -4  12   0         34.88         48.90        14.01 o                         
  -3  12   0       1735.58       1628.75        96.82 o                         
  -2  12   0       2889.13       2888.83       255.37 o                         
  -1  12   0       2587.20       2585.70       204.09 o                         
   0  12   0          2.29         -0.39        13.05 o                         
   1  12   0       2029.15       2025.28        71.79 o                         
   2  12   0       4001.84       3797.90       209.68 o                         
   3  12   0         13.07         26.38        29.99 o                         
   4  12   0        889.68        964.93        53.17 o                         
 -11  13   0        415.40        376.38        87.87 o                         
 -10  13   0        452.85        390.39        44.39 o                         
  -9  13   0        239.66        248.60        23.98 o                         
  -8  13   0        332.15        376.89        21.99 o                         
  -7  13   0       2846.28       3029.40        75.81 o                         
  -6  13   0       1355.59       1216.55        75.78 o                         
  -5  13   0          8.31          4.78         8.61 o                         
  -4  13   0        648.90        675.09        65.72 o                         
  -3  13   0       1494.66       1434.40       150.22 o                         
  -2  13   0        274.42        295.46        38.23 o                         
  -1  13   0        393.30        478.67        21.83 o                         
   0  13   0       1679.07       1644.01        55.84 o                         
   1  13   0        151.25        186.43        21.08 o                         
   2  13   0       2493.21       2478.45        84.57 o                         
   3  13   0       2803.09       2514.43       331.68 o                         
  -9  14   0       2604.29       2536.43       162.54 o                         
  -8  14   0       1676.53       1925.26       100.72 o                         
  -7  14   0        284.76        292.34        30.81 o                         
  -6  14   0        290.16        291.28        33.89 o                         
  -5  14   0       1375.60       1199.32        90.23 o                         
  -4  14   0         71.87         44.10        20.99 o                         
  -3  14   0       1234.19       1041.44       132.59 o                         
  -2  14   0       1439.91       1466.10        91.81 o                         
  -1  14   0        690.67        575.28        47.76 o                         
   0  14   0        108.34        166.62        31.34 o                         
   1  14   0       1566.25       1437.93       112.95 o                         
  -8  15   0        389.03        325.08        35.82 o                         
  -7  15   0       1000.10       1047.46        70.29 o                         
  -6  15   0        610.77        591.91        51.32 o                         
  -5  15   0         82.54        117.28        29.56 o                         
  -4  15   0       1604.33       1713.61       105.34 o                         
  -3  15   0        571.37        525.85        58.35 o                         
  -2  15   0         70.36         93.14        25.30 o                         
   1 -15   1        292.79        240.93        92.54 o                         
   2 -15   1       2310.26       2224.36       186.47 o                         
   3 -15   1       1587.90       1352.13        82.14 o                         
   4 -15   1         65.73         44.70        31.44 o                         
   5 -15   1        776.50        811.45        54.79 o                         
   6 -15   1        505.28        517.38        46.61 o                         
   7 -15   1         75.34         78.77        23.11 o                         
   8 -15   1        527.30        623.97        52.67 o                         
  -1 -14   1        102.05        165.04        53.44 o                         
   0 -14   1       2402.09       2331.86       100.52 o                         
   1 -14   1       2136.26       1986.39       131.34 o                         
   2 -14   1         78.50         51.70        19.98 o                         
   3 -14   1       1145.26       1097.12        90.23 o                         
   4 -14   1       2925.48       2680.55       346.17 o                         
   5 -14   1         57.10         37.48        33.12 o                         
   6 -14   1        766.80        702.26        59.22 o                         
   7 -14   1       2599.08       2755.31       219.98 o                         
   8 -14   1       1314.38       1197.46        71.54 o                         
   9 -14   1          5.56         54.98        31.78 o                         
  10 -14   1       1130.24       1013.67        90.90 o                         
  -3 -13   1          2.80         -0.64        15.68 o                         
  -2 -13   1       3066.92       2938.97       210.49 o                         
  -1 -13   1       5277.89       5465.37       149.25 o                         
   0 -13   1        521.72        538.31        27.92 o                         
   1 -13   1       1270.64       1308.24       152.77 o                         
   2 -13   1       3578.06       3582.61       267.16 o                         
   3 -13   1        879.43        814.76        99.33 o                         
   4 -13   1        144.89        132.50        15.38 o                         
   5 -13   1       3605.75       3535.28       189.74 o                         
   6 -13   1       3284.24       3367.35       113.14 o                         
   7 -13   1         20.72         17.91        16.29 o                         
   8 -13   1       2705.81       2845.34       108.33 o                         
   9 -13   1       4561.98       4631.87       135.28 o                         
  10 -13   1         60.04         76.09        12.49 o                         
  11 -13   1       1271.07       1336.24        97.54 o                         
  -4 -12   1       2017.32       1695.12       154.79 o                         
  -3 -12   1       3998.96       3666.72       126.77 o                         
  -2 -12   1       1542.19       1355.45       150.17 o                         
  -1 -12   1       1092.59       1203.47        34.62 o                         
   0 -12   1       4084.60       4209.07       100.51 o                         
   1 -12   1        966.91        972.81        31.25 o                         
   2 -12   1       2449.33       2504.58       135.68 o                         
   3 -12   1      10721.15       9999.10      1046.02 o                         
   4 -12   1       7432.68       7410.29       687.72 o                         
   5 -12   1        387.24        385.73        49.73 o                         
   6 -12   1       4769.43       4944.40       200.77 o                         
   7 -12   1       4876.55       5306.63       125.95 o                         
   8 -12   1        560.37        557.64        23.23 o                         
   9 -12   1        415.77        375.83        17.78 o                         
  10 -12   1       2415.17       2472.70       145.88 o                         
  11 -12   1        657.71        607.99        34.04 o                         
  -5 -11   1       2631.09       2445.56       280.11 o                         
  -4 -11   1         23.48          9.15        51.61 o                         
  -3 -11   1       3988.06       3963.77       251.23 o                         
  -2 -11   1       8241.63       7899.55       461.09 o                         
  -1 -11   1       4723.48       4652.95       225.90 o                         
   0 -11   1         18.86         27.32         6.41 o                         
   1 -11   1       6691.42       6668.04       190.42 o                         
   2 -11   1       7111.83       7109.84       137.85 o                         
   3 -11   1        521.97        575.66        24.80 o                         
   4 -11   1       2156.94       2029.53       243.76 o                         
   5 -11   1       5413.92       5486.21       245.98 o                         
   6 -11   1       1255.33       1245.12        35.64 o                         
   7 -11   1       2012.67       2070.02        53.26 o                         
   8 -11   1       7884.13       8686.61       408.90 o                         
   9 -11   1       4721.76       4914.66       220.51 o                         
  10 -11   1         18.83         55.95        11.15 o                         
  11 -11   1       1732.66       1580.96       292.68 o                         
  12 -11   1       2555.70       2915.34       150.79 o                         
  -6 -10   1        997.75        855.14       131.78 o                         
  -5 -10   1       1504.99       1485.18        77.76 o                         
  -4 -10   1       5685.61       5667.12       400.29 o                         
  -3 -10   1       3798.22       3633.66       156.62 o                         
  -2 -10   1        263.38        254.72        39.38 o                         
  -1 -10   1       6514.64       6685.81       322.67 o                         
   0 -10   1       6449.33       6514.51       147.62 o                         
   1 -10   1        482.25        499.99        13.64 o                         
   2 -10   1       3916.90       4001.14       102.65 o                         
   3 -10   1      13646.27      12473.93       783.14 o                         
   4 -10   1       4361.85       3969.88       192.05 o                         
   5 -10   1        514.99        539.34        39.62 o                         
   6 -10   1       8071.21       8471.04       312.52 o                         
   7 -10   1       4035.06       4520.88        83.13 o                         
   8 -10   1       1292.58       1379.34        32.21 o                         
   9 -10   1       1862.95       1878.82        78.67 o                         
  10 -10   1       3324.24       3185.53       192.54 o                         
  11 -10   1       1049.89       1000.33       118.78 o                         
  12 -10   1        249.80        263.36        34.28 o                         
  -7  -9   1        989.72        919.58        58.06 o                         
  -6  -9   1       4541.28       4498.39       189.50 o                         
  -5  -9   1       2768.50       2583.69       171.06 o                         
  -4  -9   1        448.40        412.89        17.35 o                         
  -3  -9   1       4445.43       4341.02       102.15 o                         
  -2  -9   1       5204.18       5114.58       111.84 o                         
  -1  -9   1       2713.44       2805.60        59.26 o                         
   0  -9   1        649.26        684.36        24.27 o                         
   1  -9   1       5038.35       4959.14        77.70 o                         
   2  -9   1       4156.03       4151.93        68.08 o                         
   3  -9   1       1231.08       1224.50        46.94 o                         
   4  -9   1      10480.84      10745.83       260.71 o                         
   5  -9   1      11264.81      11348.80       191.49 o                         
   6  -9   1       1520.84       1669.75        31.33 o                         
   7  -9   1        825.31        929.64        25.52 o                         
   8  -9   1       3025.69       3123.46        52.47 o                         
   9  -9   1       2733.50       2859.99        54.84 o                         
  10  -9   1         80.00         90.51        19.69 o                         
  11  -9   1       1747.44       1574.41       147.90 o                         
  12  -9   1       1108.50       1246.98        78.86 o                         
  13  -9   1          0.15         29.10        49.49 o                         
  -8  -8   1       3033.78       2908.62       119.50 o                         
  -7  -8   1       4625.95       4575.75       255.22 o                         
  -6  -8   1       1488.57       1352.39       112.95 o                         
  -5  -8   1       1381.88       1317.86        37.83 o                         
  -4  -8   1       5925.98       5755.29       405.29 o                         
  -3  -8   1       2627.91       2461.47       127.83 o                         
  -2  -8   1       1416.52       1453.44        55.08 o                         
  -1  -8   1       7003.25       6975.86       129.16 o                         
   0  -8   1       7163.42       6900.57       119.65 o                         
   1  -8   1        353.96        406.04        19.45 o                         
   2  -8   1       7705.06       7964.81       130.57 o                         
   3  -8   1       8643.50       8310.64       260.71 o                         
   4  -8   1       6009.56       6351.82       101.49 o                         
   5  -8   1         36.57         57.94         4.83 o                         
   6  -8   1       2449.02       2390.82        41.79 o                         
   7  -8   1        662.38        656.85        11.77 o                         
   8  -8   1        532.01        546.86        12.78 o                         
   9  -8   1       2782.98       2961.71        70.58 o                         
  10  -8   1       3887.31       3911.42       293.74 o                         
  11  -8   1         95.81         82.79        17.09 o                         
  12  -8   1       1496.08       1484.47        63.64 o                         
  13  -8   1       2483.23       2578.20       109.75 o                         
  -9  -7   1       1387.51       1347.03        52.41 o                         
  -8  -7   1        395.42        422.26        39.48 o                         
  -7  -7   1         20.54         63.87        27.88 o                         
  -6  -7   1       1485.88       1411.97        63.41 o                         
  -5  -7   1       3033.12       3188.24        99.04 o                         
  -4  -7   1        225.03        239.71        20.85 o                         
  -3  -7   1       2391.93       2292.11        49.30 o                         
  -2  -7   1       6317.85       6128.85        99.77 o                         
  -1  -7   1        298.66        311.08        10.25 o                         
   0  -7   1        630.91        654.37        14.65 o                         
   1  -7   1       6117.98       6285.55       102.71 o                         
   2  -7   1       4569.75       4532.70        71.08 o                         
   3  -7   1        264.75        292.27         8.47 o                         
   4  -7   1       4426.30       4692.87       112.71 o                         
   5  -7   1       2910.87       3025.31        48.27 o                         
   6  -7   1          0.57         15.29         3.72 o                         
   7  -7   1       3879.79       3934.65       101.49 o                         
   8  -7   1       3706.82       3965.23        60.04 o                         
   9  -7   1        506.48        511.05        26.77 o                         
  10  -7   1         79.99         99.89        13.43 o                         
  11  -7   1       1159.39       1243.68        37.41 o                         
  12  -7   1        197.13        209.48        62.16 o                         
  13  -7   1        580.48        509.36        95.09 o                         
 -10  -6   1       1731.42       1617.46        67.73 o                         
  -9  -6   1        398.61        388.21        21.85 o                         
  -8  -6   1        912.07        854.35        30.31 o                         
  -7  -6   1       2451.38       2523.01       118.58 o                         
  -6  -6   1        336.09        331.81        56.33 o                         
  -5  -6   1       1551.30       1530.76        33.82 o                         
  -4  -6   1       8615.87       8373.38       147.87 o                         
  -3  -6   1       2687.85       2601.58        44.50 o                         
  -2  -6   1       1044.64       1029.55        19.52 o                         
  -1  -6   1       3500.07       3332.81        98.03 o                         
   0  -6   1       4266.38       3852.06        92.25 o                         
   1  -6   1        636.93        557.39        19.64 o                         
   2  -6   1       5965.15       5932.79       100.82 o                         
   3  -6   1        755.30        716.32        11.75 o                         
   4  -6   1        230.00        228.91         6.07 o                         
   5  -6   1       4131.46       4100.69        95.23 o                         
   6  -6   1       1251.97       1161.43        17.74 o                         
   7  -6   1        351.01        323.38        10.11 o                         
   8  -6   1       1225.20       1131.26        27.20 o                         
   9  -6   1       3430.58       3479.80        66.81 o                         
  10  -6   1       3150.23       3360.29        89.36 o                         
  11  -6   1          0.58          4.27        11.56 o                         
  12  -6   1       2141.53       2131.00        77.90 o                         
  13  -6   1       1404.41       1410.27        67.51 o                         
 -10  -5   1        259.94        210.60        16.60 o                         
  -9  -5   1        675.00        746.54        28.69 o                         
  -8  -5   1        263.02        340.03        46.17 o                         
  -7  -5   1       1227.27       1284.59        47.18 o                         
  -6  -5   1       3543.91       3231.75        69.50 o                         
  -5  -5   1       7450.61       7505.76       126.14 o                         
  -4  -5   1        837.14        783.69        24.17 o                         
  -3  -5   1       1410.53       1371.46        28.60 o                         
  -2  -5   1      15248.24      16500.04       998.40 o                         
  -1  -5   1       1742.13       1696.49        29.44 o                         
   0  -5   1       1826.06       1740.74        33.85 o                         
   1  -5   1       7082.12       7030.38       244.00 o                         
   2  -5   1        479.45        474.80         9.06 o                         
   3  -5   1       2679.77       2389.36        40.92 o                         
   4  -5   1      18825.17      18573.25       255.87 o                         
   5  -5   1       8009.48       8378.36       109.06 o                         
   6  -5   1         89.11        117.08         7.27 o                         
   7  -5   1       5510.29       5455.04        81.33 o                         
   8  -5   1       1690.79       1766.74        54.89 o                         
   9  -5   1        460.32        436.45        16.90 o                         
  10  -5   1       4224.44       4242.80       154.50 o                         
  11  -5   1       4084.09       4048.65        91.29 o                         
  12  -5   1         28.82         56.24        34.14 o                         
  13  -5   1        549.03        554.23        42.10 o                         
 -11  -4   1       2521.37       2302.03        87.55 o                         
 -10  -4   1       1975.84       1917.86        59.24 o                         
  -9  -4   1        213.21        228.73        17.47 o                         
  -8  -4   1       3232.99       3280.88       185.27 o                         
  -7  -4   1       4683.54       4835.95       146.08 o                         
  -6  -4   1        645.35        707.90        22.44 o                         
  -5  -4   1       1891.80       1885.57        52.86 o                         
  -4  -4   1       5511.00       5235.69        77.26 o                         
  -3  -4   1       2064.98       2057.49        32.29 o                         
  -2  -4   1      21083.69      21434.44       327.79 o                         
  -1  -4   1      44427.88      44171.99      2160.21 o                         
   0  -4   1       3431.44       3469.50        95.04 o                         
   1  -4   1       1812.82       1894.06        30.57 o                         
   2  -4   1      20847.18      20038.79       382.18 o                         
   3  -4   1       6671.43       6684.96        86.52 o                         
   4  -4   1          2.15         11.27         5.83 o                         
   5  -4   1       4006.39       3837.43        53.83 o                         
   6  -4   1       5060.14       4880.82        65.86 o                         
   7  -4   1         99.85        145.14         9.68 o                         
   8  -4   1      12416.78      12392.86       301.49 o                         
   9  -4   1      10494.11      10819.42       198.54 o                         
  10  -4   1       1908.30       2018.42        44.86 o                         
  11  -4   1         98.66         97.23        43.76 o                         
  12  -4   1       1999.32       2008.07        65.79 o                         
  13  -4   1        393.51        392.55        36.84 o                         
 -11  -3   1        129.28        120.22        17.10 o                         
 -10  -3   1       3897.67       3737.18       157.87 o                         
  -9  -3   1       3572.66       3521.32        88.56 o                         
  -8  -3   1       1228.81       1257.01        34.27 o                         
  -7  -3   1       6804.00       6931.91       152.53 o                         
  -6  -3   1       9338.06       9093.70       179.83 o                         
  -5  -3   1        433.51        377.98        13.96 o                         
  -4  -3   1       5960.52       5937.52        90.26 o                         
  -3  -3   1      27823.58      27101.23       410.14 o                         
  -2  -3   1       4879.99       5065.16       228.65 o                         
  -1  -3   1        565.57        540.04        47.33 o                         
   0  -3   1      28633.28      28071.91       528.02 o                         
   1  -3   1      16387.15      15879.53       272.67 o                         
   2  -3   1        249.40        225.10         5.11 o                         
   3  -3   1      15351.98      15778.58       225.19 o                         
   4  -3   1      25656.71      25821.82       348.57 o                         
   5  -3   1       2814.11       2837.25       137.36 o                         
   6  -3   1       9862.65      10384.69       137.79 o                         
   7  -3   1      22924.94      24172.32       330.98 o                         
   8  -3   1       5582.29       5741.68        89.26 o                         
   9  -3   1       1519.75       1505.29        32.89 o                         
  10  -3   1       4103.34       4178.73        81.90 o                         
  11  -3   1       2581.41       2615.29        73.49 o                         
  12  -3   1        667.36        689.95        63.70 o                         
  13  -3   1        582.51        537.25        40.10 o                         
 -12  -2   1       2426.49       2328.75        85.92 o                         
 -11  -2   1       3865.52       3930.16       156.04 o                         
 -10  -2   1         58.62         38.99        21.76 o                         
  -9  -2   1       3617.15       3623.42        84.84 o                         
  -8  -2   1       7464.03       7666.94       314.83 o                         
  -7  -2   1         79.41        111.72        23.21 o                         
  -6  -2   1       7548.81       6915.04       120.99 o                         
  -5  -2   1      25566.40      25384.09       402.31 o                         
  -4  -2   1      10667.04      10103.11       151.03 o                         
  -3  -2   1       2205.57       2333.00        35.87 o                         
  -2  -2   1      12994.28      12848.85       196.48 o                         
  -1  -2   1      37483.99      37122.19      1351.17 o                         
   0  -2   1       3696.12       3715.62        66.33 o                         
   1  -2   1      12269.17      11970.82       200.11 o                         
   2  -2   1      22609.58      22486.33       373.40 o                         
   3  -2   1      11135.08      11364.85       161.96 o                         
   4  -2   1      11783.66      11426.87       182.28 o                         
   5  -2   1      23355.37      22979.17       302.90 o                         
   6  -2   1      20179.25      20564.66       302.84 o                         
   7  -2   1        759.91        716.64        43.38 o                         
   8  -2   1        644.42        686.11        14.71 o                         
   9  -2   1       6552.93       6676.30       115.75 o                         
  10  -2   1        633.37        685.16        18.89 o                         
  11  -2   1       1018.19       1046.05        35.54 o                         
  12  -2   1       1072.65       1017.82        46.61 o                         
  13  -2   1        139.26        147.37        28.68 o                         
 -12  -1   1         12.35         48.75        22.82 o                         
 -11  -1   1       1567.59       1559.73        49.13 o                         
 -10  -1   1       4643.14       4500.00       109.71 o                         
  -9  -1   1        941.72        999.08        29.21 o                         
  -8  -1   1       2566.78       2507.03        72.46 o                         
  -7  -1   1      11513.73      10925.85       641.69 o                         
  -6  -1   1      12567.07      12637.83       617.23 o                         
  -5  -1   1       1705.36       1900.02        94.46 o                         
  -4  -1   1       2937.74       2834.38       238.23 o                         
  -3  -1   1      16088.47      15602.37       420.60 o                         
  -2  -1   1      12372.97      12700.56       458.83 o                         
  -1  -1   1      15114.72      14355.44       250.12 o                         
   1  -1   1       6892.80       7108.83       118.99 o                         
   2  -1   1       9899.47       9945.31       235.48 o                         
   3  -1   1      25634.79      25189.77       663.02 o                         
   4  -1   1      14550.98      14402.83       186.91 o                         
   5  -1   1        924.42        920.13        13.31 o                         
   6  -1   1       1169.88       1189.91        17.35 o                         
   7  -1   1       2588.10       2507.61        54.50 o                         
   8  -1   1       1424.32       1507.94        26.37 o                         
   9  -1   1        248.88        238.37        41.12 o                         
  10  -1   1       5506.56       5603.98       149.73 o                         
  11  -1   1       3229.50       3176.66        94.46 o                         
  12  -1   1        118.34        195.18       127.35 o                         
  13  -1   1        402.94        423.04        83.10 o                         
 -12   0   1       2764.18       2669.17        91.91 o                         
 -11   0   1        969.19        968.46        75.06 o                         
 -10   0   1        572.41        576.08        58.59 o                         
  -9   0   1       6999.45       6850.81       134.59 o                         
  -8   0   1       5728.28       5867.52       229.27 o                         
  -7   0   1        341.67        373.91        15.12 o                         
  -6   0   1      15151.12      15413.45       521.81 o                         
  -5   0   1       6511.89       5951.92       240.63 o                         
  -4   0   1        705.49        677.17        60.04 o                         
  -3   0   1       3763.90       3875.72       231.20 o                         
  -2   0   1      34562.11      33611.29       502.06 o                         
  -1   0   1      25269.03      23284.04       932.06 o                         
   1   0   1      15123.11      14609.95       225.41 o                         
   2   0   1      16080.69      16197.28       247.36 o                         
   3   0   1       1532.44       1483.02        21.96 o                         
   4   0   1       3201.44       3393.27       101.20 o                         
   5   0   1       8398.42       8086.08       110.29 o                         
   6   0   1       7924.10       7966.59       107.82 o                         
   7   0   1         12.98         31.31         6.31 o                         
   8   0   1       2525.80       2518.17        47.13 o                         
   9   0   1       5911.91       5778.30       126.80 o                         
  10   0   1        847.88        843.61        26.39 o                         
  11   0   1       1238.68       1296.95        39.62 o                         
  12   0   1       1361.45       1493.13        83.19 o                         
 -13   1   1        622.52        526.28        52.96 o                         
 -12   1   1        105.10        140.40        22.14 o                         
 -11   1   1       6165.45       5950.97       315.21 o                         
 -10   1   1       2331.47       2292.16        61.11 o                         
  -9   1   1       2169.95       2192.06        46.81 o                         
  -8   1   1        293.73        327.30         9.36 o                         
  -7   1   1       3612.92       3559.34        60.86 o                         
  -6   1   1        357.62        325.36         8.67 o                         
  -5   1   1       5585.46       5789.47        73.46 o                         
  -4   1   1      19522.44      19296.54       270.00 o                         
  -3   1   1      14540.50      13937.24       425.71 o                         
  -2   1   1       2814.48       2538.04        59.27 o                         
  -1   1   1      14856.69      14796.61       275.67 o                         
   0   1   1      36708.42      30402.45      1341.83 o                         
   1   1   1      12104.56      11313.84       163.15 o                         
   2   1   1         60.01        116.19        15.02 o                         
   3   1   1        364.20        368.79        10.74 o                         
   4   1   1        144.00        219.35         9.15 o                         
   5   1   1       1788.44       1865.88        26.31 o                         
   6   1   1       8793.70       8942.58       179.20 o                         
   7   1   1       8911.39       8975.57       140.30 o                         
   8   1   1        446.30        400.72        18.83 o                         
   9   1   1        256.31        212.55        11.78 o                         
  10   1   1       2807.68       2826.18        67.59 o                         
  11   1   1        793.97        850.85        33.26 o                         
  12   1   1        148.95        157.95        27.56 o                         
 -13   2   1        205.51        198.21        58.93 o                         
 -12   2   1       2290.65       2235.43        70.61 o                         
 -11   2   1       1355.61       1391.92        46.98 o                         
 -10   2   1        514.37        519.05        37.79 o                         
  -9   2   1       2253.56       2271.41        47.52 o                         
  -8   2   1       2248.31       2373.38        36.91 o                         
  -7   2   1          0.11         18.77         4.88 o                         
  -6   2   1      12231.20      12220.93       166.49 o                         
  -5   2   1      15362.09      15207.15       332.01 o                         
  -4   2   1       7529.25       7293.70       100.96 o                         
  -3   2   1       5192.81       5532.92        81.41 o                         
  -2   2   1       4069.27       3851.68        60.15 o                         
  -1   2   1        396.20        401.89         6.26 o                         
   0   2   1       3600.24       3498.16        52.80 o                         
   1   2   1      36261.90      34403.83       855.89 o                         
   2   2   1      19950.58      19560.43       263.70 o                         
   3   2   1       1668.68       1788.33        23.14 o                         
   4   2   1       6541.57       6544.70        85.21 o                         
   5   2   1      19813.49      20503.24       577.22 o                         
   6   2   1       4129.17       4068.91        58.59 o                         
   7   2   1        884.35        900.89        19.63 o                         
   8   2   1       2135.49       2154.50        46.63 o                         
   9   2   1        565.50        609.15        22.02 o                         
  10   2   1        242.44        248.32        14.34 o                         
  11   2   1       5054.10       4740.32       141.34 o                         
  12   2   1       2044.98       2030.81       113.29 o                         
 -13   3   1        334.69        339.25        33.73 o                         
 -12   3   1        418.32        408.28        91.67 o                         
 -11   3   1       3677.48       3807.49        93.33 o                         
 -10   3   1       4156.03       4336.49        95.92 o                         
  -9   3   1        842.03        814.08        17.98 o                         
  -8   3   1        350.35        384.48        16.32 o                         
  -7   3   1       8532.60       8654.78       120.67 o                         
  -6   3   1       7051.57       7245.10       140.25 o                         
  -5   3   1        913.46       1051.98        15.47 o                         
  -4   3   1      15937.73      16752.60       545.98 o                         
  -3   3   1        129.47        140.61         8.14 o                         
  -2   3   1          2.48          7.61         1.71 o                         
  -1   3   1      27380.88      25757.51       894.55 o                         
   0   3   1        751.92        752.35        15.31 o                         
   1   3   1      28933.05      29185.42       603.61 o                         
   2   3   1       1328.04       1440.55        19.10 o                         
   3   3   1       6265.67       6217.43        79.59 o                         
   4   3   1       2117.61       2102.27        27.13 o                         
   5   3   1       2363.05       2463.99        50.89 o                         
   6   3   1       6664.89       6437.52       113.22 o                         
   7   3   1       1532.70       1638.26        55.08 o                         
   8   3   1       1650.32       1572.58        87.14 o                         
   9   3   1       4832.26       4981.81       122.04 o                         
  10   3   1       3284.27       3192.99        95.34 o                         
  11   3   1        787.33        729.87        33.51 o                         
 -13   4   1        384.27        431.19        83.44 o                         
 -12   4   1       4391.66       4512.72       121.72 o                         
 -11   4   1       2179.64       2324.58        81.32 o                         
 -10   4   1       1572.11       1592.45        52.77 o                         
  -9   4   1       4094.53       4014.99       157.15 o                         
  -8   4   1      12761.18      13007.26       205.03 o                         
  -7   4   1        997.61       1029.67        18.15 o                         
  -6   4   1       4177.83       4111.72       145.83 o                         
  -5   4   1       6210.79       5907.90        97.69 o                         
  -4   4   1         77.32         84.23         3.43 o                         
  -3   4   1       3744.90       3709.89        52.91 o                         
  -2   4   1      17678.23      17032.07       532.40 o                         
  -1   4   1        128.31        143.28         4.63 o                         
   0   4   1      10125.89      10078.36       202.31 o                         
   1   4   1       3992.87       3770.79        98.94 o                         
   2   4   1       4700.22       4568.49        61.46 o                         
   3   4   1       2160.30       2494.87        35.70 o                         
   4   4   1       7332.28       7171.68       113.72 o                         
   5   4   1       2351.50       2293.57        64.13 o                         
   6   4   1        138.65        124.71         9.45 o                         
   7   4   1       2999.66       3169.38       104.77 o                         
   8   4   1       5478.17       5407.18       247.66 o                         
   9   4   1        142.38        137.59        15.36 o                         
  10   4   1       1666.72       1610.53       107.80 o                         
  11   4   1       3252.95       2962.28       123.26 o                         
 -13   5   1       1769.31       1949.45        91.23 o                         
 -12   5   1         16.26         62.53        50.84 o                         
 -11   5   1       3388.78       3540.21        86.51 o                         
 -10   5   1       5147.27       5169.85       126.82 o                         
  -9   5   1        375.12        371.78        16.23 o                         
  -8   5   1        254.46        243.68         8.24 o                         
  -7   5   1       5263.07       5644.05       203.61 o                         
  -6   5   1         59.04         99.22        15.02 o                         
  -5   5   1       5922.76       5860.47        83.99 o                         
  -4   5   1      22832.52      23548.81       309.56 o                         
  -3   5   1       5140.73       5059.63        73.19 o                         
  -2   5   1        987.59        982.01        37.22 o                         
  -1   5   1      15179.06      15165.21       255.17 o                         
   0   5   1        894.98        757.93        48.15 o                         
   1   5   1         51.97         74.69         7.66 o                         
   2   5   1       6647.36       6517.72       102.89 o                         
   3   5   1       5873.46       5425.11        83.68 o                         
   4   5   1         60.88         58.74         5.47 o                         
   5   5   1       5537.61       5644.60       108.64 o                         
   6   5   1      15115.31      15175.81       377.95 o                         
   7   5   1       2892.18       2734.99       193.64 o                         
   8   5   1         85.78         70.67        24.75 o                         
   9   5   1       1769.32       1634.05       113.48 o                         
  10   5   1        295.48        227.72        19.68 o                         
 -13   6   1       1414.43       1459.10        70.85 o                         
 -12   6   1       2477.83       2458.40       175.40 o                         
 -11   6   1        525.59        546.82        21.90 o                         
 -10   6   1       5241.72       5329.81       118.15 o                         
  -9   6   1       9531.64       9591.73       366.58 o                         
  -8   6   1        562.04        601.04        18.25 o                         
  -7   6   1       1301.38       1368.50        45.88 o                         
  -6   6   1      11858.41      11694.55       167.69 o                         
  -5   6   1      24597.06      25394.29       404.87 o                         
  -4   6   1        199.89        205.52         5.65 o                         
  -3   6   1       5507.30       5429.03       107.80 o                         
  -2   6   1       2681.51       2389.55        91.67 o                         
  -1   6   1        243.40        282.88        23.64 o                         
   0   6   1      11860.45      11115.51       205.92 o                         
   1   6   1      19086.10      18733.93       827.39 o                         
   2   6   1       1005.50        918.03        25.23 o                         
   3   6   1       2760.20       2705.19        47.77 o                         
   4   6   1       9922.55       9837.65       228.40 o                         
   5   6   1       2067.29       1945.58       131.82 o                         
   6   6   1        774.06        788.98        70.73 o                         
   7   6   1       2762.42       2912.07       127.39 o                         
   8   6   1       1679.20       1647.95        53.40 o                         
   9   6   1        110.44        133.93        21.47 o                         
  10   6   1       1487.09       1228.12        62.17 o                         
 -13   7   1        254.04        171.83        41.02 o                         
 -12   7   1        690.16        694.91        73.90 o                         
 -11   7   1       3293.13       3253.75        99.13 o                         
 -10   7   1       1480.91       1410.64        97.54 o                         
  -9   7   1       1732.91       1790.49        41.75 o                         
  -8   7   1       5546.32       5531.81       191.52 o                         
  -7   7   1       2254.35       2437.08        39.70 o                         
  -6   7   1         90.57         99.50         6.74 o                         
  -5   7   1      17707.85      17999.42       695.61 o                         
  -4   7   1       6595.52       6518.19       109.27 o                         
  -3   7   1        769.36        756.87        37.17 o                         
  -2   7   1      17410.53      17107.80       935.04 o                         
  -1   7   1      25747.12      25795.66       780.83 o                         
   0   7   1       2482.94       2442.08        62.93 o                         
   1   7   1       7515.27       7706.47       176.74 o                         
   2   7   1      12868.91      12241.53       390.22 o                         
   3   7   1       8251.75       8160.22       525.18 o                         
   4   7   1        419.85        450.34        16.70 o                         
   5   7   1       2085.50       2068.57        58.88 o                         
   6   7   1       2654.05       2609.74        75.69 o                         
   7   7   1        271.21        325.76        61.43 o                         
   8   7   1        277.28        263.47        49.30 o                         
   9   7   1       1871.15       1820.79       100.87 o                         
 -13   8   1       2774.62       2718.74       116.09 o                         
 -12   8   1       1286.48       1223.99        53.46 o                         
 -11   8   1       1685.54       1567.50        79.34 o                         
 -10   8   1       7376.47       7147.89       430.62 o                         
  -9   8   1       5741.87       5528.84       145.50 o                         
  -8   8   1        329.70        337.41        11.77 o                         
  -7   8   1       5775.00       5764.22       160.04 o                         
  -6   8   1       3188.37       3180.37        92.54 o                         
  -5   8   1         30.34         76.07         7.11 o                         
  -4   8   1       2221.25       2148.78        38.00 o                         
  -3   8   1      16601.26      15916.54       525.42 o                         
  -2   8   1      10070.91       9868.35       334.47 o                         
  -1   8   1        223.16        267.80        10.43 o                         
   0   8   1      10579.42      10544.88       204.14 o                         
   1   8   1      11881.34      11773.12       562.63 o                         
   2   8   1       3073.91       3088.12       274.38 o                         
   3   8   1       1458.69       1380.11        73.37 o                         
   4   8   1       5092.72       5074.53       402.31 o                         
   5   8   1        567.61        535.15        19.10 o                         
   6   8   1        931.54        980.47        74.82 o                         
   7   8   1       3947.79       3919.44       118.52 o                         
   8   8   1       2785.96       2814.31       142.90 o                         
 -13   9   1        347.12        334.95        33.74 o                         
 -12   9   1       2083.64       2251.11       103.03 o                         
 -11   9   1        803.81        759.72        91.86 o                         
 -10   9   1         92.20         73.79        10.87 o                         
  -9   9   1       3325.12       3416.79       190.03 o                         
  -8   9   1       9717.16       9873.78       482.04 o                         
  -7   9   1        623.89        623.30        14.09 o                         
  -6   9   1       1773.03       1795.74        40.21 o                         
  -5   9   1      12636.98      12842.08       251.03 o                         
  -4   9   1       9094.22       9342.41       225.37 o                         
  -3   9   1        985.47        949.52        48.48 o                         
  -2   9   1       3543.40       3509.06        71.88 o                         
  -1   9   1       2746.95       2480.53        74.05 o                         
   0   9   1        433.27        518.40        18.83 o                         
   1   9   1       6137.91       6251.72       518.05 o                         
   2   9   1       6636.18       6734.04       203.46 o                         
   3   9   1       3165.32       3399.31        98.27 o                         
   4   9   1        421.60        446.85        47.66 o                         
   5   9   1       2625.97       2400.23        89.19 o                         
   6   9   1       2967.14       2866.03       173.23 o                         
   7   9   1        887.97        871.90        89.02 o                         
 -12  10   1         13.50         67.60        38.81 o                         
 -11  10   1       1420.25       1237.56       102.74 o                         
 -10  10   1       3907.07       3718.86       165.09 o                         
  -9  10   1       3098.33       2910.90        91.11 o                         
  -8  10   1       1024.22       1118.58        36.08 o                         
  -7  10   1       3431.46       3805.55        99.57 o                         
  -6  10   1       6330.95       6570.15       144.70 o                         
  -5  10   1         95.00        157.96        40.68 o                         
  -4  10   1       1481.09       1463.81        81.46 o                         
  -3  10   1       4572.54       4392.30       343.81 o                         
  -2  10   1       2348.27       2323.23        96.15 o                         
  -1  10   1        587.29        644.00        62.49 o                         
   0  10   1       6699.96       6545.72       229.66 o                         
   1  10   1       6587.09       6459.66       160.42 o                         
   2  10   1        602.30        635.72        39.58 o                         
   3  10   1       1305.46       1399.00        51.52 o                         
   4  10   1       3640.42       3557.15       203.37 o                         
   5  10   1        722.22        787.34       137.55 o                         
   6  10   1        725.03        723.77        76.36 o                         
 -12  11   1       2093.68       2382.55       145.40 o                         
 -11  11   1       1632.76       1446.81       150.26 o                         
 -10  11   1        109.29        106.63        15.51 o                         
  -9  11   1       3613.49       3711.77        98.14 o                         
  -8  11   1       8674.13       9239.59       243.53 o                         
  -7  11   1       3463.21       3594.14       121.52 o                         
  -6  11   1        735.40        735.64        34.95 o                         
  -5  11   1       2779.79       2938.89       190.90 o                         
  -4  11   1        467.93        497.40        76.36 o                         
  -3  11   1        827.83        822.00        74.92 o                         
  -2  11   1       1887.65       1840.92        43.10 o                         
  -1  11   1       2635.73       2633.34        72.03 o                         
   0  11   1         45.47         31.17        23.59 o                         
   1  11   1        959.01        951.53        74.24 o                         
   2  11   1       3904.33       3786.39       182.91 o                         
   3  11   1       1237.90       1272.07        40.43 o                         
   4  11   1        206.77        292.62        81.94 o                         
   5  11   1       1593.61       1464.31       129.95 o                         
 -11  12   1        205.18        201.46        87.29 o                         
 -10  12   1       1910.09       1985.09        72.04 o                         
  -9  12   1       1057.62       1074.02        47.91 o                         
  -8  12   1        264.93        261.50        22.97 o                         
  -7  12   1       2599.95       2746.92        87.82 o                         
  -6  12   1       2234.53       2305.19        67.99 o                         
  -5  12   1        400.26        496.27        23.39 o                         
  -4  12   1       3491.04       3632.14       238.76 o                         
  -3  12   1       5015.06       4665.66       297.78 o                         
  -2  12   1       1250.60       1247.48        35.81 o                         
  -1  12   1        261.63        262.17        13.29 o                         
   0  12   1       1365.86       1386.44        93.11 o                         
   1  12   1        274.70        283.07        18.26 o                         
   2  12   1       1666.38       1657.32        55.08 o                         
   3  12   1       2583.57       2801.69       266.68 o                         
   4  12   1       1188.34       1139.46        70.92 o                         
 -10  13   1        108.14        111.68        16.35 o                         
  -9  13   1       2614.80       2644.24       108.24 o                         
  -8  13   1       1769.70       1798.17        75.16 o                         
  -7  13   1        136.91        148.41        17.96 o                         
  -6  13   1        715.54        774.77        46.61 o                         
  -5  13   1        810.93        800.85       103.42 o                         
  -4  13   1         96.54         96.05        19.84 o                         
  -3  13   1       1338.52       1077.89        50.94 o                         
  -2  13   1       1445.72       1390.98       105.63 o                         
  -1  13   1       1216.91       1170.63        40.27 o                         
   0  13   1        347.52        320.42        26.29 o                         
   1  13   1       3429.56       3556.90       101.32 o                         
   2  13   1       1312.09       1355.29        93.64 o                         
  -9  14   1         45.53         26.87        26.10 o                         
  -8  14   1        311.01        496.39        45.64 o                         
  -7  14   1       2155.62       2248.22       117.67 o                         
  -4  14   1       2659.55       2614.20       279.15 o                         
  -3  14   1        656.75        627.88        74.05 o                         
  -2  14   1        114.40        120.85        36.54 o                         
  -1  14   1       2011.58       2014.83       281.61 o                         
   0  14   1       1570.71       1456.93        65.19 o                         
   1  14   1         12.90         -5.74       106.79 o                         
  -7  15   1          4.20          1.93        24.27 o                         
  -6  15   1       1095.29       1001.82        74.63 o                         
  -5  15   1        615.48        708.90        54.50 o                         
  -4  15   1         92.64         65.57        28.12 o                         
  -3  15   1       2170.07       2019.99       173.86 o                         
  -2  15   1       2849.90       2063.83       157.92 o                         
   1 -15   2       1277.12       1140.75       230.09 o                         
   2 -15   2        148.22        144.26        29.20 o                         
   3 -15   2       1193.93       1009.59       145.79 o                         
   4 -15   2       2604.82       2277.87       282.57 o                         
   5 -15   2        147.06        126.11        27.30 o                         
   6 -15   2        445.92        412.94        29.05 o                         
   7 -15   2       1135.64       1199.32        88.11 o                         
   8 -15   2        842.07        766.20        68.75 o                         
  -1 -14   2       1929.03       1738.17       252.86 o                         
   0 -14   2         13.68         17.89        32.26 o                         
   1 -14   2       1173.22       1203.64        53.27 o                         
   2 -14   2       3702.86       3541.46       271.69 o                         
   3 -14   2        842.30        752.52        37.46 o                         
   4 -14   2        561.61        557.81       134.04 o                         
   5 -14   2       1345.14       1318.75       103.18 o                         
   6 -14   2        875.79        908.20       117.33 o                         
   7 -14   2         33.63         36.36        16.71 o                         
   8 -14   2       1769.35       1789.29        93.02 o                         
   9 -14   2       3865.04       3823.58       183.07 o                         
  10 -14   2        609.63        547.21        43.05 o                         
  -3 -13   2       4006.32       3958.42       335.05 o                         
  -2 -13   2       1010.00       1059.03        59.19 o                         
  -1 -13   2       2166.16       2124.30        58.44 o                         
   0 -13   2       4268.97       4253.66       121.04 o                         
   1 -13   2        684.30        652.95        25.68 o                         
   2 -13   2       1022.13       1052.02        36.24 o                         
   3 -13   2       4737.70       4452.18       372.17 o                         
   4 -13   2       3006.88       2888.57       123.45 o                         
   5 -13   2        240.13        199.93        26.72 o                         
   6 -13   2       1242.03       1277.70       153.06 o                         
   7 -13   2       3188.79       3446.00       101.16 o                         
   8 -13   2       1860.70       1993.96        63.36 o                         
   9 -13   2         38.66         67.86        14.34 o                         
  10 -13   2       1522.28       1461.67        54.70 o                         
  11 -13   2       1470.83       1365.90        75.69 o                         
  -4 -12   2        225.14        185.43        24.56 o                         
  -3 -12   2        932.59       1009.71       140.10 o                         
  -2 -12   2       6113.13       5945.25       449.49 o                         
  -1 -12   2       1798.81       1872.54        61.17 o                         
   0 -12   2        548.83        655.18        46.17 o                         
   1 -12   2       4152.95       4315.20       102.85 o                         
   2 -12   2       6035.82       6058.30       162.49 o                         
   3 -12   2       1692.72       1637.55       134.71 o                         
   4 -12   2       1297.19       1228.44        65.00 o                         
   5 -12   2       7035.25       7325.01       696.96 o                         
   6 -12   2       2375.29       2451.39       178.96 o                         
   7 -12   2         61.84         85.45        11.96 o                         
   8 -12   2       2239.63       2271.20        73.57 o                         
   9 -12   2       2297.31       2273.43       114.78 o                         
  10 -12   2         25.35         43.96        22.63 o                         
  11 -12   2       1134.28       1240.43        85.22 o                         
  -6 -11   2       1442.58       1386.35       183.00 o                         
  -5 -11   2        154.16         97.70        66.97 o                         
  -4 -11   2       1783.77       1627.83       135.39 o                         
  -3 -11   2       3370.04       3315.80       225.23 o                         
  -2 -11   2        451.51        464.11        25.42 o                         
  -1 -11   2       7705.32       7696.52       285.26 o                         
   0 -11   2       7902.29       7980.86       270.63 o                         
   1 -11   2        448.12        478.73        29.42 o                         
   2 -11   2       1697.97       1762.87        36.28 o                         
   3 -11   2      13297.11      12342.81       801.97 o                         
   4 -11   2       8436.64       7866.98       618.87 o                         
   5 -11   2         62.26         75.89         6.90 o                         
   6 -11   2       3927.29       4252.77        82.96 o                         
   7 -11   2       2324.94       2487.09        80.55 o                         
   8 -11   2        836.86        875.26        25.09 o                         
   9 -11   2        620.39        683.45        35.82 o                         
  10 -11   2       4508.81       4617.21       416.08 o                         
  11 -11   2       2455.04       2477.40       129.71 o                         
  12 -11   2         12.41         63.55        23.30 o                         
  -7 -10   2          2.02        -10.49        53.39 o                         
  -6 -10   2       1600.49       1537.38       119.59 o                         
  -5 -10   2       2623.14       2312.52       246.65 o                         
  -4 -10   2         13.81         12.19        20.20 o                         
  -3 -10   2       2237.15       2204.97        67.63 o                         
  -2 -10   2       7151.07       6999.02       175.72 o                         
  -1 -10   2       7792.89       7648.16       349.11 o                         
   0 -10   2         95.12        127.95         8.72 o                         
   1 -10   2       1858.76       1811.53       105.58 o                         
   2 -10   2       3936.00       4006.31        92.58 o                         
   3 -10   2        184.55        233.44        28.41 o                         
   4 -10   2       8268.42       8214.46       515.74 o                         
   5 -10   2       7583.77       7772.98       262.73 o                         
   6 -10   2       1618.72       1686.17        36.65 o                         
   7 -10   2        750.18        753.85        29.71 o                         
   8 -10   2       5822.11       6207.02       112.32 o                         
   9 -10   2       3614.66       3635.90        80.40 o                         
  10 -10   2         21.10         27.35         8.82 o                         
  11 -10   2       1266.91       1456.80        68.66 o                         
  12 -10   2        953.80       1192.86        90.03 o                         
  -7  -9   2       3013.46       2784.61       224.36 o                         
  -6  -9   2       1574.01       1502.20       138.52 o                         
  -5  -9   2        875.41        858.74        33.27 o                         
  -4  -9   2       2186.75       2156.89        55.95 o                         
  -3  -9   2       3126.11       3138.49       107.27 o                         
  -2  -9   2          4.71         11.67         7.56 o                         
  -1  -9   2       2515.31       2506.87       112.04 o                         
   0  -9   2       4844.63       5006.13       108.59 o                         
   1  -9   2        498.90        497.47        46.99 o                         
   2  -9   2       4229.03       4346.23        76.42 o                         
   3  -9   2       8503.44       7754.25       542.80 o                         
   4  -9   2       7686.00       7803.59       199.81 o                         
   5  -9   2         65.83         76.38         7.32 o                         
   6  -9   2       7794.10       8018.28       224.36 o                         
   7  -9   2       4244.67       4463.24        88.49 o                         
   8  -9   2         70.72         84.11         4.19 o                         
   9  -9   2       2390.64       2432.21        78.19 o                         
  10  -9   2       1707.49       1718.28        41.88 o                         
  11  -9   2         13.14         19.90        20.37 o                         
  12  -9   2       1739.00       1791.51        89.36 o                         
  13  -9   2       3209.27       3074.99       196.15 o                         
  -8  -8   2       1309.37       1354.52       121.95 o                         
  -7  -8   2         16.42         26.58        10.79 o                         
  -6  -8   2       3919.99       3855.86       409.77 o                         
  -5  -8   2       5889.38       5712.38       220.41 o                         
  -4  -8   2       1057.15       1065.85       129.66 o                         
  -3  -8   2        322.56        372.87        36.98 o                         
  -2  -8   2       4763.91       4759.81       117.38 o                         
  -1  -8   2       2456.81       2445.55        42.26 o                         
   0  -8   2       3309.17       3405.20        58.90 o                         
   1  -8   2       7805.04       7596.16       145.64 o                         
   2  -8   2       1832.60       1746.74        41.36 o                         
   3  -8   2        181.34        178.84        10.88 o                         
   4  -8   2       6917.41       7083.19       211.70 o                         
   5  -8   2       7745.24       7865.88       124.39 o                         
   6  -8   2         91.90        135.24         6.57 o                         
   7  -8   2       3245.14       3256.50        48.39 o                         
   8  -8   2       4716.42       5014.76        78.11 o                         
   9  -8   2        494.43        574.91        38.37 o                         
  10  -8   2        581.38        576.34        20.97 o                         
  11  -8   2       3105.94       3088.31        82.78 o                         
  12  -8   2       1459.39       1409.38        60.52 o                         
  13  -8   2        129.25        132.92        50.99 o                         
  -9  -7   2        144.64        157.99        39.48 o                         
  -8  -7   2       2150.18       2081.98        75.88 o                         
  -7  -7   2       4085.40       3883.89       340.49 o                         
  -6  -7   2       1621.98       1672.77        70.49 o                         
  -5  -7   2        775.97        791.43        41.65 o                         
  -4  -7   2       2775.06       2727.32       192.30 o                         
  -3  -7   2        781.39        768.16        14.46 o                         
  -2  -7   2        739.51        676.36        17.81 o                         
  -1  -7   2      14534.66      14308.21       224.70 o                         
   0  -7   2       4110.27       3889.22       179.78 o                         
   1  -7   2        202.84        199.11         7.11 o                         
   2  -7   2       4464.89       4505.15        70.71 o                         
   3  -7   2       9341.43       9615.29       168.12 o                         
   4  -7   2       3861.24       4246.28       102.98 o                         
   5  -7   2       3918.26       4108.03        61.58 o                         
   6  -7   2       3455.77       3448.09        44.48 o                         
   7  -7   2        254.00        311.32         7.30 o                         
   8  -7   2       2980.06       2831.53        46.02 o                         
   9  -7   2       5722.66       5820.16       114.87 o                         
  10  -7   2       3477.17       3489.04        74.65 o                         
  11  -7   2         50.85         52.49        27.64 o                         
  12  -7   2       1658.78       1668.06        78.86 o                         
  13  -7   2       1126.27       1068.61        50.78 o                         
 -10  -6   2        608.49        547.29       114.92 o                         
  -9  -6   2       1879.01       1897.12        73.62 o                         
  -8  -6   2        587.86        546.09        21.28 o                         
  -7  -6   2        467.52        488.17        44.92 o                         
  -6  -6   2       5963.95       6177.83       246.51 o                         
  -5  -6   2       5179.31       4909.60        97.08 o                         
  -4  -6   2         18.85         17.00         5.00 o                         
  -3  -6   2       9225.55       9625.41       138.69 o                         
  -2  -6   2      11275.05      11702.62       716.08 o                         
  -1  -6   2        341.01        323.80        10.11 o                         
   0  -6   2       4834.31       5314.57        85.86 o                         
   1  -6   2      13234.27      13638.46       211.55 o                         
   2  -6   2         91.56        128.48        10.50 o                         
   3  -6   2      10251.93      10136.58       163.27 o                         
   4  -6   2      16701.50      16649.89       241.71 o                         
   5  -6   2       3937.37       4030.45       103.95 o                         
   6  -6   2         28.26         21.21         3.22 o                         
   7  -6   2       4902.09       5019.46        66.51 o                         
   8  -6   2       5219.96       5334.02        86.36 o                         
   9  -6   2        100.98        113.57         6.99 o                         
  10  -6   2       2255.36       2244.96        51.28 o                         
  11  -6   2       2116.59       2085.85        89.31 o                         
  12  -6   2        545.28        560.23        27.70 o                         
  13  -6   2       1612.62       1585.06        73.37 o                         
 -10  -5   2        738.31        693.28        31.34 o                         
  -9  -5   2        723.33        564.46        56.81 o                         
  -8  -5   2       4545.12       4522.30       111.86 o                         
  -7  -5   2       2977.81       2892.44       119.16 o                         
  -6  -5   2         11.02         13.56         7.52 o                         
  -5  -5   2       1794.90       1667.14        27.38 o                         
  -4  -5   2       9306.76       9152.45       139.81 o                         
  -3  -5   2        647.52        652.79        18.30 o                         
  -2  -5   2       4885.21       5045.00       218.34 o                         
  -1  -5   2      10907.13      11166.64       199.87 o                         
   0  -5   2        779.32        735.14        14.15 o                         
   1  -5   2       2962.47       3238.67       132.55 o                         
   2  -5   2      24097.17      23914.79       366.44 o                         
   3  -5   2      11907.73      12112.82       170.49 o                         
   4  -5   2         75.62        140.24         4.00 o                         
   5  -5   2       7424.40       7359.42        99.30 o                         
   6  -5   2       3023.80       3179.76        59.56 o                         
   7  -5   2       1094.40       1190.22        19.50 o                         
   8  -5   2        833.46        812.47        16.59 o                         
   9  -5   2       6105.45       6343.37       157.63 o                         
  10  -5   2       1645.16       1711.88        36.18 o                         
  11  -5   2         83.72        101.65        10.87 o                         
  12  -5   2       1547.01       1553.50        60.98 o                         
  13  -5   2       1395.14       1291.23        68.43 o                         
 -11  -4   2        268.66        270.44        19.98 o                         
 -10  -4   2       3140.04       3059.36       105.54 o                         
  -9  -4   2       1736.93       1923.47        74.19 o                         
  -8  -4   2         22.73         45.92        13.08 o                         
  -7  -4   2       6690.10       6699.96       131.60 o                         
  -6  -4   2      10729.91      10752.83       202.51 o                         
  -5  -4   2        396.47        407.21        11.27 o                         
  -4  -4   2        893.50        966.45        22.29 o                         
  -3  -4   2       2247.90       2172.82        36.21 o                         
  -2  -4   2       8016.31       8301.15       381.85 o                         
  -1  -4   2       1033.39       1042.93        18.78 o                         
   0  -4   2      17525.63      16724.49       755.17 o                         
   1  -4   2       5449.74       5574.38        83.50 o                         
   2  -4   2        812.50        755.48        13.63 o                         
   3  -4   2         99.93        157.07         8.86 o                         
   4  -4   2       6058.47       5778.33       139.14 o                         
   5  -4   2       4544.25       4560.70        63.27 o                         
   6  -4   2        236.38        273.31         7.17 o                         
   7  -4   2       4736.78       4947.82        79.14 o                         
   8  -4   2       4317.26       4469.23        72.85 o                         
   9  -4   2        285.05        334.45        30.24 o                         
  10  -4   2       6027.51       6268.23       114.48 o                         
  11  -4   2       1896.91       2071.14        66.30 o                         
  12  -4   2        172.57        172.42        24.99 o                         
  13  -4   2        246.31        177.10        29.13 o                         
 -11  -3   2       1898.37       1938.91        67.03 o                         
 -10  -3   2        475.36        512.74        47.66 o                         
  -9  -3   2        996.53        883.77        27.87 o                         
  -8  -3   2       3292.15       3072.28       179.54 o                         
  -7  -3   2        725.37        823.28        59.85 o                         
  -6  -3   2       3673.12       3761.60       154.93 o                         
  -5  -3   2       7609.46       7474.14       108.04 o                         
  -4  -3   2       2305.78       2057.55       122.68 o                         
  -3  -3   2        563.55        686.62        11.72 o                         
  -2  -3   2      12910.66      13226.75       805.63 o                         
  -1  -3   2      27729.16      27333.61       965.38 o                         
   0  -3   2       1905.14       1852.47        30.20 o                         
   1  -3   2       2030.69       2162.38        40.44 o                         
   2  -3   2      13076.00      13211.63       188.71 o                         
   3  -3   2      17979.82      18475.78       260.63 o                         
   4  -3   2        578.18        649.83        10.08 o                         
   5  -3   2      22198.50      22197.69       360.85 o                         
   6  -3   2      21700.54      22540.20       425.03 o                         
   7  -3   2        925.14       1025.89        16.67 o                         
   8  -3   2       1215.33       1299.12        34.71 o                         
   9  -3   2       9696.26      10014.61       172.43 o                         
  10  -3   2       8812.64       9018.39       168.43 o                         
  11  -3   2        170.20        131.57        10.70 o                         
  12  -3   2       1282.13       1366.15        74.63 o                         
  13  -3   2       1062.74        976.96        53.44 o                         
 -12  -2   2         53.58         72.78        29.42 o                         
 -11  -2   2        579.18        621.16        36.54 o                         
 -10  -2   2       3751.81       3472.63        85.65 o                         
  -9  -2   2       3058.29       3125.50        74.05 o                         
  -8  -2   2        948.88       1023.65        36.30 o                         
  -7  -2   2      10836.11      10882.41       172.42 o                         
  -6  -2   2       8643.67       8579.13       130.55 o                         
  -5  -2   2       1946.23       2356.00        51.32 o                         
  -4  -2   2       3973.47       3656.15        54.36 o                         
  -3  -2   2       9084.68       9063.43       316.03 o                         
  -2  -2   2       1097.56       1120.98        21.89 o                         
  -1  -2   2       2329.33       2393.27        39.69 o                         
   0  -2   2      18827.94      18556.74       485.94 o                         
   1  -2   2      15271.52      13885.12       211.25 o                         
   2  -2   2       5559.16       5615.11        82.03 o                         
   3  -2   2      16325.04      16636.40       235.89 o                         
   4  -2   2      37984.96      38211.94       573.98 o                         
   5  -2   2       4082.65       4189.61        55.34 o                         
   6  -2   2       2701.88       2938.91        40.44 o                         
   7  -2   2       6866.90       7082.86       106.66 o                         
   8  -2   2       6778.07       6973.80       115.41 o                         
   9  -2   2        482.69        446.16        30.62 o                         
  10  -2   2       3471.50       3551.71        71.04 o                         
  11  -2   2       2364.06       2549.84        69.75 o                         
  12  -2   2         90.95         40.57        28.15 o                         
  13  -2   2        829.65        845.41       135.24 o                         
 -12  -1   2       1247.75       1376.48        49.50 o                         
 -11  -1   2        923.79        952.31       143.67 o                         
 -10  -1   2         68.76         80.73        50.65 o                         
  -9  -1   2       2749.59       2886.60        67.12 o                         
  -8  -1   2       7185.76       6918.60       295.86 o                         
  -7  -1   2       1332.71       1347.23        23.73 o                         
  -6  -1   2       5324.00       5200.32       124.51 o                         
  -5  -1   2      20342.36      20783.33       453.97 o                         
  -4  -1   2       4770.66       4318.23        79.20 o                         
  -3  -1   2       2152.23       2454.23        37.99 o                         
  -2  -1   2      31104.54      31151.04       589.36 o                         
  -1  -1   2      19671.15      19283.52       310.78 o                         
   0  -1   2        889.54        929.50        16.07 o                         
   1  -1   2      15065.99      14379.46       308.04 o                         
   2  -1   2      26084.83      26446.89       519.35 o                         
   3  -1   2      11721.40      11849.15       162.21 o                         
   4  -1   2       5333.18       5395.78       104.81 o                         
   5  -1   2      14923.33      14653.79       199.14 o                         
   6  -1   2      11604.22      11668.61       167.60 o                         
   7  -1   2          6.46         19.70         3.85 o                         
   8  -1   2       2314.20       2251.74        41.03 o                         
   9  -1   2       8100.91       8073.40       149.92 o                         
  10  -1   2       1407.23       1396.02        83.87 o                         
  11  -1   2       2922.12       3019.65        86.79 o                         
  12  -1   2       3688.92       3779.15       213.09 o                         
  13  -1   2       1496.50       1336.29        77.65 o                         
 -12   0   2         49.57        104.46        17.89 o                         
 -11   0   2       3582.45       3571.98       184.93 o                         
 -10   0   2       3111.59       3266.47        76.75 o                         
  -9   0   2       3264.95       3253.88       100.10 o                         
  -8   0   2         34.31         34.87        12.18 o                         
  -7   0   2       5480.08       5460.40        98.27 o                         
  -6   0   2       9864.73       9980.60       344.77 o                         
  -5   0   2        223.85        321.35        14.06 o                         
  -4   0   2      14304.28      14623.01       199.85 o                         
  -3   0   2      16536.53      16597.12       244.72 o                         
  -2   0   2       2140.02       2030.16        33.60 o                         
  -1   0   2      23481.43      21919.09       396.94 o                         
   1   0   2       8463.17       8413.46       106.59 o                         
   2   0   2      10080.07      10503.66       408.71 o                         
   3   0   2       8376.28       8670.06       111.88 o                         
   4   0   2       6051.73       5892.42        73.89 o                         
   5   0   2          0.32         16.72         6.21 o                         
   6   0   2       7333.30       7300.51       161.77 o                         
   7   0   2       8397.22       8150.63       116.82 o                         
   8   0   2       1390.25       1469.05        29.02 o                         
   9   0   2        605.51        702.41        50.07 o                         
  10   0   2       5880.95       5630.50       119.92 o                         
  11   0   2       2144.45       2132.86       107.70 o                         
  12   0   2          8.16        -17.04        40.10 o                         
 -13   1   2        938.88        846.42        49.35 o                         
 -12   1   2       4361.46       4160.74       131.78 o                         
 -11   1   2       2617.37       2879.52        78.36 o                         
 -10   1   2          5.65         10.97        14.49 o                         
  -9   1   2       2489.64       2497.98        53.87 o                         
  -8   1   2       3373.10       3274.49        59.70 o                         
  -7   1   2        347.67        394.48         9.95 o                         
  -6   1   2      15936.43      16340.21       267.11 o                         
  -5   1   2      27028.66      25858.43       395.16 o                         
  -4   1   2       4921.56       4943.28        72.46 o                         
  -3   1   2        393.98        327.65        15.07 o                         
  -2   1   2        920.96       1058.66        75.30 o                         
  -1   1   2      13527.96      13559.14       289.78 o                         
   0   1   2        352.70        339.57        10.83 o                         
   1   1   2       5712.81       5597.66        74.62 o                         
   2   1   2       3574.80       3635.41        48.92 o                         
   3   1   2       3505.20       3512.27        62.45 o                         
   4   1   2       6735.19       6734.94       134.86 o                         
   5   1   2      35293.25      35261.20       514.99 o                         
   6   1   2       2655.64       2588.97        36.80 o                         
   7   1   2       2685.69       2700.85        42.59 o                         
   8   1   2       3383.76       3511.23       145.98 o                         
   9   1   2        190.21        194.54        10.45 o                         
  10   1   2          1.55          2.94        33.17 o                         
  11   1   2       2864.71       2928.31        87.96 o                         
  12   1   2       1364.70       1318.58        71.42 o                         
 -13   2   2       1823.92       1817.83        88.85 o                         
 -12   2   2         29.35         68.84        25.47 o                         
 -11   2   2       2386.50       2368.10        54.76 o                         
 -10   2   2       2562.19       2607.37        75.44 o                         
  -9   2   2       1305.87       1232.04        88.83 o                         
  -8   2   2        156.29        167.89         7.54 o                         
  -7   2   2       7755.28       7578.58       318.25 o                         
  -6   2   2       1247.81       1161.78        22.20 o                         
  -5   2   2        209.54        180.93         5.83 o                         
  -4   2   2      17985.54      18102.26       321.52 o                         
  -3   2   2      20848.21      21322.90       345.83 o                         
  -2   2   2      42257.73      41319.40      1237.54 o                         
  -1   2   2      10244.35       9902.95       337.50 o                         
   0   2   2       1351.38       1412.13        23.08 o                         
   1   2   2       1193.39       1419.25        21.30 o                         
   2   2   2      17597.37      16694.19       264.51 o                         
   3   2   2      12634.92      12617.88       169.60 o                         
   4   2   2         91.10        103.55        15.74 o                         
   5   2   2       1805.03       1823.14        26.21 o                         
   6   2   2       8215.14       8254.65       115.40 o                         
   7   2   2        910.01        867.08        18.69 o                         
   8   2   2       1006.98        927.60        36.21 o                         
   9   2   2       2979.54       2888.57        73.26 o                         
  10   2   2       2429.64       2531.86        76.82 o                         
  11   2   2        110.65        143.84        54.50 o                         
  12   2   2       1541.45       1492.87        80.50 o                         
 -13   3   2        506.59        486.65        65.43 o                         
 -12   3   2       4089.54       4167.28       119.98 o                         
 -11   3   2        689.95        625.29        23.98 o                         
 -10   3   2       5571.35       5667.86       150.60 o                         
  -9   3   2       5988.09       6142.73       109.85 o                         
  -8   3   2       4622.93       4954.40       141.55 o                         
  -7   3   2        622.67        637.40        12.04 o                         
  -6   3   2       3693.05       3474.73        71.35 o                         
  -5   3   2      10326.46      10704.17       396.72 o                         
  -4   3   2        918.38        933.87        37.22 o                         
  -3   3   2      14459.83      14754.62       223.10 o                         
  -2   3   2       1958.45       1808.27        47.47 o                         
  -1   3   2       4536.01       4485.65       246.46 o                         
   0   3   2       6975.85       6562.57       102.69 o                         
   1   3   2       2727.32       2624.85        41.41 o                         
   2   3   2       8757.18       8680.45       118.36 o                         
   3   3   2        549.53        568.84        14.06 o                         
   4   3   2       3819.19       3822.67        52.86 o                         
   5   3   2       6022.15       6287.78        85.19 o                         
   6   3   2        244.98        303.60         9.19 o                         
   7   3   2       2886.22       2843.88       127.78 o                         
   8   3   2       2564.92       2631.89       118.97 o                         
   9   3   2         52.53         39.85        14.93 o                         
  10   3   2       2357.90       2422.23       157.49 o                         
  11   3   2       2488.77       2570.44       112.28 o                         
 -13   4   2       1834.18       1667.20       116.47 o                         
 -12   4   2        124.07        138.00        17.24 o                         
 -11   4   2       3587.51       3590.14        86.56 o                         
 -10   4   2      10246.15      10480.52       702.02 o                         
  -9   4   2        372.32        378.22        17.43 o                         
  -8   4   2        796.33        789.27        53.44 o                         
  -7   4   2       3867.51       3964.54        64.89 o                         
  -6   4   2        523.11        575.83        31.87 o                         
  -5   4   2       7981.14       8105.17       129.65 o                         
  -4   4   2      14452.75      14815.00       201.46 o                         
  -3   4   2       1986.44       2189.74        30.81 o                         
  -2   4   2         17.05         32.11         1.93 o                         
  -1   4   2      13532.63      12636.44       381.99 o                         
   0   4   2       9012.65       8808.11       128.20 o                         
   1   4   2       1032.77       1138.82        18.97 o                         
   2   4   2        189.91        196.73        12.66 o                         
   3   4   2        295.63        259.01         7.51 o                         
   4   4   2       1219.68       1247.28        19.34 o                         
   5   4   2       7866.12       7782.37       109.88 o                         
   6   4   2      12079.37      12159.95       214.32 o                         
   7   4   2       2065.72       2084.43        59.32 o                         
   8   4   2       1408.19       1327.95        46.61 o                         
   9   4   2       4048.74       3897.99       108.23 o                         
  10   4   2       1183.09       1179.00        77.56 o                         
  11   4   2         66.96         74.29        35.72 o                         
 -13   5   2       1752.83       1896.53       125.08 o                         
 -12   5   2       1752.68       1776.18        58.18 o                         
 -11   5   2          3.83         -4.01         8.02 o                         
 -10   5   2       2515.55       2675.73        56.93 o                         
  -9   5   2       2937.00       2904.57        60.25 o                         
  -8   5   2         48.12         53.28        16.80 o                         
  -7   5   2       3323.57       3460.34        82.09 o                         
  -6   5   2       7653.67       7585.31       129.78 o                         
  -5   5   2       6467.79       6580.51        97.47 o                         
  -4   5   2        855.39        902.26        13.18 o                         
  -3   5   2       3514.53       3512.96        75.16 o                         
  -2   5   2       4268.90       4019.20       240.20 o                         
  -1   5   2         63.00         65.10        12.08 o                         
   0   5   2       9594.61       9543.44       200.72 o                         
   1   5   2       7633.19       7296.48       191.28 o                         
   2   5   2        543.15        578.68        10.41 o                         
   3   5   2        144.23        194.29        10.88 o                         
   4   5   2       7198.94       7003.54       104.25 o                         
   5   5   2       8201.01       8294.24       349.25 o                         
   6   5   2         63.11         72.57         8.31 o                         
   7   5   2       2412.89       2392.68        81.75 o                         
   8   5   2       2144.61       2054.20        69.81 o                         
   9   5   2        404.85        396.19        29.03 o                         
  10   5   2        408.06        402.75        26.36 o                         
 -13   6   2        579.94        586.56        30.46 o                         
 -12   6   2        273.66        266.15        34.18 o                         
 -11   6   2       2594.65       2568.02        66.25 o                         
 -10   6   2       1407.13       1322.66        37.91 o                         
  -9   6   2        578.97        604.75        19.94 o                         
  -8   6   2      11258.83      11586.82       270.34 o                         
  -7   6   2       4772.52       4696.79        76.61 o                         
  -6   6   2        242.95        277.19        20.32 o                         
  -5   6   2       7852.70       8053.08       128.07 o                         
  -4   6   2       3816.77       3671.36        54.10 o                         
  -3   6   2       2798.59       2856.87        93.11 o                         
  -2   6   2       1333.77       1402.45        57.25 o                         
  -1   6   2      11218.58      11272.36       247.90 o                         
   0   6   2       8358.53       8324.78       128.80 o                         
   1   6   2       4851.91       4936.08        80.74 o                         
   2   6   2       9190.10       9092.12       272.94 o                         
   3   6   2       7182.85       6705.43       113.91 o                         
   4   6   2       2028.10       2082.27        41.36 o                         
   5   6   2        723.07        750.89        18.80 o                         
   6   6   2       7896.99       7771.95       192.95 o                         
   7   6   2       2607.58       2522.89        67.46 o                         
   8   6   2         41.59         62.18        13.72 o                         
   9   6   2       1455.11       1388.79        48.73 o                         
 -13   7   2       1013.71       1060.74        55.71 o                         
 -12   7   2        223.59        188.67        16.13 o                         
 -11   7   2       1568.61       1545.33        66.06 o                         
 -10   7   2       4732.26       4981.88       107.19 o                         
  -9   7   2       6563.30       6740.85       300.19 o                         
  -8   7   2        122.20        140.08        13.19 o                         
  -7   7   2       1806.35       1903.70        37.89 o                         
  -6   7   2       5284.65       5574.83        78.43 o                         
  -5   7   2       2985.15       3150.40        58.53 o                         
  -4   7   2       1442.43       1470.24        32.07 o                         
  -3   7   2      10323.85      10194.58       416.66 o                         
  -2   7   2       6938.09       6658.72       165.24 o                         
  -1   7   2         69.64        150.71        20.80 o                         
   0   7   2       9096.36       8435.99       147.91 o                         
   1   7   2      25533.26      25779.31       500.77 o                         
   2   7   2       6959.07       6702.07       208.47 o                         
   3   7   2        149.74        152.86        16.37 o                         
   4   7   2       5186.50       4967.63       240.78 o                         
   5   7   2       3069.30       2970.34        75.09 o                         
   6   7   2        219.87        218.93        15.25 o                         
   7   7   2       3663.50       3866.36       122.68 o                         
   8   7   2       3993.64       3611.89       122.64 o                         
   9   7   2        773.83        713.89       129.56 o                         
 -13   8   2         13.51          7.29        59.22 o                         
 -12   8   2       2050.52       2066.26       134.95 o                         
 -11   8   2       4161.40       3990.52       276.65 o                         
 -10   8   2        545.72        406.63        48.15 o                         
  -9   8   2       1834.48       1751.90       154.74 o                         
  -8   8   2      10466.87      10704.81       202.10 o                         
  -7   8   2        620.76        673.67        14.21 o                         
  -6   8   2       1219.46       1170.41        76.36 o                         
  -5   8   2      17834.13      18144.69       307.03 o                         
  -4   8   2      13724.41      13870.66       253.01 o                         
  -3   8   2       2134.16       2126.57        69.19 o                         
  -2   8   2       5499.27       5447.69       156.57 o                         
  -1   8   2      12415.23      12119.61       213.19 o                         
   0   8   2      12822.39      12736.55       574.81 o                         
   1   8   2       1446.61       1380.49        30.45 o                         
   2   8   2       9875.47       9873.10       583.87 o                         
   3   8   2       1462.05       1599.20       167.60 o                         
   4   8   2          6.51          0.40        15.67 o                         
   5   8   2       3731.58       3840.62       115.53 o                         
   6   8   2       5182.44       5059.15       133.88 o                         
   7   8   2       1783.17       1612.20        78.27 o                         
   8   8   2        356.07        411.90        78.53 o                         
 -13   9   2       3790.08       3711.70       216.03 o                         
 -12   9   2       1297.66       1227.17       194.56 o                         
 -11   9   2       1322.27       1220.27        49.98 o                         
 -10   9   2       2190.52       2038.34       258.30 o                         
  -9   9   2       2707.35       2780.84        73.92 o                         
  -8   9   2         39.81         58.16         7.08 o                         
  -7   9   2       4795.38       4946.48       176.55 o                         
  -6   9   2      10536.64      11181.48       231.45 o                         
  -5   9   2        876.08        904.07        64.56 o                         
  -4   9   2       3993.51       4055.59        93.31 o                         
  -3   9   2      11843.55      10840.59       629.32 o                         
  -2   9   2       5813.56       5240.65       441.35 o                         
  -1   9   2         84.07        109.24        14.83 o                         
   0   9   2       7431.32       7146.25       159.18 o                         
   1   9   2       7787.75       7922.83       175.15 o                         
   2   9   2         58.40         57.36        29.32 o                         
   3   9   2       3424.51       3266.43        92.38 o                         
   4   9   2       3440.98       3506.87       141.16 o                         
   5   9   2       1064.10       1052.04        58.30 o                         
   6   9   2       1090.40       1178.03        52.64 o                         
   7   9   2       3783.48       3562.45       181.37 o                         
 -12  10   2       1160.30       1107.23        68.95 o                         
 -11  10   2       1173.76       1086.64       184.01 o                         
 -10  10   2        138.09        141.43        48.92 o                         
  -9  10   2       2820.15       2906.37        90.84 o                         
  -8  10   2      10530.18      10771.25       270.19 o                         
  -7  10   2       5893.63       6018.25       173.33 o                         
  -6  10   2       3257.09       3433.06       130.28 o                         
  -5  10   2       5962.87       6121.58       145.79 o                         
  -4  10   2       3549.42       3707.54       317.19 o                         
  -3  10   2         95.04        101.20        49.78 o                         
  -2  10   2       3483.83       3439.66       236.78 o                         
  -1  10   2       3224.84       3114.40       141.50 o                         
   0  10   2        236.99        231.82        16.93 o                         
   1  10   2       4448.17       4413.27       109.53 o                         
   2  10   2       5867.82       6086.98       169.86 o                         
   3  10   2        901.86        923.82        31.38 o                         
   4  10   2        217.30        241.85        30.86 o                         
   5  10   2       2615.76       2489.42        85.48 o                         
   6  10   2        423.26        405.64        38.42 o                         
 -12  11   2        118.86        117.33        40.54 o                         
 -11  11   2       1477.74       1429.06       226.24 o                         
 -10  11   2       5059.65       5092.73       243.71 o                         
  -9  11   2       2608.46       2613.65        88.60 o                         
  -8  11   2        139.71        111.59        11.44 o                         
  -7  11   2       1580.14       1765.78        57.10 o                         
  -6  11   2       2143.03       2166.57        69.33 o                         
  -5  11   2        726.92        843.32        30.86 o                         
  -4  11   2       5337.90       5317.07       276.89 o                         
  -3  11   2       4349.16       3963.94       338.18 o                         
  -2  11   2        249.27        236.50        24.17 o                         
  -1  11   2       1337.69       1329.17        37.52 o                         
   0  11   2       2977.47       2996.99        77.18 o                         
   1  11   2       1770.83       1694.23        60.42 o                         
   2  11   2        187.18        212.87        17.61 o                         
   3  11   2       1749.74       1680.44       116.66 o                         
   4  11   2        736.17        709.89        30.97 o                         
   5  11   2        325.81        295.52        27.06 o                         
 -11  12   2       1204.88       1150.66       116.13 o                         
 -10  12   2         34.95         36.11        25.57 o                         
  -9  12   2       2062.93       2075.21        67.19 o                         
  -8  12   2       1476.69       1522.24        70.44 o                         
  -7  12   2        567.44        588.24        38.85 o                         
  -6  12   2        663.09        721.76        22.97 o                         
  -5  12   2       1568.05       1646.77       148.10 o                         
  -4  12   2        694.20        683.05       120.46 o                         
  -3  12   2       1484.95       1408.24       139.62 o                         
  -2  12   2       1932.29       1792.69       105.01 o                         
  -1  12   2       1330.73       1356.32        40.48 o                         
   0  12   2        141.57        138.43        15.41 o                         
   1  12   2       2320.42       2230.29       119.98 o                         
   2  12   2       1091.90       1111.27       120.65 o                         
   3  12   2         32.34         58.87        17.90 o                         
   4  12   2       1531.14       1597.03       131.01 o                         
 -10  13   2        972.89        860.97        46.38 o                         
  -9  13   2        148.41        112.41        16.77 o                         
  -8  13   2        274.92        281.10        36.35 o                         
  -7  13   2       2993.26       3135.46       127.77 o                         
  -6  13   2       2695.61       2677.22       162.35 o                         
  -5  13   2          7.97         -8.18        16.37 o                         
  -4  13   2       2655.75       2841.89       391.62 o                         
  -3  13   2       1020.22        878.06       114.59 o                         
  -2  13   2          0.92         23.82        16.75 o                         
  -1  13   2        790.41        780.71        62.25 o                         
   0  13   2        889.21        873.90        33.87 o                         
   1  13   2         31.63         39.13        16.90 o                         
   2  13   2       1369.63       1472.32       167.64 o                         
  -9  14   2       1920.66       1903.50       132.69 o                         
  -8  14   2       1237.80       1238.31        85.22 o                         
  -7  14   2        114.90        210.01        32.35 o                         
  -4  14   2         72.00         61.63        31.68 o                         
  -3  14   2        834.32        822.38        63.55 o                         
  -2  14   2       2695.69       2603.57       391.38 o                         
  -1  14   2        787.01        790.28        64.18 o                         
   0  14   2        110.48        148.54        26.18 o                         
  -7  15   2        633.64        645.93        58.35 o                         
  -6  15   2         56.66         50.94        26.10 o                         
  -5  15   2        223.46        245.54        37.94 o                         
  -4  15   2       2562.27       2672.68       170.05 o                         
  -3  15   2       1840.52       1756.07       312.71 o                         
  -2  15   2         48.97         -6.84        40.64 o                         
   1 -15   3       1526.11       1536.41       144.44 o                         
   2 -15   3       4160.29       3927.39       289.74 o                         
   3 -15   3       1923.38       1737.99       266.87 o                         
   4 -15   3         13.82         -5.88        36.64 o                         
   5 -15   3        549.59        563.04        85.31 o                         
   6 -15   3       1066.17       1042.21       125.81 o                         
   7 -15   3         33.74         24.48        15.97 o                         
   8 -15   3        851.19        788.30        97.93 o                         
  -1 -14   3        499.15        518.92        54.12 o                         
   0 -14   3       2083.84       1814.11       155.22 o                         
   1 -14   3       1497.38       1558.60        64.06 o                         
   2 -14   3          0.13          0.09        30.86 o                         
   3 -14   3       3560.61       3196.60       115.84 o                         
   4 -14   3       4344.76       4143.73       225.47 o                         
   5 -14   3        895.02        803.29        64.42 o                         
   6 -14   3       1333.29       1218.08       115.74 o                         
   7 -14   3       5096.25       5029.81       264.56 o                         
   8 -14   3       2502.95       2481.55       118.77 o                         
   9 -14   3         13.86         -8.75        17.50 o                         
  10 -14   3       1421.69       1326.58        67.08 o                         
  -3 -13   3        271.29        272.78        39.21 o                         
  -2 -13   3       3887.90       3913.28       158.94 o                         
  -1 -13   3       4479.86       4373.73       205.58 o                         
   0 -13   3        419.38        405.60        86.81 o                         
   1 -13   3       1735.19       1861.90       151.32 o                         
   2 -13   3       7425.17       7294.72       210.35 o                         
   3 -13   3       1972.69       1726.42        64.52 o                         
   4 -13   3        786.85        674.62        45.16 o                         
   5 -13   3       5780.95       5746.80       346.12 o                         
   6 -13   3       3996.75       3890.76       137.69 o                         
   7 -13   3        769.58        824.13        34.65 o                         
   8 -13   3       2272.91       2253.11       177.37 o                         
   9 -13   3       5167.55       5260.16       179.53 o                         
  10 -13   3        538.51        517.71        67.74 o                         
  11 -13   3        509.34        470.48        32.35 o                         
  -4 -12   3       2605.34       2504.97       158.21 o                         
  -3 -12   3       3322.68       3516.55       151.37 o                         
  -2 -12   3       1069.13       1048.31        65.86 o                         
  -1 -12   3       1908.42       1756.66       158.30 o                         
   0 -12   3       4665.42       4761.62       116.30 o                         
   1 -12   3        431.29        477.58        23.16 o                         
   2 -12   3       1356.47       1374.50        40.35 o                         
   3 -12   3       8959.37       8872.54       627.01 o                         
   4 -12   3       6551.21       6536.72       444.44 o                         
   5 -12   3        239.70        270.76        45.69 o                         
   6 -12   3       1924.41       1806.25        83.82 o                         
   7 -12   3       2780.69       2833.24        80.74 o                         
   8 -12   3        513.57        557.62        40.25 o                         
   9 -12   3        564.05        597.52        28.02 o                         
  10 -12   3       4311.37       4349.34       230.62 o                         
  11 -12   3       1319.16       1416.84        65.38 o                         
  -6 -11   3       1156.14       1191.82        98.46 o                         
  -5 -11   3       2073.92       1819.64       196.68 o                         
  -4 -11   3        157.77        227.67        91.38 o                         
  -3 -11   3       1946.76       1915.61        50.99 o                         
  -2 -11   3       6260.47       6350.07       169.58 o                         
  -1 -11   3       3498.53       3473.03       198.65 o                         
   0 -11   3        121.31        101.42         9.37 o                         
   1 -11   3       6353.97       6178.78       240.54 o                         
   2 -11   3       8039.44       8179.18       147.84 o                         
   3 -11   3       2558.06       2548.10       124.89 o                         
   4 -11   3       1091.60        955.90       134.42 o                         
   5 -11   3       6997.32       7180.61       487.33 o                         
   6 -11   3       1140.67       1188.17        88.49 o                         
   7 -11   3       1064.93       1118.00        32.26 o                         
   8 -11   3       6159.44       6530.12       157.05 o                         
   9 -11   3       5234.17       5589.13       103.28 o                         
  10 -11   3          9.85         34.06        12.13 o                         
  11 -11   3       1889.09       2229.89        70.07 o                         
  12 -11   3       2322.60       2412.98       137.22 o                         
  -7 -10   3       2930.63       2576.33       237.02 o                         
  -6 -10   3       2229.53       2100.11        87.03 o                         
  -5 -10   3        188.04        213.34        33.70 o                         
  -4 -10   3       3098.17       3246.77       201.92 o                         
  -3 -10   3       2825.79       2800.44        95.09 o                         
  -2 -10   3        117.98         98.92        12.42 o                         
  -1 -10   3       6055.05       5836.30       272.27 o                         
   0 -10   3       5669.78       5650.63       122.87 o                         
   1 -10   3        773.01        786.89        32.93 o                         
   2 -10   3       3143.78       3103.98        84.30 o                         
   3 -10   3       6991.59       6351.50       417.86 o                         
   4 -10   3       3878.62       3873.54       311.84 o                         
   5 -10   3        924.39        914.53        68.56 o                         
   6 -10   3       5288.33       5331.74       190.42 o                         
   7 -10   3       1554.02       1615.24        36.13 o                         
   8 -10   3        320.85        288.46        15.84 o                         
   9 -10   3       2603.15       2707.58        58.95 o                         
  10 -10   3       2081.26       2036.31        85.60 o                         
  11 -10   3        132.95        133.91        20.93 o                         
  12 -10   3        832.87        710.89        86.33 o                         
  -8  -9   3       1141.55       1036.86       167.69 o                         
  -7  -9   3        321.49        247.58        25.77 o                         
  -6  -9   3       3478.94       3130.18       116.42 o                         
  -5  -9   3       4417.54       4265.63       231.39 o                         
  -4  -9   3        390.83        371.48        25.71 o                         
  -3  -9   3       1677.84       1659.31        38.95 o                         
  -2  -9   3       3838.91       3669.14        77.17 o                         
  -1  -9   3       3337.75       3412.84        73.03 o                         
   0  -9   3        325.58        331.26        54.12 o                         
   1  -9   3       3791.57       3790.96        76.98 o                         
   2  -9   3        424.47        476.30        12.04 o                         
   3  -9   3        628.39        619.92        29.47 o                         
   4  -9   3       8260.88       8644.51       347.95 o                         
   5  -9   3       8481.68       8703.36       139.02 o                         
   6  -9   3        175.60        202.89         7.66 o                         
   7  -9   3       2641.38       2684.11        52.29 o                         
   8  -9   3       3994.42       4167.41        65.45 o                         
   9  -9   3        667.45        659.91        17.93 o                         
  10  -9   3       1146.25       1198.67        75.30 o                         
  11  -9   3       3005.74       3088.01       110.22 o                         
  12  -9   3        672.91        738.34        58.98 o                         
  13  -9   3        214.82        234.56       124.12 o                         
  -8  -8   3       3207.05       3036.77       187.62 o                         
  -7  -8   3       5444.70       5489.23       305.68 o                         
  -6  -8   3       1817.51       1714.08        54.74 o                         
  -5  -8   3        148.42        163.41        14.25 o                         
  -4  -8   3       2071.26       1992.83        49.90 o                         
  -3  -8   3        103.63        123.11        13.34 o                         
  -2  -8   3       2412.90       2355.40        42.36 o                         
  -1  -8   3       4445.83       4574.29       111.41 o                         
   0  -8   3       1675.74       1679.89        32.24 o                         
   1  -8   3        120.16        172.22         7.66 o                         
   2  -8   3       3563.03       3589.14        56.46 o                         
   3  -8   3       2181.67       2196.79       191.57 o                         
   4  -8   3       3267.23       3346.08        98.65 o                         
   5  -8   3        447.08        477.67        15.70 o                         
   6  -8   3       3155.82       3282.85        46.00 o                         
   7  -8   3         67.70         96.87        14.88 o                         
   8  -8   3       1455.79       1495.06        39.77 o                         
   9  -8   3       3094.40       3180.71        80.74 o                         
  10  -8   3       1639.76       1649.27        41.80 o                         
  11  -8   3          3.06         47.10        13.96 o                         
  12  -8   3       1048.43       1052.80        33.84 o                         
  13  -8   3        890.91        877.63        50.31 o                         
  -9  -7   3       2416.52       2363.60       195.62 o                         
  -8  -7   3        946.73        988.10        36.87 o                         
  -7  -7   3        192.78        207.90        67.12 o                         
  -6  -7   3       3681.74       3470.88       109.05 o                         
  -5  -7   3       1116.53       1095.87        47.81 o                         
  -4  -7   3         81.17         88.57        20.75 o                         
  -3  -7   3        942.44        968.78        17.12 o                         
  -2  -7   3       4190.25       4115.83        79.73 o                         
  -1  -7   3        374.45        339.59         9.90 o                         
   0  -7   3        214.27        241.65        13.34 o                         
   1  -7   3       4840.26       5219.64       143.48 o                         
   2  -7   3        457.14        504.86        13.96 o                         
   3  -7   3       1112.24       1189.28        71.83 o                         
   4  -7   3       1513.30       1497.45        24.58 o                         
   5  -7   3       3893.16       4148.29        51.72 o                         
   6  -7   3          0.46          9.09         5.83 o                         
   7  -7   3       4177.68       4155.38        55.48 o                         
   8  -7   3       5279.39       5633.96        93.31 o                         
   9  -7   3        588.73        620.63        32.31 o                         
  10  -7   3         47.44         68.09         6.90 o                         
  11  -7   3       1498.52       1498.75        71.64 o                         
  12  -7   3        256.47        263.89        21.54 o                         
  13  -7   3        424.40        382.60        25.85 o                         
 -10  -6   3       1069.18       1104.25        48.04 o                         
  -9  -6   3         23.37         63.92        21.63 o                         
  -8  -6   3       1347.98       1336.12        40.79 o                         
  -7  -6   3       2525.55       2554.93       132.31 o                         
  -6  -6   3         37.81         51.48        11.76 o                         
  -5  -6   3        439.34        498.26        30.67 o                         
  -4  -6   3       3651.25       3636.95       131.29 o                         
  -3  -6   3        923.16        976.04        17.21 o                         
  -2  -6   3       1518.74       1485.93        49.11 o                         
  -1  -6   3       6615.71       6332.02       162.73 o                         
   0  -6   3       3354.86       3292.56        53.05 o                         
   1  -6   3       1004.34       1144.13        21.16 o                         
   2  -6   3       5257.96       5343.63        81.77 o                         
   3  -6   3        560.61        514.58         9.94 o                         
   4  -6   3        154.47        213.12         5.60 o                         
   5  -6   3        666.57        612.69        29.47 o                         
   6  -6   3       5546.03       5495.45        74.86 o                         
   7  -6   3       2417.05       2456.66        44.73 o                         
   8  -6   3        253.40        215.98        25.37 o                         
   9  -6   3       5621.20       5949.10       120.11 o                         
  10  -6   3       4261.09       4333.93        86.92 o                         
  11  -6   3        368.38        412.78        17.54 o                         
  12  -6   3       2226.28       2338.23        67.01 o                         
  13  -6   3       2068.64       2257.90       214.49 o                         
 -10  -5   3        610.77        589.72        43.62 o                         
  -9  -5   3        414.71        425.30        22.89 o                         
  -8  -5   3         72.32         94.71        16.75 o                         
  -7  -5   3       1059.20       1085.94       116.27 o                         
  -6  -5   3       7678.88       7326.90       337.94 o                         
  -5  -5   3       6442.74       6330.25       105.55 o                         
  -4  -5   3        309.61        318.23         9.30 o                         
  -3  -5   3       7429.43       7461.71       113.37 o                         
  -2  -5   3       6264.20       6586.16       178.48 o                         
  -1  -5   3        889.35       1052.84        78.29 o                         
   0  -5   3      11194.11      11959.73       372.41 o                         
   1  -5   3      31612.31      31508.29      1566.04 o                         
   2  -5   3        373.74        439.34        20.08 o                         
   3  -5   3      12568.26      12617.50       184.54 o                         
   4  -5   3      20874.54      20663.71       285.09 o                         
   5  -5   3      18085.25      18514.82       253.44 o                         
   6  -5   3       1717.05       1801.41        52.72 o                         
   7  -5   3       3030.16       3142.06        55.31 o                         
   8  -5   3       4068.22       4105.47        73.53 o                         
   9  -5   3          3.61         16.47         8.14 o                         
  10  -5   3       4231.65       4457.69        92.53 o                         
  11  -5   3       3844.15       3915.90        93.25 o                         
  12  -5   3        574.00        667.48        48.58 o                         
  13  -5   3         25.92        122.79       126.48 o                         
 -11  -4   3       1351.98       1336.73        66.20 o                         
 -10  -4   3        536.77        562.24        65.19 o                         
  -9  -4   3       1141.54       1062.85        91.62 o                         
  -8  -4   3       4497.78       4635.15       388.15 o                         
  -7  -4   3       7553.73       7481.25       155.70 o                         
  -6  -4   3          3.59         29.37         7.75 o                         
  -5  -4   3       7319.84       7275.40       111.59 o                         
  -4  -4   3       8315.77       8327.37       212.85 o                         
  -3  -4   3         34.56         70.20         6.03 o                         
  -2  -4   3      26918.61      27617.78       741.02 o                         
  -1  -4   3      26241.53      25716.63      1098.84 o                         
   0  -4   3      15030.47      15281.06       870.48 o                         
   1  -4   3       3319.18       3397.14        50.95 o                         
   2  -4   3      14333.09      13389.87       197.84 o                         
   3  -4   3      15301.70      13943.30       201.30 o                         
   4  -4   3       3796.78       4055.61        78.86 o                         
   5  -4   3      11936.07      11818.67       164.13 o                         
   6  -4   3      14299.71      14529.66       202.38 o                         
   7  -4   3       2186.00       2334.11        65.67 o                         
   8  -4   3       6201.32       6537.42       117.91 o                         
   9  -4   3      13713.22      13835.81       254.24 o                         
  10  -4   3       5750.50       5829.83       120.59 o                         
  11  -4   3        264.26        306.11        13.72 o                         
  12  -4   3       2199.32       2245.25        96.53 o                         
  13  -4   3       1553.34       1617.43       148.05 o                         
 -11  -3   3        977.32        895.81        37.05 o                         
 -10  -3   3       4059.94       4091.40       185.03 o                         
  -9  -3   3       2208.13       2358.01        62.91 o                         
  -8  -3   3         92.25        116.65        11.86 o                         
  -7  -3   3       8038.33       7779.67       289.60 o                         
  -6  -3   3      12853.96      13058.88       256.04 o                         
  -5  -3   3       1084.61       1151.33        26.29 o                         
  -4  -3   3        516.07        443.72         9.82 o                         
  -3  -3   3      18508.81      18537.15       606.64 o                         
  -2  -3   3      14504.28      14324.70       351.85 o                         
  -1  -3   3       5624.44       5470.32        80.96 o                         
   0  -3   3       7857.75       7462.53       230.62 o                         
   1  -3   3      70517.23      65189.66      2693.77 o                         
   2  -3   3      11608.08      11121.91       152.71 o                         
   3  -3   3      63090.39      59958.98      1641.30 o                         
   4  -3   3      45099.48      45858.42       869.03 o                         
   5  -3   3       7519.55       7378.25       103.19 o                         
   6  -3   3       5817.63       6152.06       116.42 o                         
   7  -3   3      19585.05      19500.05       648.19 o                         
   8  -3   3       6907.97       6815.27       228.07 o                         
   9  -3   3         73.82         72.69         8.52 o                         
  10  -3   3       4550.36       4828.97        88.04 o                         
  11  -3   3       2389.33       2364.67        63.90 o                         
  12  -3   3        431.46        394.75        25.72 o                         
  13  -3   3        707.97        748.31       110.21 o                         
 -12  -2   3       2518.61       2419.10        93.02 o                         
 -11  -2   3       3303.23       3299.81       102.23 o                         
 -10  -2   3         24.64         51.88        28.50 o                         
  -9  -2   3       2401.73       2334.40       100.87 o                         
  -8  -2   3       6011.72       5762.09       279.39 o                         
  -7  -2   3         41.33         60.67        26.53 o                         
  -6  -2   3       7324.59       7706.98       318.39 o                         
  -5  -2   3      28309.99      28549.94       402.67 o                         
  -4  -2   3      21647.41      22213.98       453.05 o                         
  -3  -2   3         73.08         68.05         8.28 o                         
  -2  -2   3      20268.85      20518.58       680.01 o                         
  -1  -2   3      19905.31      20245.05       676.31 o                         
   0  -2   3      12012.47      12204.58       376.65 o                         
   1  -2   3      26878.75      23510.91       386.87 o                         
   2  -2   3      15671.79      15944.95       218.39 o                         
   3  -2   3      15800.55      16370.88       257.50 o                         
   4  -2   3       6018.13       6235.37        89.86 o                         
   5  -2   3      29835.90      29871.72       482.00 o                         
   6  -2   3      17990.44      17654.35       247.32 o                         
   7  -2   3       1085.89       1218.06        19.09 o                         
   8  -2   3       2894.41       2898.84        65.00 o                         
   9  -2   3       3668.39       3820.78        69.13 o                         
  10  -2   3        554.72        526.15        43.62 o                         
  11  -2   3       3223.04       3129.97        84.43 o                         
  12  -2   3       1701.44       1763.16        65.23 o                         
  13  -2   3        183.40         79.60        42.22 o                         
 -12  -1   3         28.93         -3.08        37.46 o                         
 -11  -1   3       2300.91       2187.39       108.38 o                         
 -10  -1   3       6128.82       5979.68       159.56 o                         
  -9  -1   3       2412.26       2430.32       147.76 o                         
  -8  -1   3        585.60        562.09        62.78 o                         
  -7  -1   3      10390.25      10325.02       334.37 o                         
  -6  -1   3      17987.16      18202.84       461.58 o                         
  -5  -1   3       3169.30       3380.55        71.83 o                         
  -4  -1   3       6996.94       6946.56       106.83 o                         
  -3  -1   3       6592.31       6409.03       119.06 o                         
  -2  -1   3         50.29         47.63        17.86 o                         
  -1  -1   3        916.88        983.49        17.73 o                         
   0  -1   3      18301.16      17782.99       386.37 o                         
   1  -1   3       2042.05       1985.46        60.57 o                         
   2  -1   3        583.50        593.75         9.13 o                         
   3  -1   3      13850.96      13760.89       312.23 o                         
   4  -1   3      24754.65      25267.81       446.65 o                         
   5  -1   3         41.12         65.33         5.68 o                         
   6  -1   3       5297.43       5183.40       111.70 o                         
   7  -1   3       5069.40       5188.88        82.67 o                         
   8  -1   3        140.16        127.23        15.84 o                         
   9  -1   3       1071.67       1072.91        26.30 o                         
  10  -1   3       6877.23       6902.06       143.64 o                         
  11  -1   3       3393.58       3370.73        82.80 o                         
  12  -1   3         41.90        150.28        81.13 o                         
 -12   0   3       3942.55       4019.31       192.68 o                         
 -11   0   3       3248.13       3365.97        95.67 o                         
 -10   0   3         96.74         75.76        29.32 o                         
  -9   0   3       5067.74       5080.95       127.49 o                         
  -8   0   3       4263.02       3937.03       139.43 o                         
  -7   0   3         61.43        101.87         8.42 o                         
  -6   0   3      10164.96      10423.57       162.88 o                         
  -5   0   3       8082.06       8528.49       124.99 o                         
  -4   0   3         61.57         74.15         6.79 o                         
  -3   0   3        781.56        886.79        35.15 o                         
  -2   0   3      40680.42      39418.33      1314.19 o                         
  -1   0   3       3308.18       3441.67        96.73 o                         
   0   0   3        736.16        553.84        11.57 o                         
   1   0   3        644.47        635.09        18.78 o                         
   2   0   3      38301.65      37381.33      1249.05 o                         
   3   0   3       2865.20       3007.45       123.59 o                         
   4   0   3       7428.34       7295.87        99.52 o                         
   5   0   3      10137.37      10177.49       212.32 o                         
   6   0   3        524.04        532.24        10.33 o                         
   7   0   3       2801.59       2953.11        42.70 o                         
   8   0   3       4217.82       4311.47        78.27 o                         
   9   0   3       1376.98       1280.73        27.10 o                         
  10   0   3         13.39         23.84        17.48 o                         
  11   0   3       1430.64       1504.58        51.25 o                         
  12   0   3       1005.46        977.20        51.27 o                         
 -13   1   3       1461.88       1317.55        55.81 o                         
 -12   1   3         26.81         63.28        15.48 o                         
 -11   1   3       3081.88       2887.52        79.22 o                         
 -10   1   3       2885.70       2964.39       215.45 o                         
  -9   1   3       2908.24       2810.79       163.21 o                         
  -8   1   3         87.42        105.94        21.67 o                         
  -7   1   3       7726.21       8182.85       134.98 o                         
  -6   1   3        448.47        521.60        13.48 o                         
  -5   1   3         52.56         85.18        17.24 o                         
  -4   1   3      12348.78      12295.70       179.83 o                         
  -3   1   3      32781.04      32490.06       644.61 o                         
  -2   1   3       8707.13       8055.11       263.55 o                         
  -1   1   3       7391.77       6920.05       127.71 o                         
   0   1   3       1268.23       1246.40        23.01 o                         
   1   1   3       1697.81       1727.60        28.31 o                         
   2   1   3        277.17        247.60        14.11 o                         
   3   1   3       2634.01       2630.68        34.82 o                         
   4   1   3        502.21        505.79         8.36 o                         
   5   1   3        854.53        848.82        14.34 o                         
   6   1   3       5693.42       5355.14       104.24 o                         
   7   1   3       2823.17       2808.30        64.03 o                         
   8   1   3        130.62        153.65         7.81 o                         
   9   1   3       1319.90       1409.45        33.52 o                         
  10   1   3       1099.92       1066.27        33.51 o                         
  11   1   3        294.90        316.60        27.78 o                         
  12   1   3        749.64        742.92        48.37 o                         
 -13   2   3        213.11        264.22        53.15 o                         
 -12   2   3       1703.29       1801.74        53.54 o                         
 -11   2   3        972.48        869.64        35.91 o                         
 -10   2   3        818.49        888.68        31.20 o                         
  -9   2   3       3176.11       3144.12        83.49 o                         
  -8   2   3        886.90        896.26        29.90 o                         
  -7   2   3        339.79        386.80        10.98 o                         
  -6   2   3       4070.32       3958.63        62.06 o                         
  -5   2   3       2861.42       2782.65        49.74 o                         
  -4   2   3       5604.45       5709.04        95.76 o                         
  -3   2   3       1067.35       1057.45        20.64 o                         
  -2   2   3       3288.63       3314.06        59.31 o                         
  -1   2   3       1424.13       1368.45        36.74 o                         
   0   2   3      33724.34      33717.25       718.29 o                         
   1   2   3       9433.37       9014.33       130.24 o                         
   2   2   3        831.59        819.44        12.56 o                         
   3   2   3        748.79        918.22        13.31 o                         
   4   2   3       3793.89       3609.58        47.24 o                         
   5   2   3       9387.93       9108.91       127.69 o                         
   6   2   3        521.26        569.40        30.43 o                         
   7   2   3        970.75       1082.24        27.49 o                         
   8   2   3       1939.30       2076.08        64.95 o                         
   9   2   3        427.06        469.68        17.75 o                         
  10   2   3        870.74        927.87        32.13 o                         
  11   2   3       2583.66       2657.23       184.98 o                         
 -13   3   3       1005.73        983.06        64.23 o                         
 -12   3   3        172.79        118.11        16.29 o                         
 -11   3   3       1805.61       1853.24        67.45 o                         
 -10   3   3       2730.85       2766.92       141.84 o                         
  -9   3   3          2.96         21.63         6.40 o                         
  -8   3   3        340.08        342.54        12.04 o                         
  -7   3   3       4606.37       4602.76        74.26 o                         
  -6   3   3       3960.96       4230.35        62.78 o                         
  -5   3   3       1967.33       1968.64        34.40 o                         
  -4   3   3      10087.12      10896.11       362.88 o                         
  -3   3   3       4765.24       5093.84        89.21 o                         
  -2   3   3      20234.66      20621.57       353.24 o                         
  -1   3   3        546.93        606.96        11.34 o                         
   0   3   3      14285.72      13678.74       290.56 o                         
   1   3   3       1975.06       2006.25        28.20 o                         
   2   3   3        104.79        106.93         7.70 o                         
   3   3   3       4753.12       4636.29        67.65 o                         
   4   3   3       6807.59       7311.69       101.92 o                         
   5   3   3        160.56        188.55        10.64 o                         
   6   3   3       5999.66       6100.81        94.41 o                         
   7   3   3       3292.73       3157.79        59.36 o                         
   8   3   3        538.43        522.40        16.03 o                         
   9   3   3       4764.97       4544.44       101.77 o                         
  10   3   3       2523.68       2542.42        83.83 o                         
  11   3   3       1022.54        908.99        53.26 o                         
 -13   4   3        423.31        387.33        35.00 o                         
 -12   4   3       2204.26       2228.61        74.06 o                         
 -11   4   3        175.87        163.76        21.09 o                         
 -10   4   3       2122.73       2041.60        53.45 o                         
  -9   4   3       4111.31       4160.46       123.74 o                         
  -8   4   3       3945.34       3939.77        67.44 o                         
  -7   4   3         59.84         91.01        13.14 o                         
  -6   4   3       5135.43       4763.85        74.15 o                         
  -5   4   3       5835.95       5817.76       176.07 o                         
  -4   4   3         13.33         27.92         3.44 o                         
  -3   4   3        739.95        747.36        10.79 o                         
  -2   4   3      12862.71      12119.00       449.01 o                         
  -1   4   3       3697.62       3504.17        55.78 o                         
   0   4   3        229.08        189.38        15.65 o                         
   1   4   3       5492.28       5012.42        68.39 o                         
   2   4   3       4298.06       3904.44        83.49 o                         
   3   4   3        182.25        134.11         5.73 o                         
   4   4   3       3866.47       3885.45        53.32 o                         
   5   4   3       6741.06       6264.56       100.32 o                         
   6   4   3       2065.79       2098.24        85.46 o                         
   7   4   3       3950.04       3888.73       160.18 o                         
   8   4   3       7794.06       7826.86       170.83 o                         
   9   4   3       2240.33       2163.80        63.07 o                         
  10   4   3        973.01        931.91       109.20 o                         
 -13   5   3       1381.15       1316.32        56.59 o                         
 -12   5   3        131.68        124.20        18.39 o                         
 -11   5   3       2517.11       2458.07        76.79 o                         
 -10   5   3       1831.57       1847.03        44.81 o                         
  -9   5   3          5.27         -3.88         7.75 o                         
  -8   5   3       6174.05       5876.53       102.56 o                         
  -7   5   3       8177.89       8223.24       416.85 o                         
  -6   5   3        258.24        288.65        14.68 o                         
  -5   5   3      13511.05      13972.91       577.90 o                         
  -4   5   3      24621.10      24636.75       354.69 o                         
  -3   5   3      10020.19       9983.43       147.37 o                         
  -2   5   3         37.40         76.46         6.40 o                         
  -1   5   3       4567.87       4376.27       102.98 o                         
   0   5   3      15353.51      15321.58       215.16 o                         
   1   5   3        113.98        143.79         4.07 o                         
   2   5   3      11421.27      11380.45       163.78 o                         
   3   5   3      12691.67      12213.65       322.67 o                         
   4   5   3        688.51        681.01        12.60 o                         
   5   5   3       6370.52       6251.30       113.00 o                         
   6   5   3      14417.20      14550.27       358.69 o                         
   7   5   3       7192.52       7192.48       156.33 o                         
   8   5   3         94.52        138.01        14.29 o                         
   9   5   3       1472.39       1399.41        47.09 o                         
  10   5   3        964.77        843.17        44.19 o                         
 -13   6   3        556.65        563.31        38.18 o                         
 -12   6   3       1218.05       1271.61        41.97 o                         
 -11   6   3          0.16         15.37         8.82 o                         
 -10   6   3       4859.49       4994.61       104.65 o                         
  -9   6   3      14493.88      14023.78       290.86 o                         
  -8   6   3       1027.27       1004.76        22.92 o                         
  -7   6   3       7812.55       7883.22       123.96 o                         
  -6   6   3      17188.59      17194.60       280.37 o                         
  -5   6   3      12657.37      12861.66       168.33 o                         
  -4   6   3       1404.29       1458.74        49.59 o                         
  -3   6   3      10483.99      10238.92       470.87 o                         
  -2   6   3       7903.92       7452.70       547.32 o                         
  -1   6   3         36.59         37.36         4.88 o                         
   0   6   3      16764.48      16766.14       252.42 o                         
   1   6   3      43184.89      42580.38       710.56 o                         
   2   6   3       2540.44       2430.15        41.14 o                         
   3   6   3        245.74        207.89         8.14 o                         
   4   6   3       6778.32       6775.23       117.34 o                         
   5   6   3       2215.97       2159.66        95.95 o                         
   6   6   3        120.59        136.78        25.08 o                         
   7   6   3       2636.20       2526.22        75.86 o                         
   8   6   3       3443.12       3232.05        97.16 o                         
   9   6   3         58.99         38.96        16.03 o                         
 -13   7   3          4.05        -16.45        32.90 o                         
 -12   7   3       1297.41       1330.03        45.42 o                         
 -11   7   3       5012.92       4745.59       170.10 o                         
 -10   7   3        409.97        369.61        13.42 o                         
  -9   7   3       1598.35       1594.56       106.69 o                         
  -8   7   3       7346.68       7612.44       364.71 o                         
  -7   7   3       2639.18       2580.04       124.36 o                         
  -6   7   3         10.86         27.07         4.08 o                         
  -5   7   3      16088.25      16328.58       261.14 o                         
  -4   7   3      10535.75      10589.28       159.12 o                         
  -3   7   3        565.67        555.53        28.84 o                         
  -2   7   3      13945.83      13604.69       834.76 o                         
  -1   7   3      20172.62      19537.52       474.67 o                         
   0   7   3       5414.39       5287.88        82.61 o                         
   1   7   3       1248.50       1220.91        21.64 o                         
   2   7   3      15912.18      15430.00       259.54 o                         
   3   7   3       3760.05       3646.87        86.06 o                         
   4   7   3        187.08        214.87        26.24 o                         
   5   7   3       3018.08       3085.06       116.80 o                         
   6   7   3       3266.77       3249.02        88.21 o                         
   7   7   3        606.18        647.83        94.80 o                         
   8   7   3        667.15        691.75        99.71 o                         
   9   7   3       2067.48       1838.88       101.04 o                         
 -13   8   3       2230.27       2360.57        97.91 o                         
 -12   8   3       1010.83        905.73        73.62 o                         
 -11   8   3       2253.91       2144.74        64.15 o                         
 -10   8   3       5935.47       5850.64       266.87 o                         
  -9   8   3       3104.34       3122.26       190.47 o                         
  -8   8   3         21.47         30.82         5.39 o                         
  -7   8   3       3507.24       3485.16        64.60 o                         
  -6   8   3       5647.08       5653.11        92.93 o                         
  -5   8   3         27.76         49.97         5.92 o                         
  -4   8   3       8165.80       8503.51       333.99 o                         
  -3   8   3      19403.34      18634.13      1212.70 o                         
  -2   8   3      13182.59      13102.70       425.66 o                         
  -1   8   3        105.15         94.68        22.82 o                         
   0   8   3       6364.27       6218.03       112.79 o                         
   1   8   3      11544.75      11312.56       219.24 o                         
   2   8   3       1031.49       1001.87        29.44 o                         
   3   8   3       6863.41       7089.74       392.00 o                         
   4   8   3       4549.20       4564.40       228.45 o                         
   5   8   3         75.48         97.53        42.75 o                         
   6   8   3       1920.78       1942.22        75.89 o                         
   7   8   3       3553.78       3591.34       200.48 o                         
   8   8   3       1288.74       1122.32        60.42 o                         
 -13   9   3         33.67        119.09        41.31 o                         
 -12   9   3        955.83        889.17        98.46 o                         
 -11   9   3        470.05        448.09        77.71 o                         
 -10   9   3        140.94        136.61        37.60 o                         
  -9   9   3       2077.65       2130.70       156.04 o                         
  -8   9   3       5000.41       5048.84       118.60 o                         
  -7   9   3       2629.25       2622.35        69.96 o                         
  -6   9   3       2409.59       2535.66        54.11 o                         
  -5   9   3       8489.08       8831.71       288.01 o                         
  -4   9   3       9953.76       9779.72       488.34 o                         
  -3   9   3        377.07        349.28        18.25 o                         
  -2   9   3       3333.88       3154.86       236.78 o                         
  -1   9   3       1521.52       1663.85        52.05 o                         
   0   9   3         30.85         67.82        25.95 o                         
   1   9   3       1671.96       1728.14        46.80 o                         
   2   9   3       3529.19       3675.01        82.05 o                         
   3   9   3       1115.41       1108.61        43.43 o                         
   4   9   3        102.52        167.31        22.72 o                         
   5   9   3       2852.51       2817.33        88.62 o                         
   6   9   3        801.38        755.29        37.67 o                         
   7   9   3        100.82        100.71        48.29 o                         
 -12  10   3         47.85         37.49        15.50 o                         
 -11  10   3       1075.97        945.67        76.60 o                         
 -10  10   3       4348.25       4234.68       276.31 o                         
  -9  10   3       1368.54       1254.32        44.26 o                         
  -8  10   3        752.21        742.85        38.13 o                         
  -7  10   3       1408.95       1574.66        40.06 o                         
  -6  10   3       1508.26       1704.70        65.86 o                         
  -5  10   3         10.50         28.09        22.20 o                         
  -4  10   3       2349.43       2400.07        50.77 o                         
  -3  10   3       2955.64       2779.56        58.93 o                         
  -2  10   3        589.62        583.38        91.14 o                         
  -1  10   3        534.48        551.37        59.27 o                         
   0  10   3       3996.25       3894.45        96.57 o                         
   1  10   3       1172.02       1203.31        42.90 o                         
   2  10   3         70.55         57.71        14.26 o                         
   3  10   3       2284.60       2323.96        61.07 o                         
   4  10   3       1487.15       1516.31        61.24 o                         
   5  10   3        101.61         98.85        32.74 o                         
   6  10   3       1794.97       1747.06       158.54 o                         
 -12  11   3       2032.85       1758.22       136.83 o                         
 -11  11   3       1800.06       1755.88       137.07 o                         
 -10  11   3        115.79        127.61        23.64 o                         
  -9  11   3       1733.45       1792.12        67.78 o                         
  -8  11   3       1637.72       1822.23       117.96 o                         
  -7  11   3       2297.39       2457.17       154.64 o                         
  -6  11   3        680.43        682.38        23.09 o                         
  -5  11   3       1329.23       1441.50        38.81 o                         
  -4  11   3        312.45        363.00        16.66 o                         
  -3  11   3        174.43        149.77        46.75 o                         
  -2  11   3       2168.70       2117.35        77.61 o                         
  -1  11   3       1885.52       1860.70        85.03 o                         
   0  11   3          1.93         22.54        10.46 o                         
   1  11   3        176.43        161.54        13.11 o                         
   2  11   3        781.05        787.64        78.57 o                         
   3  11   3        329.64        273.00        19.67 o                         
   4  11   3        425.52        473.68        25.62 o                         
   5  11   3       1291.33       1273.43        50.79 o                         
 -11  12   3         46.14         53.65        19.26 o                         
 -10  12   3       1167.95       1149.37        50.32 o                         
  -9  12   3         65.13        108.74        17.63 o                         
  -8  12   3         21.24         55.09        16.61 o                         
  -7  12   3       1044.94       1089.25        37.14 o                         
  -6  12   3        846.90        897.83        28.73 o                         
  -5  12   3        267.65        275.29        13.05 o                         
  -4  12   3       3465.23       3598.83       216.32 o                         
  -3  12   3       5149.38       4657.61       442.75 o                         
  -2  12   3        680.90        656.93        24.35 o                         
  -1  12   3        139.51        140.85        16.80 o                         
   0  12   3        811.38        877.17        29.50 o                         
   1  12   3         29.97         34.01        15.08 o                         
   2  12   3        533.50        600.15        30.66 o                         
   3  12   3       1560.73       1672.97        95.86 o                         
 -10  13   3          8.30          5.95        19.29 o                         
  -9  13   3       1760.26       1907.97       162.69 o                         
  -8  13   3       1740.98       1825.40       134.09 o                         
  -7  13   3        180.75        186.21        18.42 o                         
  -6  13   3        467.75        591.91        42.27 o                         
  -5  13   3       2466.42       2461.99       123.16 o                         
  -4  13   3        195.01        255.37        30.72 o                         
  -3  13   3        463.96        432.19        61.53 o                         
  -2  13   3       1614.92       1471.53       190.18 o                         
  -1  13   3       1268.57       1139.39        41.06 o                         
   0  13   3        276.49        262.71        26.53 o                         
   1  13   3       4474.67       4605.90       440.78 o                         
   2  13   3       2177.38       2133.23       158.98 o                         
  -9  14   3         93.41         63.55        25.23 o                         
  -8  14   3       1331.82       1379.67        94.56 o                         
  -7  14   3       3429.29       3505.51       202.12 o                         
  -6  14   3       1251.34       1368.21        73.47 o                         
  -5  14   3        137.53        150.22        29.66 o                         
  -4  14   3       3028.64       3026.94       153.68 o                         
  -3  14   3       2043.96       1767.92        93.98 o                         
  -2  14   3         31.81         50.14        52.14 o                         
  -1  14   3       3039.83       2689.75       277.56 o                         
   0  14   3       4729.30       4543.20       454.26 o                         
  -6  15   3       2152.77       2215.97       143.19 o                         
  -5  15   3       2195.03       2409.90       152.33 o                         
  -4  15   3          3.83         90.71        33.70 o                         
  -3  15   3       1806.45       1725.79       267.88 o                         
   1 -15   4       1872.38       1757.70        78.16 o                         
   2 -15   4        411.96        448.29        37.86 o                         
   3 -15   4       2456.36       1930.12       464.08 o                         
   4 -15   4       3844.10       3617.99       576.31 o                         
   5 -15   4        412.87        344.30        51.56 o                         
   6 -15   4        779.95        780.40       124.65 o                         
   7 -15   4       3966.98       4016.57       196.88 o                         
   8 -15   4       2806.76       2634.17       180.86 o                         
  -1 -14   4       2016.34       2012.15       154.40 o                         
   0 -14   4         74.67         64.16        40.97 o                         
   1 -14   4       1088.87       1098.31        74.05 o                         
   2 -14   4       7790.96       7746.90       245.27 o                         
   3 -14   4       2460.62       2262.01       174.43 o                         
   4 -14   4        329.68        284.60        23.59 o                         
   5 -14   4       3320.10       3136.18       333.46 o                         
   6 -14   4       2168.64       2063.59       161.63 o                         
   7 -14   4          5.97         35.33        16.78 o                         
   8 -14   4       3866.83       3670.74       261.87 o                         
   9 -14   4       6945.57       6762.25       303.04 o                         
  -3 -13   4       5502.71       5888.53       679.15 o                         
  -2 -13   4       1597.15       1495.10        68.32 o                         
  -1 -13   4        755.00        994.98       123.88 o                         
   0 -13   4       4644.15       4767.50       160.56 o                         
   1 -13   4       1370.66       1374.93        81.37 o                         
   2 -13   4       1170.06       1145.94        42.17 o                         
   3 -13   4       7004.76       6656.02       301.44 o                         
   4 -13   4       5181.70       4763.08       460.32 o                         
   5 -13   4        110.80        148.53        18.30 o                         
   6 -13   4       1649.62       1650.59        92.92 o                         
   7 -13   4       4803.29       4817.67       148.72 o                         
   8 -13   4       2028.08       2057.60        77.03 o                         
   9 -13   4         49.23         20.22        23.06 o                         
  10 -13   4       2099.49       1988.43        94.08 o                         
  -4 -12   4        382.95        348.78        94.46 o                         
  -3 -12   4        751.86        726.50        36.13 o                         
  -2 -12   4       3525.18       3774.79       122.63 o                         
  -1 -12   4       1570.99       1646.83        51.37 o                         
   0 -12   4        705.37        740.58        26.28 o                         
   1 -12   4       5034.28       5082.59       199.08 o                         
   2 -12   4       5732.97       5876.63       185.46 o                         
   3 -12   4       1468.73       1418.22       101.44 o                         
   4 -12   4       2304.11       2227.06       316.56 o                         
   5 -12   4       7217.21       7142.65       525.95 o                         
   6 -12   4        760.16        721.92        28.89 o                         
   7 -12   4        159.20        175.73        22.68 o                         
   8 -12   4       3659.69       3758.16       140.44 o                         
   9 -12   4       3104.53       3216.30        77.66 o                         
  10 -12   4         21.23         36.03         9.53 o                         
  11 -12   4       1038.06       1105.62        61.39 o                         
  -6 -11   4       1223.92       1077.94        58.79 o                         
  -5 -11   4         14.40         20.23        20.40 o                         
  -4 -11   4       1989.62       1993.81        72.42 o                         
  -3 -11   4       3793.95       3745.10       108.54 o                         
  -2 -11   4        379.87        390.91        18.51 o                         
  -1 -11   4       7447.47       7244.66       527.29 o                         
   0 -11   4       4115.00       4255.46       171.35 o                         
   1 -11   4        284.56        308.88        44.01 o                         
   2 -11   4        858.73        843.78       134.09 o                         
   3 -11   4       4481.19       4267.60       281.99 o                         
   4 -11   4       2655.59       2527.32        66.63 o                         
   5 -11   4         21.32         44.53        19.88 o                         
   6 -11   4        867.68        839.66        25.50 o                         
   7 -11   4       1250.76       1290.78        43.52 o                         
   8 -11   4        314.55        284.18        12.91 o                         
   9 -11   4        846.46        862.29        23.63 o                         
  10 -11   4       2808.15       2989.66       166.87 o                         
  11 -11   4        638.28        671.92        42.22 o                         
  12 -11   4        206.44        262.09        26.87 o                         
  -7 -10   4         42.60         32.75        20.83 o                         
  -6 -10   4        681.99        631.53        73.28 o                         
  -5 -10   4       1679.69       1612.53        78.19 o                         
  -4 -10   4        291.51        373.33        27.26 o                         
  -3 -10   4       1215.17       1216.55        39.00 o                         
  -2 -10   4       5538.25       5503.56       143.23 o                         
  -1 -10   4       3217.28       3092.85        77.63 o                         
   0 -10   4        838.68        823.14        27.06 o                         
   1 -10   4        639.87        676.26        21.72 o                         
   2 -10   4       1167.65       1257.51        32.00 o                         
   3 -10   4        636.11        621.00        27.88 o                         
   4 -10   4       1197.36       1144.48        29.25 o                         
   5 -10   4       2536.96       2692.99       148.15 o                         
   6 -10   4         94.44        100.99         6.84 o                         
   7 -10   4       4078.68       4146.13        78.94 o                         
   8 -10   4       3803.32       3970.23        82.82 o                         
   9 -10   4       2118.52       2297.70        87.38 o                         
  10 -10   4         70.18         44.88        11.03 o                         
  11 -10   4       1060.18       1127.30       119.45 o                         
  12 -10   4        135.02        154.36        30.57 o                         
  -8  -9   4        357.41        353.74        33.81 o                         
  -7  -9   4       2195.61       2095.36       118.15 o                         
  -6  -9   4       1806.99       1713.06       151.23 o                         
  -5  -9   4         66.33         75.19        10.60 o                         
  -4  -9   4        919.82       1031.95        30.78 o                         
  -3  -9   4       1691.52       1711.01        41.27 o                         
  -2  -9   4         84.41        112.66         7.17 o                         
  -1  -9   4        410.58        441.38        13.25 o                         
   0  -9   4       2494.56       2386.32        62.25 o                         
   1  -9   4        384.60        404.12        10.47 o                         
   2  -9   4        757.44        829.32        16.41 o                         
   3  -9   4       3765.17       3536.82        79.15 o                         
   4  -9   4       4302.54       4279.22       109.58 o                         
   5  -9   4         78.39         85.32         6.05 o                         
   6  -9   4       2528.51       2585.35        46.84 o                         
   7  -9   4        771.63        781.71        36.83 o                         
   8  -9   4        119.33        128.39        26.82 o                         
   9  -9   4       2679.93       2752.68        96.44 o                         
  10  -9   4       1771.49       1650.05        70.87 o                         
  11  -9   4         88.70        142.49        21.65 o                         
  12  -9   4       1069.07       1108.95        62.40 o                         
  13  -9   4       1631.17       1711.84        64.56 o                         
  -8  -8   4       1526.37       1518.19        58.52 o                         
  -7  -8   4          7.35         34.38        13.58 o                         
  -6  -8   4       2866.03       2729.35       135.24 o                         
  -5  -8   4       4141.50       4060.00       137.50 o                         
  -4  -8   4        561.03        493.56        55.42 o                         
  -3  -8   4        143.76        183.91        11.07 o                         
  -2  -8   4       3902.91       3938.60        72.32 o                         
  -1  -8   4       1442.36       1487.99        29.57 o                         
   0  -8   4        145.88        175.80         6.07 o                         
   1  -8   4       5334.08       5484.86       135.68 o                         
   2  -8   4       4232.46       3979.96       176.98 o                         
   3  -8   4        733.47        787.48        17.06 o                         
   4  -8   4       4791.08       4692.09        84.01 o                         
   5  -8   4       2249.35       2162.38        40.44 o                         
   6  -8   4         50.07         55.12        10.69 o                         
   7  -8   4       3182.01       3275.62        47.79 o                         
   8  -8   4       8453.09       8699.88       275.59 o                         
   9  -8   4        411.23        410.19        10.48 o                         
  10  -8   4       1260.69       1227.64        31.35 o                         
  11  -8   4       3681.68       3840.17       107.94 o                         
  12  -8   4       1439.57       1423.71        52.24 o                         
  13  -8   4        182.23        165.89        72.75 o                         
  -9  -7   4        187.09        248.53        24.46 o                         
  -8  -7   4       1490.77       1565.75        78.77 o                         
  -7  -7   4       5465.60       5556.50       437.98 o                         
  -6  -7   4        695.80        719.35        28.49 o                         
  -5  -7   4         59.10         61.76        10.50 o                         
  -4  -7   4        467.18        496.75        14.84 o                         
  -3  -7   4       2900.87       2981.88        45.58 o                         
  -2  -7   4       1405.28       1342.94        77.61 o                         
  -1  -7   4      14463.61      15350.71      1238.94 o                         
   0  -7   4      12341.32      12632.33       341.11 o                         
   1  -7   4        548.17        555.61        15.36 o                         
   2  -7   4       2272.70       2074.98        34.95 o                         
   3  -7   4      15963.44      15926.35       379.63 o                         
   4  -7   4       2799.14       2847.20        42.92 o                         
   5  -7   4       4319.15       4364.66        61.08 o                         
   6  -7   4      11284.65      11354.61       238.71 o                         
   7  -7   4        793.75        815.25        14.06 o                         
   8  -7   4       2231.20       2134.59        92.10 o                         
   9  -7   4       8208.28       8447.91       182.43 o                         
  10  -7   4       5164.39       5162.66       107.01 o                         
  11  -7   4        163.91        169.35        11.26 o                         
  12  -7   4       1708.38       1719.69        47.54 o                         
  13  -7   4       1256.40       1215.33        89.21 o                         
 -10  -6   4        518.34        426.58        31.29 o                         
  -9  -6   4       1544.96       1578.19        48.15 o                         
  -8  -6   4        193.20        152.53        14.16 o                         
  -7  -6   4        806.74        840.26        74.10 o                         
  -6  -6   4       5959.55       6110.44       144.45 o                         
  -5  -6   4       3374.58       3251.21        69.10 o                         
  -4  -6   4        731.78        830.86        26.96 o                         
  -3  -6   4      13662.15      14071.99       483.43 o                         
  -2  -6   4      18686.35      19095.59       802.50 o                         
  -1  -6   4         95.35         47.14        12.18 o                         
   0  -6   4      11859.60      11989.42       555.22 o                         
   1  -6   4       6358.12       6760.37       265.48 o                         
   2  -6   4       1580.49       1603.84        22.65 o                         
   3  -6   4      15002.57      14827.00       219.39 o                         
   4  -6   4      30627.55      30556.89       453.42 o                         
   5  -6   4      10681.34      10396.45       235.00 o                         
   6  -6   4         42.87         75.27         8.76 o                         
   7  -6   4       4177.96       4124.65        55.31 o                         
   8  -6   4       6266.25       6565.44       101.28 o                         
   9  -6   4       1433.76       1563.44        31.06 o                         
  10  -6   4       1649.23       1703.79        37.91 o                         
  11  -6   4       4375.21       4513.09       102.80 o                         
  12  -6   4         22.76         43.40        14.64 o                         
  13  -6   4        564.70        550.00        32.07 o                         
 -10  -5   4        707.63        755.72        43.42 o                         
  -9  -5   4       1944.29       1876.22       126.91 o                         
  -8  -5   4       5200.81       5046.43       126.39 o                         
  -7  -5   4       4216.96       4530.88       180.31 o                         
  -6  -5   4         32.72         31.58        15.31 o                         
  -5  -5   4       8607.80       8401.45       135.24 o                         
  -4  -5   4       9801.05       9614.02       458.45 o                         
  -3  -5   4       2041.93       2232.30        86.13 o                         
  -2  -5   4      12067.01      12192.70       386.47 o                         
  -1  -5   4      28545.02      29411.33      1087.76 o                         
   0  -5   4      18841.30      20710.02      1665.27 o                         
   1  -5   4       1608.89       1526.16        24.79 o                         
   2  -5   4      11155.19      10659.72       399.56 o                         
   3  -5   4      13779.69      13475.86       196.91 o                         
   4  -5   4        472.70        426.41        15.45 o                         
   5  -5   4      13956.76      14051.99       340.97 o                         
   6  -5   4       7792.30       7665.70       105.73 o                         
   7  -5   4       3334.62       3481.42        67.98 o                         
   8  -5   4       2252.07       2394.81        48.28 o                         
   9  -5   4       9509.42      10017.32       180.33 o                         
  10  -5   4       4075.40       4055.31        82.60 o                         
  11  -5   4          9.53         24.18        16.08 o                         
  12  -5   4       2062.61       2138.87        69.64 o                         
  13  -5   4       2398.93       2558.35       110.59 o                         
 -11  -4   4        885.07        855.13        39.24 o                         
 -10  -4   4       3541.77       3529.22       101.52 o                         
  -9  -4   4       1305.81       1357.12        45.60 o                         
  -8  -4   4        155.42        169.10        20.80 o                         
  -7  -4   4       8237.34       7993.20       445.06 o                         
  -6  -4   4      14001.88      13616.18       345.93 o                         
  -5  -4   4       1176.19       1268.80        22.85 o                         
  -4  -4   4       7151.53       7236.52       242.85 o                         
  -3  -4   4      11983.49      12171.51       943.08 o                         
  -2  -4   4       6501.88       7444.63       256.33 o                         
  -1  -4   4         17.08         21.62        10.11 o                         
   0  -4   4      26945.57      27019.27      1431.67 o                         
   1  -4   4      11988.61      12007.09       447.90 o                         
   2  -4   4       7587.99       7718.91       109.43 o                         
   3  -4   4      10140.97       9913.59       141.55 o                         
   4  -4   4      30788.32      31245.38       452.53 o                         
   5  -4   4       3200.91       3211.88        41.39 o                         
   6  -4   4         60.73         67.69         3.43 o                         
   7  -4   4       6301.05       6492.91       194.70 o                         
   8  -4   4       3234.59       3346.24        59.30 o                         
   9  -4   4        270.61        305.77        30.96 o                         
  10  -4   4       6094.01       6236.74       179.39 o                         
  11  -4   4       2623.76       2637.12        83.39 o                         
  12  -4   4        693.55        763.41        91.24 o                         
  13  -4   4        177.77        202.37        23.55 o                         
 -11  -3   4       3206.02       3175.94       193.59 o                         
 -10  -3   4        467.61        503.07        24.96 o                         
  -9  -3   4       1883.04       1898.43        51.01 o                         
  -8  -3   4       5986.80       5791.28       123.86 o                         
  -7  -3   4        550.92        510.20        34.23 o                         
  -6  -3   4       3338.81       3280.05        52.15 o                         
  -5  -3   4      17401.42      18837.90       498.12 o                         
  -4  -3   4       4586.70       4617.89       132.40 o                         
  -3  -3   4        876.69        935.79        47.28 o                         
  -2  -3   4      25956.62      26206.06      1336.48 o                         
  -1  -3   4      36722.54      36493.95       586.09 o                         
   0  -3   4       1080.57       1198.17        74.24 o                         
   1  -3   4        809.93        963.91        16.34 o                         
   2  -3   4       2765.69       2553.80        55.03 o                         
   3  -3   4       1512.56       1525.30        22.07 o                         
   4  -3   4       6246.82       6340.78        81.92 o                         
   5  -3   4      27750.64      28291.33       634.03 o                         
   6  -3   4       9482.71       9800.70       177.47 o                         
   7  -3   4        190.29        208.21         6.79 o                         
   8  -3   4       2156.79       2236.81        42.28 o                         
   9  -3   4       2504.94       2355.37        51.08 o                         
  10  -3   4       2739.99       2819.95        77.76 o                         
  11  -3   4        372.30        405.54        51.95 o                         
  12  -3   4       1309.28       1307.97        46.05 o                         
  13  -3   4        741.63        690.96        79.20 o                         
 -12  -2   4         13.85         11.23        47.66 o                         
 -11  -2   4       1084.71       1157.81       117.67 o                         
 -10  -2   4       4565.95       4698.07       120.36 o                         
  -9  -2   4       1677.14       1629.35        42.85 o                         
  -8  -2   4       2817.12       2838.76       153.06 o                         
  -7  -2   4      12844.55      12877.21       879.48 o                         
  -6  -2   4       8913.29       9093.60       528.55 o                         
  -5  -2   4        360.62        409.84        15.60 o                         
  -4  -2   4        889.83        890.24        20.44 o                         
  -3  -2   4       7755.36       8004.25       161.00 o                         
  -2  -2   4        413.76        399.14        13.67 o                         
  -1  -2   4       7455.35       7791.70       281.89 o                         
   0  -2   4      29910.38      30599.96       982.37 o                         
   1  -2   4       5358.22       5009.81       168.46 o                         
   2  -2   4       5084.64       4941.16        72.02 o                         
   3  -2   4       4149.59       4254.86        61.30 o                         
   4  -2   4      27807.62      28560.29       416.08 o                         
   5  -2   4       1054.54        961.84        68.37 o                         
   6  -2   4       3653.37       4041.00        94.41 o                         
   7  -2   4       2654.09       2557.83        38.81 o                         
   8  -2   4        225.86        256.20         8.13 o                         
   9  -2   4        630.86        642.26        16.85 o                         
  10  -2   4       6187.96       6183.66       126.43 o                         
  11  -2   4       2021.16       1875.54        61.96 o                         
  12  -2   4         66.23         14.46        21.39 o                         
  13  -2   4        910.39        817.29        74.67 o                         
 -12  -1   4       1502.47       1552.59        60.66 o                         
 -11  -1   4       1498.89       1445.03        51.37 o                         
 -10  -1   4         13.48         68.84        12.35 o                         
  -9  -1   4       1368.18       1384.16        46.94 o                         
  -8  -1   4       4653.08       4846.26        99.89 o                         
  -7  -1   4         65.96         89.81         7.81 o                         
  -6  -1   4       1810.40       1838.81        30.10 o                         
  -5  -1   4      12381.90      12583.12       214.05 o                         
  -4  -1   4       9015.16       9307.22       289.41 o                         
  -3  -1   4       1514.80       1607.37        36.21 o                         
  -2  -1   4        547.45        648.22        13.12 o                         
  -1  -1   4       1795.57       1821.80        28.61 o                         
   0  -1   4      19476.08      18995.75       322.41 o                         
   1  -1   4        127.59        152.99        17.77 o                         
   2  -1   4       2778.87       2786.41        47.33 o                         
   3  -1   4      10711.43      11092.43       158.30 o                         
   4  -1   4        580.71        582.31        21.57 o                         
   5  -1   4      11319.27      11296.98       473.66 o                         
   6  -1   4       1968.13       2033.48        72.75 o                         
   7  -1   4        404.06        408.29        17.67 o                         
   8  -1   4       2643.26       2603.56        51.33 o                         
   9  -1   4       3208.46       3020.67        61.45 o                         
  10  -1   4         12.92         32.75        41.94 o                         
  11  -1   4       1234.60       1255.30        67.79 o                         
  12  -1   4       2669.03       2607.93        93.18 o                         
 -12   0   4         36.28         45.06        21.56 o                         
 -11   0   4       1952.11       2011.06        63.28 o                         
 -10   0   4       2721.54       2856.23        68.69 o                         
  -9   0   4       2642.94       2635.27        71.19 o                         
  -8   0   4        273.39        273.07        40.25 o                         
  -7   0   4       7531.14       7584.31       116.78 o                         
  -6   0   4       5385.79       5449.28       111.75 o                         
  -5   0   4        214.68        187.38        16.75 o                         
  -4   0   4       1913.33       1981.36        33.80 o                         
  -3   0   4       1880.05       1827.78        50.55 o                         
  -2   0   4         35.06         48.14         7.75 o                         
  -1   0   4       7051.96       6987.03       140.35 o                         
   0   0   4      53105.54      44850.66      1277.79 o                         
   1   0   4      13852.20      12993.56       452.09 o                         
   2   0   4       1221.54       1186.17        16.93 o                         
   3   0   4      13663.55      13490.19       340.97 o                         
   4   0   4       5250.89       5420.59       256.52 o                         
   5   0   4         30.84         15.09         2.24 o                         
   6   0   4       3668.20       3724.60        88.93 o                         
   7   0   4       5085.36       5006.85        83.49 o                         
   8   0   4        473.73        426.09        33.32 o                         
   9   0   4       3147.34       3147.97        57.73 o                         
  10   0   4       4735.82       4847.36       116.86 o                         
  11   0   4       1891.42       1768.37        54.99 o                         
  12   0   4         28.22         27.49        21.80 o                         
 -13   1   4        196.37        213.81        22.76 o                         
 -12   1   4       2520.69       2544.47        76.83 o                         
 -11   1   4       2721.60       2771.93       103.61 o                         
 -10   1   4        582.53        607.71        23.39 o                         
  -9   1   4       1819.27       1888.16        73.18 o                         
  -8   1   4       1831.96       1872.72        35.73 o                         
  -7   1   4        182.40        205.19        13.58 o                         
  -6   1   4       4121.35       4347.60       112.85 o                         
  -5   1   4      11413.82      11406.45       194.18 o                         
  -4   1   4      26452.42      25497.81      1063.79 o                         
  -3   1   4       7037.17       7018.50       158.02 o                         
  -2   1   4       4306.17       3901.94        76.77 o                         
  -1   1   4      25300.20      23899.55       425.90 o                         
   0   1   4        663.68        697.36        10.42 o                         
   1   1   4        929.00        936.33        15.39 o                         
   2   1   4       4842.56       4614.47        85.99 o                         
   3   1   4          4.80         16.09         3.85 o                         
   4   1   4       4243.13       4184.96       107.99 o                         
   5   1   4      15359.18      15356.00       222.63 o                         
   6   1   4       2837.16       2714.79        54.89 o                         
   7   1   4       1678.31       1656.02        81.51 o                         
   8   1   4       1157.12       1176.29        25.55 o                         
   9   1   4       1899.39       1887.86        44.53 o                         
  10   1   4        166.24        176.76        13.23 o                         
  11   1   4       2841.68       2775.19        86.86 o                         
  12   1   4       2378.01       2090.00       288.39 o                         
 -13   2   4       1924.61       1902.02        77.01 o                         
 -12   2   4        115.75         99.13        21.14 o                         
 -11   2   4        841.87        759.26       109.00 o                         
 -10   2   4       3212.81       3166.40       136.45 o                         
  -9   2   4       2841.40       2826.18        86.86 o                         
  -8   2   4        515.54        506.91        12.73 o                         
  -7   2   4       8216.25       7914.64       132.59 o                         
  -6   2   4       4511.32       4438.32        78.44 o                         
  -5   2   4         41.49         61.46         4.98 o                         
  -4   2   4      13158.10      12766.24       233.01 o                         
  -3   2   4      19371.54      19587.88       383.78 o                         
  -2   2   4       2172.81       2160.13        43.79 o                         
  -1   2   4      54771.13      49884.75       878.85 o                         
   0   2   4      57088.73      55401.50      1796.23 o                         
   1   2   4       5006.64       5043.88        73.33 o                         
   2   2   4      13704.79      13995.44       274.24 o                         
   3   2   4       9410.72       9252.55       133.29 o                         
   4   2   4       3457.82       3247.99        47.31 o                         
   5   2   4       1077.48       1006.89        16.54 o                         
   6   2   4       7151.01       6871.36       103.03 o                         
   7   2   4       1270.70       1307.26        27.46 o                         
   8   2   4          3.30          2.56         6.47 o                         
   9   2   4       4932.34       5275.81       169.09 o                         
  10   2   4       3304.61       3171.60        78.98 o                         
  11   2   4        108.68        110.71        72.65 o                         
 -13   3   4        185.50        145.29        71.79 o                         
 -12   3   4       2366.00       2299.17        75.30 o                         
 -11   3   4        121.65        122.22        11.55 o                         
 -10   3   4       2801.64       2689.68        76.70 o                         
  -9   3   4       7319.13       7186.38       140.31 o                         
  -8   3   4       8513.85       8508.88       135.56 o                         
  -7   3   4          7.14         25.12        14.88 o                         
  -6   3   4       9768.69       9793.86       166.73 o                         
  -5   3   4       7850.80       7420.41       125.86 o                         
  -4   3   4       4392.95       4844.76       176.50 o                         
  -3   3   4       4231.48       4239.34        90.80 o                         
  -2   3   4      39436.99      38369.75      1108.99 o                         
  -1   3   4      10249.08      10113.95       424.55 o                         
   0   3   4       6694.93       6485.21       237.50 o                         
   1   3   4      15370.23      14289.04       204.26 o                         
   2   3   4      11383.12      11013.31       151.66 o                         
   3   3   4       5395.42       5677.45        80.88 o                         
   4   3   4       7957.98       7323.13       109.00 o                         
   5   3   4       9420.74       9240.38       132.84 o                         
   6   3   4         71.97         69.86         7.27 o                         
   7   3   4       6069.63       6077.83       266.63 o                         
   8   3   4       4091.62       3886.84       166.87 o                         
   9   3   4        685.65        684.54        34.09 o                         
  10   3   4       1523.76       1544.29        50.96 o                         
  11   3   4       2537.25       2382.33       124.10 o                         
 -13   4   4        653.57        639.37        30.66 o                         
 -12   4   4       1050.22       1025.28        90.32 o                         
 -11   4   4       4331.90       4172.15        94.52 o                         
 -10   4   4       3984.93       3816.27        95.97 o                         
  -9   4   4        197.75        198.89         9.29 o                         
  -8   4   4       5497.65       5483.13        86.06 o                         
  -7   4   4       9863.08       9884.60       154.80 o                         
  -6   4   4        676.86        782.83        34.04 o                         
  -5   4   4      12834.26      12882.51       257.10 o                         
  -4   4   4      19899.89      20392.01       327.83 o                         
  -3   4   4       6780.58       6708.88       116.56 o                         
  -2   4   4         92.75         94.99         5.68 o                         
  -1   4   4      12550.54      11809.29       596.29 o                         
   0   4   4      31344.89      30442.59       597.25 o                         
   1   4   4          3.15          1.67         5.83 o                         
   2   4   4      19490.64      19363.13       275.55 o                         
   3   4   4       4172.19       4046.65        63.38 o                         
   4   4   4        417.85        406.57        23.11 o                         
   5   4   4       8798.34       8607.55       129.52 o                         
   6   4   4      12144.86      11766.30       208.95 o                         
   7   4   4       2411.73       2488.33        69.72 o                         
   8   4   4         51.69         66.26         9.46 o                         
   9   4   4       1836.53       1878.26       124.46 o                         
  10   4   4       2013.39       1944.56        69.62 o                         
 -13   5   4       1658.47       1580.43       112.76 o                         
 -12   5   4       1158.03       1172.80        39.55 o                         
 -11   5   4        276.13        245.11        14.74 o                         
 -10   5   4       2936.56       2925.31        68.51 o                         
  -9   5   4       4283.67       4217.53       100.67 o                         
  -8   5   4        388.39        391.32        11.27 o                         
  -7   5   4       5237.37       4988.16       122.87 o                         
  -6   5   4      16112.66      16082.47       283.82 o                         
  -5   5   4      13953.09      13959.68       217.01 o                         
  -4   5   4       7364.51       7996.84       116.96 o                         
  -3   5   4       7027.28       6880.81       154.45 o                         
  -2   5   4      10113.09       9380.58       610.01 o                         
  -1   5   4        330.16        325.06         6.43 o                         
   0   5   4       6042.99       5693.46       141.02 o                         
   1   5   4      35601.40      35947.48       546.24 o                         
   2   5   4       3754.05       3862.67        57.48 o                         
   3   5   4        279.37        278.52        23.50 o                         
   4   5   4       9052.67       8723.71       134.51 o                         
   5   5   4      15011.60      14692.37       236.55 o                         
   6   5   4        433.52        441.28        40.64 o                         
   7   5   4       2183.75       2314.67       154.31 o                         
   8   5   4       2335.57       2328.86        61.35 o                         
   9   5   4        182.34        208.66        45.55 o                         
  10   5   4        437.28        396.01        26.15 o                         
 -13   6   4         10.95         -5.31        15.41 o                         
 -12   6   4       1495.41       1533.95       176.12 o                         
 -11   6   4       3722.13       3626.45        92.48 o                         
 -10   6   4        183.28        191.06        10.89 o                         
  -9   6   4       2159.47       2174.04        92.78 o                         
  -8   6   4      15806.50      15674.44       607.80 o                         
  -7   6   4       8804.02       8969.34       205.34 o                         
  -6   6   4        886.09        976.53        16.80 o                         
  -5   6   4      17462.01      17928.79       251.83 o                         
  -4   6   4       8060.86       7816.82       199.76 o                         
  -3   6   4       6251.08       6581.08       113.43 o                         
  -2   6   4        220.81        190.75         8.57 o                         
  -1   6   4       9099.12       9034.69       317.43 o                         
   0   6   4       3964.37       3956.06        54.68 o                         
   1   6   4        915.22        937.89        66.10 o                         
   2   6   4      13485.16      13347.28       193.60 o                         
   3   6   4       7368.42       7167.18       112.90 o                         
   4   6   4       1405.91       1423.21        28.86 o                         
   5   6   4       1701.15       1625.24        38.26 o                         
   6   6   4       5642.14       5617.44       255.37 o                         
   7   6   4       1962.80       1961.45        49.11 o                         
   8   6   4         26.17         47.75        13.26 o                         
   9   6   4        774.72        748.02        33.88 o                         
 -13   7   4       1632.88       1636.76       215.26 o                         
 -12   7   4        764.59        668.04        30.13 o                         
 -11   7   4       2098.93       2235.34       234.04 o                         
 -10   7   4       6321.97       6011.44       137.79 o                         
  -9   7   4       3624.30       3246.43        87.06 o                         
  -8   7   4       1644.93       1566.77        33.84 o                         
  -7   7   4       1763.75       1805.40        36.98 o                         
  -6   7   4       2757.11       2805.50        42.59 o                         
  -5   7   4        432.31        440.66         8.65 o                         
  -4   7   4       2381.69       2472.48        37.77 o                         
  -3   7   4      14551.35      14390.12       316.46 o                         
  -2   7   4       5538.02       5333.57       360.32 o                         
  -1   7   4         67.24         52.24        10.59 o                         
   0   7   4       7341.41       7037.95       204.04 o                         
   1   7   4      13238.29      13490.53       311.22 o                         
   2   7   4       4634.67       4607.47        77.84 o                         
   3   7   4        249.53        262.10        33.03 o                         
   4   7   4       3023.70       3120.39        69.06 o                         
   5   7   4        644.30        599.71        39.77 o                         
   6   7   4       1188.91       1258.88        46.00 o                         
   7   7   4       2656.22       2564.47       172.75 o                         
   8   7   4       2126.84       2169.61        92.44 o                         
 -13   8   4         44.71         44.85        25.11 o                         
 -12   8   4       1398.83       1434.05       186.18 o                         
 -11   8   4       1925.79       1867.47       107.56 o                         
 -10   8   4        253.35        229.37        15.51 o                         
  -9   8   4       1355.55       1373.61       168.75 o                         
  -8   8   4       2799.26       2931.30        60.58 o                         
  -7   8   4        878.93        915.27        19.23 o                         
  -6   8   4       1506.08       1503.46        39.53 o                         
  -5   8   4      16748.58      17394.78       302.36 o                         
  -4   8   4      11779.52      12308.33       224.31 o                         
  -3   8   4       1563.31       1550.62        55.37 o                         
  -2   8   4       2656.49       2672.24       186.33 o                         
  -1   8   4       5595.64       5496.90       224.84 o                         
   0   8   4       1919.81       1955.30        33.51 o                         
   1   8   4        366.95        369.69        10.85 o                         
   2   8   4       5219.44       5373.55       105.34 o                         
   3   8   4        867.84        949.11        31.68 o                         
   4   8   4          3.07         27.87        20.27 o                         
   5   8   4       2110.65       2171.87        58.21 o                         
   6   8   4       3067.37       3210.84       107.46 o                         
   7   8   4        552.49        536.07        44.15 o                         
   8   8   4        182.56        135.84        35.24 o                         
 -13   9   4       2321.76       2355.70       104.33 o                         
 -12   9   4        888.65        852.07        70.82 o                         
 -11   9   4        202.97        195.48        37.70 o                         
 -10   9   4       2223.89       2131.08       168.80 o                         
  -9   9   4       1409.01       1389.20        44.04 o                         
  -8   9   4        198.46        202.88        11.11 o                         
  -7   9   4        102.86        119.92        14.88 o                         
  -6   9   4       4309.55       4464.01        97.16 o                         
  -5   9   4       1266.99       1344.80        26.22 o                         
  -4   9   4       1283.08       1270.65        26.12 o                         
  -3   9   4       5360.85       4999.26       368.36 o                         
  -2   9   4        936.56        875.64        46.56 o                         
  -1   9   4         90.60        102.61        33.22 o                         
   0   9   4       1799.37       1799.31        63.55 o                         
   1   9   4        870.29        960.08        34.36 o                         
   2   9   4         11.48         27.82        16.75 o                         
   3   9   4       3710.84       3774.13       166.83 o                         
   4   9   4       3052.60       3218.96       143.28 o                         
   5   9   4        126.41        116.74        18.07 o                         
   6   9   4        985.13       1010.70        36.48 o                         
   7   9   4       1870.68       1697.29        73.62 o                         
 -12  10   4        328.74        308.85        39.86 o                         
 -11  10   4       1053.94       1071.69        48.43 o                         
 -10  10   4         19.50         20.62        16.49 o                         
  -9  10   4       2391.05       2578.64        89.55 o                         
  -8  10   4       4090.23       4385.24       124.35 o                         
  -7  10   4       3746.40       3805.30        86.51 o                         
  -6  10   4        628.16        652.65        21.58 o                         
  -5  10   4       1629.03       1779.64        37.68 o                         
  -4  10   4       1128.54       1171.13        33.17 o                         
  -3  10   4          5.96          8.96         4.33 o                         
  -2  10   4       2314.51       2277.00       159.27 o                         
  -1  10   4       4621.03       4733.73       327.68 o                         
   0  10   4         16.29         38.39        19.84 o                         
   1  10   4       4056.86       3880.08        97.97 o                         
   2  10   4       4359.59       4206.71       110.88 o                         
   3  10   4       1569.36       1575.14        48.51 o                         
   4  10   4        325.92        303.82        46.41 o                         
   5  10   4       1820.94       1821.94        69.28 o                         
   6  10   4        611.08        599.72        35.00 o                         
 -12  11   4        492.70        421.96       116.75 o                         
 -11  11   4        300.55        318.30        58.88 o                         
 -10  11   4       2361.66       2393.30       106.26 o                         
  -9  11   4       1532.69       1512.40        87.63 o                         
  -8  11   4         67.10         56.31        16.27 o                         
  -7  11   4        347.99        413.87        44.68 o                         
  -6  11   4        907.51        908.17        27.90 o                         
  -5  11   4         83.04         83.41         9.48 o                         
  -4  11   4       2484.82       2493.28       133.22 o                         
  -3  11   4       9541.57       8795.74       773.37 o                         
  -2  11   4       1237.16       1202.34        47.71 o                         
  -1  11   4        951.67        895.97        65.82 o                         
   0  11   4       2434.04       2461.19       134.52 o                         
   1  11   4        264.19        279.30        40.35 o                         
   2  11   4        260.77        218.82        18.92 o                         
   3  11   4        803.90        867.91        34.33 o                         
   4  11   4       1717.60       1687.19        66.70 o                         
   5  11   4        133.22        145.10        21.69 o                         
 -11  12   4       1285.24       1195.20        84.83 o                         
 -10  12   4        169.95        126.50        28.65 o                         
  -9  12   4       2494.31       2540.63        83.71 o                         
  -8  12   4       3048.88       3347.64        99.03 o                         
  -7  12   4         11.34         -5.41        10.83 o                         
  -6  12   4       1739.83       1795.91        61.02 o                         
  -5  12   4       5012.00       5194.15       166.20 o                         
  -4  12   4       1096.47       1107.21        92.68 o                         
  -3  12   4       1627.95       1437.70       155.08 o                         
  -2  12   4       2823.76       2571.00       103.80 o                         
  -1  12   4       1266.84       1142.20       111.36 o                         
   0  12   4        714.30        718.85        54.89 o                         
   1  12   4       4203.58       4346.78       119.40 o                         
   2  12   4       1456.64       1558.87        54.21 o                         
   3  12   4          7.59         37.73        21.23 o                         
 -10  13   4       1181.52       1151.49        79.92 o                         
  -9  13   4         22.25         23.59        18.78 o                         
  -8  13   4       2256.85       2544.98       202.16 o                         
  -7  13   4       5858.21       6554.50       296.48 o                         
  -6  13   4       1811.66       1812.60       103.03 o                         
  -5  13   4        722.06        876.35        75.30 o                         
  -4  13   4       4340.94       4438.67       227.44 o                         
  -3  13   4       1947.76       1919.73        84.11 o                         
  -2  13   4         56.87         55.71        25.57 o                         
  -1  13   4       1500.15       1497.36        49.04 o                         
   0  13   4       2107.07       2188.31        80.11 o                         
   1  13   4        216.25        193.70        17.49 o                         
   2  13   4       1338.61       1301.55       146.36 o                         
  -9  14   4       2256.87       2298.49       124.99 o                         
  -8  14   4       2507.50       2717.74       174.67 o                         
  -7  14   4         83.10        131.15        41.21 o                         
  -6  14   4       2233.72       2221.84       275.01 o                         
  -5  14   4       1171.11       1169.37        89.17 o                         
  -4  14   4         17.13         -6.84        25.04 o                         
  -3  14   4       1865.80       1788.57       145.45 o                         
  -2  14   4       4784.42       4453.92       474.38 o                         
  -1  14   4       2001.38       1984.37       100.77 o                         
   0  14   4        460.22        408.56       110.35 o                         
  -5  15   4        939.11       1116.89        76.74 o                         
   1 -15   5       2170.86       2099.52        97.95 o                         
   2 -15   5       6553.49       6340.32       239.21 o                         
   3 -15   5       2288.06       2196.87       142.90 o                         
   4 -15   5          4.56          6.46        22.58 o                         
   5 -15   5       1692.24       1582.59       221.52 o                         
   6 -15   5       1895.45       1670.84       212.61 o                         
   7 -15   5          5.75         22.63        37.07 o                         
   8 -15   5       2276.25       2014.79       130.26 o                         
  -1 -14   5        271.24        256.54        33.85 o                         
   0 -14   5       2912.46       2858.62       169.18 o                         
   1 -14   5       2461.78       2394.68       109.29 o                         
   2 -14   5         17.59         43.12        22.00 o                         
   3 -14   5       3262.22       3078.05       379.44 o                         
   4 -14   5       4298.70       4010.77       286.85 o                         
   5 -14   5         50.57          8.02        23.98 o                         
   6 -14   5       3171.78       3146.21       362.97 o                         
   7 -14   5       4383.14       4103.95       240.83 o                         
   8 -14   5       2226.58       2122.14       113.24 o                         
   9 -14   5          9.48         26.83        36.59 o                         
  -3 -13   5        278.20        291.14        94.56 o                         
  -2 -13   5       2782.88       2684.56       108.82 o                         
  -1 -13   5       4470.53       4441.25       153.34 o                         
   0 -13   5        466.96        450.61        27.95 o                         
   1 -13   5       1111.81       1159.75        88.83 o                         
   2 -13   5       5276.35       5591.69       298.31 o                         
   3 -13   5        600.24        587.44        59.27 o                         
   4 -13   5        877.76        954.52       121.62 o                         
   5 -13   5       3948.34       3884.41       394.36 o                         
   6 -13   5       1555.79       1671.94       143.14 o                         
   7 -13   5         68.67         78.28        29.42 o                         
   8 -13   5       2158.94       2227.41       107.65 o                         
   9 -13   5       4634.94       4558.49       198.94 o                         
  10 -13   5        226.44        253.44        32.64 o                         
  -4 -12   5       1441.22       1460.54       169.71 o                         
  -3 -12   5       2455.85       2518.86        85.58 o                         
  -2 -12   5        743.87        815.16        38.78 o                         
  -1 -12   5        764.03        756.53        67.98 o                         
   0 -12   5       1732.30       1820.62        58.27 o                         
   1 -12   5        590.79        578.85        53.78 o                         
   2 -12   5        158.50        200.10        13.28 o                         
   3 -12   5       3337.88       3230.49       188.54 o                         
   4 -12   5       3731.98       3423.77       318.39 o                         
   5 -12   5        110.83        136.30        46.56 o                         
   6 -12   5        881.82        928.85        98.36 o                         
   7 -12   5       2706.26       2599.98       102.50 o                         
   8 -12   5        695.94        772.03        26.44 o                         
   9 -12   5        502.99        500.15        20.12 o                         
  10 -12   5       2786.21       2850.31        87.95 o                         
  11 -12   5        330.47        297.11        21.07 o                         
  -6 -11   5        106.58        131.60        26.58 o                         
  -5 -11   5       1191.48       1262.50        60.24 o                         
  -4 -11   5        920.88        970.68        64.47 o                         
  -3 -11   5        764.18        721.25        32.41 o                         
  -2 -11   5       5105.02       5193.32       117.10 o                         
  -1 -11   5       2894.71       2979.26        91.38 o                         
   0 -11   5        264.85        292.81        19.03 o                         
   1 -11   5       5589.03       5903.05       140.87 o                         
   2 -11   5       7201.90       7404.05       183.51 o                         
   3 -11   5       1331.61       1236.96       131.34 o                         
   4 -11   5        501.57        511.03        62.25 o                         
   5 -11   5       2038.60       2003.23       140.20 o                         
   6 -11   5         44.81         35.22         9.68 o                         
   7 -11   5       3139.74       3094.86        75.28 o                         
   8 -11   5       4995.74       5193.84       111.72 o                         
   9 -11   5       2974.84       3064.90        63.05 o                         
  10 -11   5        152.67        174.80        16.10 o                         
  11 -11   5       2276.87       2435.34        81.48 o                         
  12 -11   5        784.18        760.31        41.61 o                         
  -7 -10   5       1872.57       1765.45        77.39 o                         
  -6 -10   5       2424.01       2370.82       103.31 o                         
  -5 -10   5         72.66         59.57        18.61 o                         
  -4 -10   5       3215.25       2867.90        98.58 o                         
  -3 -10   5       8596.82       8559.21       193.90 o                         
  -2 -10   5        281.84        271.61        35.34 o                         
  -1 -10   5       1950.17       2006.32        87.96 o                         
   0 -10   5       2493.43       2391.90        63.04 o                         
   1 -10   5        510.94        514.34        28.94 o                         
   2 -10   5       1530.00       1655.27        45.45 o                         
   3 -10   5       2676.63       2563.16       196.87 o                         
   4 -10   5       2261.50       2220.46       119.21 o                         
   5 -10   5       1370.15       1239.41        31.89 o                         
   6 -10   5       8676.32       8971.27       635.72 o                         
   7 -10   5       1523.06       1692.05        49.83 o                         
   8 -10   5         33.22         31.29         7.17 o                         
   9 -10   5       1824.81       1882.06        73.95 o                         
  10 -10   5       1770.45       1916.77        62.88 o                         
  11 -10   5         20.87         18.89        27.49 o                         
  12 -10   5       1686.54       1708.01        72.44 o                         
  -8  -9   5       1431.72       1306.02        67.82 o                         
  -7  -9   5         85.44         77.42        44.34 o                         
  -6  -9   5       2399.07       2354.47        89.46 o                         
  -5  -9   5       3705.68       3531.98       157.58 o                         
  -4  -9   5        198.25        179.45        12.04 o                         
  -3  -9   5        913.81        943.21        23.96 o                         
  -2  -9   5       7335.66       7676.20       170.68 o                         
  -1  -9   5       3670.62       3482.66        73.89 o                         
   0  -9   5        140.23        184.01        13.24 o                         
   1  -9   5       1871.71       1894.16        58.11 o                         
   2  -9   5       1988.19       2152.34        40.71 o                         
   3  -9   5        101.37         97.84         4.18 o                         
   4  -9   5       8906.43       9405.70       490.56 o                         
   5  -9   5       5095.72       4974.58       137.22 o                         
   6  -9   5         10.60         33.38         6.20 o                         
   7  -9   5       4561.37       4427.16       153.20 o                         
   8  -9   5       5869.43       5846.17        95.55 o                         
   9  -9   5        756.26        707.60        17.40 o                         
  10  -9   5        894.51       1006.86        65.82 o                         
  11  -9   5       3064.74       3172.46       110.88 o                         
  12  -9   5        501.38        553.71        92.68 o                         
  -8  -8   5       2759.81       2596.65        93.20 o                         
  -7  -8   5       6612.71       6285.13       178.15 o                         
  -6  -8   5        819.75        920.97        85.89 o                         
  -5  -8   5       1589.83       1684.49        50.84 o                         
  -4  -8   5       1635.78       1696.36       133.99 o                         
  -3  -8   5       3405.09       3529.46        71.45 o                         
  -2  -8   5        318.55        319.78        14.85 o                         
  -1  -8   5       5659.71       5828.87       111.28 o                         
   0  -8   5       7940.08       8287.41       216.99 o                         
   1  -8   5        440.74        501.44        25.08 o                         
   2  -8   5       6200.70       6036.51       338.13 o                         
   3  -8   5      11563.90      11617.98       193.06 o                         
   4  -8   5       2461.85       2315.70        38.66 o                         
   5  -8   5        811.60        850.72        31.49 o                         
   6  -8   5       7080.61       7128.04       131.20 o                         
   7  -8   5        507.99        552.14        11.53 o                         
   8  -8   5       1986.96       1986.27        35.04 o                         
   9  -8   5       3459.87       3545.48        74.00 o                         
  10  -8   5       3245.66       3375.67        75.98 o                         
  11  -8   5        515.75        598.78        52.58 o                         
  12  -8   5        922.06        953.42        39.58 o                         
  13  -8   5       1023.74       1082.40       108.62 o                         
  -9  -7   5       3415.13       3282.72       114.26 o                         
  -8  -7   5       1237.17       1190.57        43.55 o                         
  -7  -7   5        712.87        715.09        28.57 o                         
  -6  -7   5       3004.26       2906.37        88.16 o                         
  -5  -7   5        662.89        596.98        56.38 o                         
  -4  -7   5        128.23        140.07        28.45 o                         
  -3  -7   5       6644.78       6528.75       130.63 o                         
  -2  -7   5       5515.97       5661.70       113.56 o                         
  -1  -7   5       1416.69       1602.78        64.47 o                         
   0  -7   5       2784.62       2883.10        54.05 o                         
   1  -7   5      11181.61      11276.80       270.34 o                         
   2  -7   5       1104.44       1065.85        17.54 o                         
   3  -7   5       1823.09       1927.24        30.12 o                         
   4  -7   5       5051.23       4938.05       119.31 o                         
   5  -7   5       5982.58       5779.90        80.48 o                         
   6  -7   5         43.89         65.50        14.49 o                         
   7  -7   5       5566.50       5873.97       267.64 o                         
   8  -7   5      10353.49      10828.06       277.56 o                         
   9  -7   5       2703.69       2903.19        52.86 o                         
  10  -7   5         95.92        123.21         8.81 o                         
  11  -7   5       3068.57       3187.28       152.19 o                         
  12  -7   5        417.02        466.05        21.31 o                         
  13  -7   5        193.23        254.14        46.32 o                         
 -10  -6   5        776.28        719.48        63.26 o                         
  -9  -6   5        260.72        271.41        59.36 o                         
  -8  -6   5       2371.79       2306.90        63.98 o                         
  -7  -6   5       1405.82       1389.17        86.66 o                         
  -6  -6   5        410.97        336.77        34.04 o                         
  -5  -6   5      10848.44      10872.56       504.96 o                         
  -4  -6   5       9346.50       9539.28       249.44 o                         
  -3  -6   5        327.16        308.82        20.08 o                         
  -2  -6   5       9900.36      10494.01       545.88 o                         
  -1  -6   5      28520.45      29608.28       527.63 o                         
   0  -6   5       5099.87       5474.06       114.92 o                         
   1  -6   5        662.76        658.43        16.75 o                         
   2  -6   5       6939.12       6920.98        97.75 o                         
   3  -6   5       6090.27       5985.41       170.05 o                         
   4  -6   5       1184.54       1291.14        25.13 o                         
   5  -6   5       1665.67       1643.83        30.24 o                         
   6  -6   5       3684.63       3541.26        64.47 o                         
   7  -6   5       1698.71       1743.91        37.70 o                         
   8  -6   5        630.55        683.17        15.45 o                         
   9  -6   5       5118.59       5565.22        97.89 o                         
  10  -6   5       3378.29       3638.83       126.38 o                         
  11  -6   5        266.68        315.78        83.34 o                         
  12  -6   5       1021.54       1014.93        86.37 o                         
  13  -6   5       3011.82       2898.67        95.43 o                         
 -10  -5   5       1626.13       1652.84        64.76 o                         
  -9  -5   5        725.82        787.98        27.32 o                         
  -8  -5   5         10.16         54.40        12.16 o                         
  -7  -5   5       3379.06       3375.56        82.01 o                         
  -6  -5   5      14264.58      13654.93       414.30 o                         
  -5  -5   5       1635.09       1650.72        31.58 o                         
  -4  -5   5       2669.11       3281.68       312.52 o                         
  -3  -5   5       9046.64       9741.76       418.10 o                         
  -2  -5   5       7046.19       7167.67       520.17 o                         
  -1  -5   5        112.81        190.40         8.14 o                         
   0  -5   5      15648.00      15584.39       491.91 o                         
   1  -5   5       9561.24       9768.87       487.91 o                         
   2  -5   5       1657.12       1583.10       107.61 o                         
   3  -5   5      10983.37      10353.49       416.66 o                         
   4  -5   5      34480.08      35125.94       512.81 o                         
   5  -5   5       9280.24       9036.18       117.59 o                         
   6  -5   5        571.08        551.76        32.26 o                         
   7  -5   5       4401.55       4515.35        67.05 o                         
   8  -5   5       2009.76       2160.58        35.30 o                         
   9  -5   5          7.23         23.75        10.06 o                         
  10  -5   5       1811.23       1974.60        45.43 o                         
  11  -5   5       4634.67       4942.87       198.36 o                         
  12  -5   5       1266.25       1349.27        39.30 o                         
  13  -5   5         30.03         53.20        15.58 o                         
 -11  -4   5       1380.61       1403.34        62.30 o                         
 -10  -4   5         56.13         83.04        35.72 o                         
  -9  -4   5       1452.14       1404.82       146.36 o                         
  -8  -4   5       4565.51       4537.02       215.12 o                         
  -7  -4   5       2643.27       2658.74        65.71 o                         
  -6  -4   5        341.50        401.60        13.77 o                         
  -5  -4   5       6147.72       6051.47       108.67 o                         
  -4  -4   5       8854.07       9091.08       300.53 o                         
  -3  -4   5       3409.20       4057.49       276.89 o                         
  -2  -4   5      18698.42      19572.59       973.66 o                         
  -1  -4   5      30334.01      31270.80      1108.90 o                         
   0  -4   5      21254.59      21654.00       977.36 o                         
   1  -4   5       3019.32       3082.27        75.78 o                         
   2  -4   5      15123.20      13890.91       800.23 o                         
   3  -4   5       1015.93        868.22        31.10 o                         
   4  -4   5         88.99         91.63         6.60 o                         
   5  -4   5       4088.71       4047.29       160.61 o                         
   6  -4   5       4777.16       4505.43        62.07 o                         
   7  -4   5       1677.57       1652.93        27.09 o                         
   8  -4   5       1996.03       1988.74        76.79 o                         
   9  -4   5       6048.06       6217.45       173.08 o                         
  10  -4   5       5723.79       5774.61       144.66 o                         
  11  -4   5         86.38         65.20        36.54 o                         
  12  -4   5       1475.51       1461.43        43.04 o                         
  13  -4   5        946.07       1028.23        39.42 o                         
 -11  -3   5        655.13        685.07        34.42 o                         
 -10  -3   5       1539.77       1458.24        50.57 o                         
  -9  -3   5        974.07       1113.21        35.94 o                         
  -8  -3   5        216.29        276.82        42.99 o                         
  -7  -3   5       3683.84       3735.77       320.12 o                         
  -6  -3   5       7033.70       6951.24       135.05 o                         
  -5  -3   5       5697.38       6239.86        97.65 o                         
  -4  -3   5       1014.23        945.57        33.32 o                         
  -3  -3   5      19265.21      19862.35       476.79 o                         
  -2  -3   5      18277.48      19181.35       783.05 o                         
  -1  -3   5        470.42        479.00         9.53 o                         
   0  -3   5      13635.09      14468.68       710.20 o                         
   1  -3   5      52981.50      50997.93      1451.46 o                         
   2  -3   5         98.58        126.80         8.62 o                         
   3  -3   5      10651.76      10565.25       148.04 o                         
   4  -3   5      14886.39      14846.47       263.94 o                         
   5  -3   5       1776.57       1831.35        46.32 o                         
   6  -3   5       4856.70       5255.27        76.32 o                         
   7  -3   5       9524.36       9844.30       170.71 o                         
   8  -3   5       1927.62       1953.55        48.69 o                         
   9  -3   5        691.06        651.49        24.64 o                         
  10  -3   5       5537.84       5648.54       146.52 o                         
  11  -3   5       1711.70       1905.72        56.54 o                         
  12  -3   5        124.48        112.61        24.31 o                         
  13  -3   5        872.93        803.74        50.84 o                         
 -12  -2   5       1986.05       1763.47       109.48 o                         
 -11  -2   5       4326.48       4269.61       122.12 o                         
 -10  -2   5       1247.23       1192.47        81.27 o                         
  -9  -2   5        333.64        375.07        22.34 o                         
  -8  -2   5       4117.06       4134.40        92.37 o                         
  -7  -2   5        401.89        396.92        12.47 o                         
  -6  -2   5       2073.11       2092.21        62.01 o                         
  -5  -2   5      10612.40      11200.85       200.05 o                         
  -4  -2   5      20356.31      21410.64       749.68 o                         
  -3  -2   5          7.55         42.11         7.17 o                         
  -2  -2   5      12320.30      12899.98       205.94 o                         
  -1  -2   5      10620.15      11196.55       535.05 o                         
   0  -2   5        708.53        749.50        28.07 o                         
   1  -2   5       2054.58       2086.39        91.67 o                         
   2  -2   5       8263.13       7833.02       153.15 o                         
   3  -2   5      15614.31      16289.52       308.90 o                         
   4  -2   5       2420.81       2275.90        32.27 o                         
   5  -2   5      12531.06      12786.53       341.98 o                         
   6  -2   5      13207.26      13697.27       231.82 o                         
   7  -2   5         65.08         61.78         9.29 o                         
   8  -2   5       3524.87       3590.68        85.75 o                         
   9  -2   5       3481.73       3522.39        93.60 o                         
  10  -2   5          8.41         51.65        22.05 o                         
  11  -2   5       1332.73       1444.10        55.03 o                         
  12  -2   5       1739.67       1638.27        56.05 o                         
 -12  -1   5        622.52        536.20        28.98 o                         
 -11  -1   5       1070.61       1102.23        90.80 o                         
 -10  -1   5       5145.65       5181.71       308.47 o                         
  -9  -1   5       2722.93       2881.94       195.95 o                         
  -8  -1   5         31.79         56.54        12.04 o                         
  -7  -1   5       8940.58       9098.66       223.45 o                         
  -6  -1   5       9914.41       9813.39       168.46 o                         
  -5  -1   5       2464.20       2623.10        80.79 o                         
  -4  -1   5       1020.40       1012.19       101.01 o                         
  -3  -1   5      10060.41       9972.85       237.46 o                         
  -2  -1   5        642.09        704.01        12.37 o                         
  -1  -1   5       6084.38       5970.33        96.22 o                         
   0  -1   5      20271.98      19374.40       368.61 o                         
   1  -1   5      15578.62      15034.59       368.61 o                         
   2  -1   5        705.48        669.81        10.36 o                         
   3  -1   5      10031.45       9754.13       369.14 o                         
   4  -1   5       7462.21       7563.04       150.55 o                         
   5  -1   5        939.73        957.88        19.07 o                         
   6  -1   5       8100.29       8458.02       233.56 o                         
   7  -1   5       1713.07       1724.06        38.66 o                         
   8  -1   5       1546.77       1467.31        29.85 o                         
   9  -1   5       7705.95       7550.65       332.74 o                         
  10  -1   5       6300.08       6202.07       127.30 o                         
  11  -1   5       2187.33       2299.81        69.22 o                         
  12  -1   5        164.91        222.94        36.78 o                         
 -12   0   5       3722.42       3724.20       152.57 o                         
 -11   0   5       3332.47       3295.96        82.99 o                         
 -10   0   5        250.43        263.41        42.66 o                         
  -9   0   5       3390.10       3342.51        74.30 o                         
  -8   0   5       8044.49       8103.10       182.50 o                         
  -7   0   5        337.07        361.55        10.88 o                         
  -6   0   5       5922.39       6458.24       304.09 o                         
  -5   0   5       4300.84       4122.22        83.63 o                         
  -4   0   5       2966.70       3130.10        52.76 o                         
  -3   0   5        120.26        103.94         5.75 o                         
  -2   0   5      13813.69      13112.67       712.75 o                         
  -1   0   5      14894.54      14559.13       445.93 o                         
   0   0   5       1069.56        950.45        17.57 o                         
   1   0   5      18341.84      17454.27       240.55 o                         
   2   0   5       4177.94       4122.23       101.49 o                         
   3   0   5       1263.41       1402.19        30.14 o                         
   4   0   5       9963.98       9516.89       116.35 o                         
   5   0   5       6454.75       5998.14        81.56 o                         
   6   0   5       1311.99       1390.14        21.70 o                         
   7   0   5       5109.14       5131.50        81.01 o                         
   8   0   5       3121.53       3090.52       126.58 o                         
   9   0   5       2040.41       2044.40       120.89 o                         
  10   0   5        100.16        131.22        32.79 o                         
  11   0   5       1626.93       1685.74        59.29 o                         
  12   0   5       1011.20       1004.27        50.51 o                         
 -13   1   5       1643.32       1604.73        61.60 o                         
 -12   1   5        322.73        327.45        24.60 o                         
 -11   1   5       1797.85       1745.14        54.57 o                         
 -10   1   5       3599.53       3512.86        86.58 o                         
  -9   1   5       3927.49       3852.62        93.88 o                         
  -8   1   5         43.33         62.34         7.93 o                         
  -7   1   5      10166.82      10246.81       155.35 o                         
  -6   1   5       2783.48       2857.69        56.52 o                         
  -5   1   5       1690.79       1601.15        28.61 o                         
  -4   1   5       5841.34       5695.45        92.03 o                         
  -3   1   5       1582.07       1561.65        31.22 o                         
  -2   1   5      12355.79      11007.53       526.52 o                         
  -1   1   5      41863.45      39481.45      1141.59 o                         
   0   1   5      16999.93      16167.53       222.99 o                         
   1   1   5        512.43        481.99         7.73 o                         
   2   1   5       4043.73       4087.39        57.07 o                         
   3   1   5       8303.04       8208.46       159.60 o                         
   4   1   5        159.05        160.11         4.33 o                         
   5   1   5         21.89         24.07         3.26 o                         
   6   1   5       4821.11       4678.44        65.24 o                         
   7   1   5       1426.00       1422.44        25.61 o                         
   8   1   5         38.07         50.64        14.78 o                         
   9   1   5       3069.04       3056.74        69.84 o                         
  10   1   5       2184.56       2055.97        78.67 o                         
  11   1   5         40.42         89.40        20.66 o                         
 -13   2   5        264.12        201.52        18.76 o                         
 -12   2   5       1738.28       1582.18        56.60 o                         
 -11   2   5        445.89        464.61        25.21 o                         
 -10   2   5       1726.45       1710.31        40.84 o                         
  -9   2   5       4470.45       4564.72       176.17 o                         
  -8   2   5       1053.28       1073.21        61.19 o                         
  -7   2   5       1304.06       1250.68        31.87 o                         
  -6   2   5      12795.34      13030.69       207.46 o                         
  -5   2   5       8536.49       7959.11       156.02 o                         
  -4   2   5       2735.68       2772.51        51.96 o                         
  -3   2   5       1989.47       2221.42        81.08 o                         
  -2   2   5      13348.45      13197.55       512.08 o                         
  -1   2   5       5558.85       5563.94       251.51 o                         
   0   2   5      14457.51      14230.87       199.02 o                         
   1   2   5      28928.82      29413.08       410.64 o                         
   2   2   5       5784.34       5759.87        77.56 o                         
   3   2   5        170.66        136.30         7.85 o                         
   4   2   5      10129.89      10290.67       194.65 o                         
   5   2   5       6692.39       6490.18        87.63 o                         
   6   2   5       1630.00       1631.90        25.28 o                         
   7   2   5        226.20        177.73        26.58 o                         
   8   2   5       2945.90       3018.20        93.88 o                         
   9   2   5        511.12        490.84        17.51 o                         
  10   2   5        704.12        690.13        25.05 o                         
  11   2   5       3052.62       2869.44       122.90 o                         
 -13   3   5        240.12        177.18        32.11 o                         
 -12   3   5       1178.10       1208.36        44.94 o                         
 -11   3   5       3787.64       3599.38        87.51 o                         
 -10   3   5       1607.70       1699.28        45.68 o                         
  -9   3   5         25.47         26.51         7.44 o                         
  -8   3   5       3069.00       2875.40        47.05 o                         
  -7   3   5       5612.02       5725.76       166.49 o                         
  -6   3   5       3188.46       3259.62        52.42 o                         
  -5   3   5       6477.79       7152.59       190.95 o                         
  -4   3   5      10523.22      10904.36       332.79 o                         
  -3   3   5       3081.30       3032.83        93.98 o                         
  -2   3   5       5767.09       5727.76       142.90 o                         
  -1   3   5      40846.70      38941.70      1445.30 o                         
   0   3   5      30665.17      31123.63       856.37 o                         
   1   3   5       7057.07       7447.60       104.63 o                         
   2   3   5        166.64        153.01        10.11 o                         
   3   3   5       8373.08       8254.05       119.97 o                         
   4   3   5       4461.88       4347.76        58.00 o                         
   5   3   5        439.53        452.24        25.61 o                         
   6   3   5       6931.27       6787.62       100.25 o                         
   7   3   5       4729.95       4517.07        81.16 o                         
   8   3   5          7.80         17.56        15.36 o                         
   9   3   5       1462.53       1504.48        67.07 o                         
  10   3   5       3302.18       3283.37        89.22 o                         
  11   3   5       1291.93       1222.23       102.74 o                         
 -13   4   5       1904.81       1903.41       163.70 o                         
 -12   4   5       1936.43       1904.23        85.94 o                         
 -11   4   5         54.24         57.51         9.69 o                         
 -10   4   5       4287.67       4298.09       105.96 o                         
  -9   4   5       4770.00       4644.61        92.14 o                         
  -8   4   5       3865.32       3990.10        74.68 o                         
  -7   4   5       1776.06       1783.87        31.33 o                         
  -6   4   5      15440.77      14815.87       240.38 o                         
  -5   4   5       9411.38       9392.92       180.50 o                         
  -4   4   5       3495.11       3921.79        67.21 o                         
  -3   4   5      15632.37      15554.40       363.50 o                         
  -2   4   5      17719.33      16523.70       798.84 o                         
  -1   4   5       3969.48       3936.25       189.02 o                         
   0   4   5        595.95        464.16        22.00 o                         
   1   4   5      20062.39      19447.87       421.95 o                         
   2   4   5       5996.66       6154.70        82.57 o                         
   3   4   5        727.59        683.20        12.50 o                         
   4   4   5       3609.24       3536.94       100.87 o                         
   5   4   5      11202.19      11304.65       170.91 o                         
   6   4   5        871.00        858.20        51.90 o                         
   7   4   5        989.06        976.19        60.95 o                         
   8   4   5       4317.70       4296.30        96.33 o                         
   9   4   5       1657.44       1664.23        44.66 o                         
  10   4   5         44.34         17.10        24.46 o                         
 -13   5   5        257.62        279.84        52.72 o                         
 -12   5   5       1308.53       1272.40        42.98 o                         
 -11   5   5       4315.21       4255.60       116.90 o                         
 -10   5   5        872.11        795.90        26.51 o                         
  -9   5   5        318.53        321.44        11.39 o                         
  -8   5   5       6134.81       6171.67       115.44 o                         
  -7   5   5       7575.71       7718.50       132.93 o                         
  -6   5   5        126.74        164.09        11.17 o                         
  -5   5   5      19876.06      20304.89       317.24 o                         
  -4   5   5      15099.70      14679.90       231.22 o                         
  -3   5   5       2176.93       1984.64        41.41 o                         
  -2   5   5         33.43         60.48         3.80 o                         
  -1   5   5      16454.21      15831.82       620.17 o                         
   0   5   5      10757.84      10760.45       209.82 o                         
   1   5   5        721.73        796.40        14.87 o                         
   2   5   5       9240.34       8955.35       165.09 o                         
   3   5   5      11428.97      11367.35       173.36 o                         
   4   5   5       1324.13       1345.55        83.20 o                         
   5   5   5       4625.98       4576.98       239.24 o                         
   6   5   5       8717.79       8809.19       156.34 o                         
   7   5   5       5360.89       5273.26       112.30 o                         
   8   5   5         66.21        102.56        51.56 o                         
   9   5   5        822.49        775.36       102.41 o                         
  10   5   5       1329.68       1135.10        60.74 o                         
 -13   6   5       1173.09       1152.84        43.13 o                         
 -12   6   5       1507.32       1385.99        82.52 o                         
 -11   6   5          7.28         11.56        15.59 o                         
 -10   6   5       7171.57       6822.11       173.87 o                         
  -9   6   5       9402.92       9034.06       195.91 o                         
  -8   6   5       1489.88       1414.36        32.16 o                         
  -7   6   5       2608.14       2503.99        41.04 o                         
  -6   6   5      14058.74      14034.03       231.19 o                         
  -5   6   5       6288.62       6472.92       114.73 o                         
  -4   6   5        715.49        730.22        14.08 o                         
  -3   6   5       9523.94       9425.09       258.93 o                         
  -2   6   5       5515.48       5062.70       251.37 o                         
  -1   6   5        660.31        659.84        33.70 o                         
   0   6   5      10595.86      10399.68       350.74 o                         
   1   6   5      17531.93      17654.46       258.71 o                         
   2   6   5       7966.45       8047.13       121.66 o                         
   3   6   5        125.15        125.33         9.53 o                         
   4   6   5       3787.77       3611.28        64.26 o                         
   5   6   5       2071.58       1993.29        64.32 o                         
   6   6   5          4.06         16.63         9.50 o                         
   7   6   5       1517.30       1697.29        50.92 o                         
   8   6   5       2439.22       2490.50        79.58 o                         
   9   6   5         35.48         49.63        12.78 o                         
 -13   7   5        168.88        145.36        18.57 o                         
 -12   7   5       1065.27       1063.81       190.42 o                         
 -11   7   5       3554.47       3506.02       262.78 o                         
 -10   7   5       1829.13       1748.55        81.08 o                         
  -9   7   5         31.93         17.86         6.75 o                         
  -8   7   5       1631.42       1580.15        34.77 o                         
  -7   7   5       2854.30       2909.65        60.33 o                         
  -6   7   5        369.53        338.03         7.29 o                         
  -5   7   5       8483.60       8473.96       143.35 o                         
  -4   7   5      15849.56      16683.69       241.96 o                         
  -3   7   5        844.28        877.51        24.80 o                         
  -2   7   5       6548.58       6500.35       453.05 o                         
  -1   7   5       9904.80       9755.64       554.21 o                         
   0   7   5        676.97        660.82        16.03 o                         
   1   7   5       1899.26       1882.03        30.11 o                         
   2   7   5      11362.05      10868.05       182.69 o                         
   3   7   5       4411.12       4408.29       101.64 o                         
   4   7   5         99.82        103.38         9.09 o                         
   5   7   5       4322.98       4292.03       135.53 o                         
   6   7   5       4949.24       4757.64       133.03 o                         
   7   7   5        105.64         97.01        43.24 o                         
   8   7   5       1566.94       1546.23        70.24 o                         
 -13   8   5       1450.55       1557.99       176.65 o                         
 -12   8   5       1775.01       1705.73        77.47 o                         
 -11   8   5         68.85         68.99        43.24 o                         
 -10   8   5       4368.43       3958.59       312.47 o                         
  -9   8   5       4907.31       4923.62       113.79 o                         
  -8   8   5        147.62        135.68        12.42 o                         
  -7   8   5       1132.88       1094.95        23.07 o                         
  -6   8   5       5402.85       5650.48        89.60 o                         
  -5   8   5        228.87        242.90         9.15 o                         
  -4   8   5       3063.49       3027.65       119.16 o                         
  -3   8   5      14421.97      13885.00      1053.34 o                         
  -2   8   5       5758.56       5580.11       430.33 o                         
  -1   8   5         13.64         14.74         4.86 o                         
   0   8   5       5288.29       5474.31       154.55 o                         
   1   8   5       2535.90       2475.25        50.84 o                         
   2   8   5         41.77         43.59         6.74 o                         
   3   8   5       4386.80       4664.77       101.99 o                         
   4   8   5       4756.20       4815.21       131.24 o                         
   5   8   5         23.41         28.64        26.48 o                         
   6   8   5       1524.99       1583.56        50.25 o                         
   7   8   5       2479.17       2458.95        88.54 o                         
 -12   9   5        434.60        395.38        37.02 o                         
 -11   9   5       1238.63       1181.09       110.25 o                         
 -10   9   5         57.36         72.17        14.28 o                         
  -9   9   5       1999.46       1939.26        77.95 o                         
  -8   9   5       2499.19       2627.98        76.31 o                         
  -7   9   5       3448.99       3479.00       115.26 o                         
  -6   9   5        693.69        738.08        17.87 o                         
  -5   9   5       7315.34       7671.28       176.55 o                         
  -4   9   5       4771.25       4873.81       258.26 o                         
  -3   9   5        199.91        198.30        16.13 o                         
  -2   9   5       1528.82       1517.59        75.40 o                         
  -1   9   5       1455.55       1477.43        39.62 o                         
   0   9   5       1045.51       1081.49        42.13 o                         
   1   9   5       8221.42       8190.08       166.15 o                         
   2   9   5       4359.05       4462.06       171.01 o                         
   3   9   5       1416.58       1342.13        39.54 o                         
   4   9   5        782.48        747.58        29.80 o                         
   5   9   5       1874.52       1798.69       122.92 o                         
   6   9   5        653.97        728.89        96.15 o                         
 -12  10   5        227.74        193.03        21.76 o                         
 -11  10   5        634.05        562.87        53.30 o                         
 -10  10   5       2743.67       2801.22       103.13 o                         
  -9  10   5       2084.04       2101.85        73.76 o                         
  -8  10   5        455.37        523.12        39.00 o                         
  -7  10   5        551.26        605.71        27.79 o                         
  -6  10   5        896.72        971.47        23.22 o                         
  -5  10   5          2.03         10.82         6.21 o                         
  -4  10   5        943.79        969.50        22.45 o                         
  -3  10   5       3697.09       3631.35       297.45 o                         
  -2  10   5        905.95        878.71        30.67 o                         
  -1  10   5       1904.21       1908.04        73.62 o                         
   0  10   5       5945.61       6063.00       230.81 o                         
   1  10   5       1628.89       1634.50        50.32 o                         
   2  10   5        291.25        304.96        19.47 o                         
   3  10   5       1193.00       1159.37        63.84 o                         
   4  10   5        937.68        929.54        35.28 o                         
   5  10   5        179.25        177.76        23.09 o                         
 -11  11   5       1298.53       1314.20        63.26 o                         
 -10  11   5         26.14         -8.41        16.83 o                         
  -9  11   5       2595.70       2616.51       109.00 o                         
  -8  11   5       3681.41       3774.48       132.01 o                         
  -7  11   5        439.81        436.22        32.16 o                         
  -6  11   5        664.97        703.99        41.79 o                         
  -5  11   5       2456.24       2666.71       104.72 o                         
  -4  11   5       1585.79       1753.22       107.70 o                         
  -3  11   5       1296.39       1252.12       184.98 o                         
  -2  11   5       2663.32       2603.70       256.09 o                         
  -1  11   5        919.99        946.59        30.72 o                         
   0  11   5          2.39         31.66        11.16 o                         
   1  11   5       1782.22       1726.26        59.16 o                         
   2  11   5        867.25        841.46        56.33 o                         
   3  11   5        259.21        226.21        29.66 o                         
   4  11   5        367.34        481.32        56.52 o                         
 -11  12   5        104.09        115.88        30.33 o                         
 -10  12   5       1347.46       1288.37        63.76 o                         
  -9  12   5        156.94        188.17        63.12 o                         
  -8  12   5        438.62        464.22        25.22 o                         
  -7  12   5       2936.34       3115.70        98.10 o                         
  -6  12   5        907.63        903.78        42.46 o                         
  -5  12   5        450.95        453.58        20.75 o                         
  -4  12   5       3700.61       3756.53       280.16 o                         
  -3  12   5       3018.00       3024.68       313.00 o                         
  -2  12   5       1142.03       1063.33       112.13 o                         
  -1  12   5        448.03        438.10        45.16 o                         
   0  12   5       1555.17       1468.70       137.36 o                         
   1  12   5        554.08        603.31        70.82 o                         
   2  12   5        715.85        582.53        69.81 o                         
   3  12   5       2678.85       2905.05       164.85 o                         
 -10  13   5       1063.25        920.31        54.50 o                         
  -9  13   5       3035.20       3086.24       137.89 o                         
  -8  13   5       4203.42       4565.82       242.03 o                         
  -7  13   5         94.78        205.49        33.80 o                         
  -6  13   5       1949.81       2123.43       114.39 o                         
  -5  13   5       2094.86       2331.32       143.86 o                         
  -4  13   5        186.64        205.49        33.80 o                         
  -3  13   5        510.82        491.87        34.55 o                         
  -2  13   5       2144.80       2110.32       283.34 o                         
  -1  13   5       1115.44       1126.66       114.39 o                         
   0  13   5        262.88        268.93        23.18 o                         
   1  13   5       4445.26       4403.97       180.21 o                         
  -8  14   5       1484.50       1680.29       119.59 o                         
  -7  14   5       4695.66       4801.41       283.87 o                         
  -6  14   5        637.94        874.52        60.57 o                         
  -5  14   5        391.62        484.06        43.72 o                         
  -4  14   5       3908.99       4389.18       234.37 o                         
  -3  14   5       1749.93       1587.60       194.03 o                         
  -2  14   5         13.51         46.89        41.98 o                         
  -1  14   5       2251.27       2364.03       374.77 o                         
   1 -15   6       3206.73       3296.53       186.18 o                         
   2 -15   6        411.30        443.03        48.68 o                         
   3 -15   6       2457.99       2319.15       287.19 o                         
   4 -15   6       3895.55       3661.73       279.05 o                         
   5 -15   6        752.89        652.63        70.92 o                         
   6 -15   6        753.11        614.60       124.70 o                         
   7 -15   6       2318.36       2367.20       306.59 o                         
  -1 -14   6       2121.61       2160.67        94.43 o                         
   0 -14   6         25.14         77.13        46.32 o                         
   1 -14   6        229.52        265.38        39.38 o                         
   2 -14   6       4541.80       4658.49       216.37 o                         
   3 -14   6       1695.25       1597.31       208.71 o                         
   4 -14   6        572.92        568.68        52.91 o                         
   5 -14   6       3418.65       3176.72       411.31 o                         
   6 -14   6       1076.15       1127.29        58.35 o                         
   7 -14   6        116.46         92.37        18.05 o                         
   8 -14   6       3157.14       3162.49       175.11 o                         
   9 -14   6       4217.67       4155.69       226.26 o                         
  -3 -13   6       4386.22       4636.75       177.19 o                         
  -2 -13   6       1533.59       1567.83       103.22 o                         
  -1 -13   6        196.04        167.54        38.66 o                         
   0 -13   6       2635.23       2792.01       210.16 o                         
   1 -13   6       1646.27       1652.26        66.87 o                         
   2 -13   6       1007.15       1161.16        88.64 o                         
   3 -13   6       6905.77       6525.09       424.36 o                         
   4 -13   6       4280.57       4041.75       428.02 o                         
   5 -13   6         16.30         45.02         8.76 o                         
   6 -13   6       1567.71       1602.59       146.75 o                         
   7 -13   6       3207.63       3137.09        98.94 o                         
   8 -13   6        962.99        963.98        54.45 o                         
   9 -13   6         96.08         66.53        18.30 o                         
  10 -13   6       1550.39       1519.51        76.68 o                         
  -4 -12   6        884.65        748.52        45.37 o                         
  -3 -12   6        363.50        418.45        94.65 o                         
  -2 -12   6       2744.02       2691.64       100.11 o                         
  -1 -12   6       1117.95       1162.12        38.61 o                         
   0 -12   6         19.94          0.24        16.27 o                         
   1 -12   6       2067.29       2242.86        70.53 o                         
   2 -12   6       2807.02       2923.33        79.01 o                         
   3 -12   6        108.70        113.43        16.00 o                         
   4 -12   6        845.62        843.31        73.28 o                         
   5 -12   6       1979.21       2144.37       295.04 o                         
   6 -12   6        290.95        318.01        15.31 o                         
   7 -12   6        368.02        354.75        20.80 o                         
   8 -12   6       2364.83       2359.08        68.54 o                         
   9 -12   6        891.60        858.21        76.50 o                         
  10 -12   6        360.30        350.46        80.16 o                         
  11 -12   6       1439.20       1410.07        56.78 o                         
  -6 -11   6       2176.24       2094.95       137.26 o                         
  -5 -11   6         31.44         89.20        31.02 o                         
  -4 -11   6       1518.99       1454.56        56.26 o                         
  -3 -11   6       3160.40       3217.92       100.61 o                         
  -2 -11   6         32.80         39.66        10.85 o                         
  -1 -11   6       6859.57       7031.19       204.01 o                         
   0 -11   6       3481.24       3382.08       100.56 o                         
   1 -11   6        310.26        310.01        11.36 o                         
   2 -11   6        656.32        710.12        35.34 o                         
   3 -11   6       1479.23       1465.07        40.44 o                         
   4 -11   6        465.77        500.93        23.98 o                         
   5 -11   6        323.80        321.23        29.85 o                         
   6 -11   6       1364.75       1365.24        70.63 o                         
   7 -11   6       2833.77       2886.50       100.87 o                         
   8 -11   6         69.37         63.52         9.60 o                         
   9 -11   6       1565.71       1602.61        45.64 o                         
  10 -11   6       1615.31       1649.88        52.63 o                         
  11 -11   6        172.71        128.16        26.96 o                         
  12 -11   6        714.35        713.27       109.44 o                         
  -7 -10   6          0.21         16.89        22.24 o                         
  -6 -10   6        666.75        674.92        44.94 o                         
  -5 -10   6       1496.32       1550.27        91.67 o                         
  -4 -10   6        168.16        259.04        80.07 o                         
  -3 -10   6       2800.13       2694.85       168.32 o                         
  -2 -10   6       9301.01       9661.16       241.36 o                         
  -1 -10   6       2114.06       2015.10        52.87 o                         
   0 -10   6        652.01        618.78        18.52 o                         
   1 -10   6        182.42        239.11         9.92 o                         
   2 -10   6       1970.96       2067.83        42.58 o                         
   3 -10   6        990.91       1019.12        43.81 o                         
   4 -10   6       2606.18       2597.33        91.48 o                         
   5 -10   6        576.72        569.69        18.50 o                         
   6 -10   6        271.64        241.28         9.91 o                         
   7 -10   6       1528.49       1618.93        88.68 o                         
   8 -10   6       2529.70       2542.24        82.67 o                         
   9 -10   6       1532.56       1470.53       141.79 o                         
  10 -10   6          8.57         27.08        37.07 o                         
  11 -10   6        603.54        661.49        27.98 o                         
  12 -10   6        180.55        201.62        45.40 o                         
  -8  -9   6       1467.97       1482.82        69.76 o                         
  -7  -9   6       2634.62       2789.47       113.86 o                         
  -6  -9   6       1304.80       1230.71        58.35 o                         
  -5  -9   6        698.18        683.26        26.42 o                         
  -4  -9   6       3051.06       2859.26       118.44 o                         
  -3  -9   6       4557.53       4721.86       108.89 o                         
  -2  -9   6          2.89         31.70        18.44 o                         
  -1  -9   6       2399.23       2570.71        66.28 o                         
   0  -9   6        694.49        733.05        71.35 o                         
   1  -9   6        234.39        278.63        17.77 o                         
   2  -9   6       6793.21       6913.32       120.25 o                         
   3  -9   6       9636.51       9227.51       504.86 o                         
   4  -9   6        800.54        818.98        24.07 o                         
   5  -9   6       1465.39       1431.86        35.05 o                         
   6  -9   6       3068.32       3193.46        57.29 o                         
   7  -9   6       1116.07       1087.68        29.75 o                         
   8  -9   6          0.57          9.25         5.03 o                         
   9  -9   6       2516.52       2557.98        45.96 o                         
  10  -9   6       2323.79       2433.79        57.97 o                         
  11  -9   6        106.46        131.81        44.82 o                         
  12  -9   6       1425.28       1375.24        53.65 o                         
  -8  -8   6        485.37        460.48        27.92 o                         
  -7  -8   6        244.49        243.97        16.93 o                         
  -6  -8   6       3129.25       3160.23        90.61 o                         
  -5  -8   6       2348.13       2394.22        64.00 o                         
  -4  -8   6         64.74         44.87         8.76 o                         
  -3  -8   6       2479.46       2568.63        67.78 o                         
  -2  -8   6       8166.12       8617.44       452.14 o                         
  -1  -8   6       1741.27       1704.65        42.32 o                         
   0  -8   6       2334.72       2567.21       154.93 o                         
   1  -8   6       6243.67       6277.54       122.96 o                         
   2  -8   6       3749.47       3833.20        60.72 o                         
   3  -8   6        169.02        170.20         5.62 o                         
   4  -8   6      13167.72      13565.40       900.86 o                         
   5  -8   6       5494.13       5428.55        94.38 o                         
   6  -8   6        157.56        154.54        17.28 o                         
   7  -8   6       1849.84       1920.90        55.85 o                         
   8  -8   6       8475.27       8883.73       318.00 o                         
   9  -8   6        864.13        909.77        18.52 o                         
  10  -8   6        396.99        437.82        19.02 o                         
  11  -8   6       2444.67       2484.57        65.08 o                         
  12  -8   6       1395.95       1529.56       114.39 o                         
  -9  -7   6          1.31         22.22        17.89 o                         
  -8  -7   6       2151.98       2129.06        71.09 o                         
  -7  -7   6       2531.18       2761.03        68.37 o                         
  -6  -7   6         20.60          6.71        32.79 o                         
  -5  -7   6       2561.56       2625.67        67.86 o                         
  -4  -7   6       3852.09       3964.11        84.21 o                         
  -3  -7   6       1626.67       1715.72        39.88 o                         
  -2  -7   6       1518.04       1504.95        78.00 o                         
  -1  -7   6      21259.91      22333.04       984.34 o                         
   0  -7   6      11717.32      11908.95       307.51 o                         
   1  -7   6        438.40        597.67        21.95 o                         
   2  -7   6       7521.67       7413.39       109.13 o                         
   3  -7   6      19473.48      20019.96       551.08 o                         
   4  -7   6       1827.82       1636.06        29.24 o                         
   5  -7   6       5531.65       5424.72       116.13 o                         
   6  -7   6      10394.25      10527.26       210.69 o                         
   7  -7   6       3365.05       3389.44        51.96 o                         
   8  -7   6        355.28        379.47        33.32 o                         
   9  -7   6       5875.97       6054.02       106.53 o                         
  10  -7   6       4514.26       4932.06        99.14 o                         
  11  -7   6        638.85        714.09        27.09 o                         
  12  -7   6        576.66        541.24        41.21 o                         
  13  -7   6       2727.13       2607.65        87.76 o                         
 -10  -6   6        329.11        284.98        50.07 o                         
  -9  -6   6       1361.72       1310.16        46.49 o                         
  -8  -6   6         16.66         20.72        22.10 o                         
  -7  -6   6       1773.91       1847.85        54.26 o                         
  -6  -6   6       8210.93       7931.58       318.10 o                         
  -5  -6   6       2102.78       2196.87        52.76 o                         
  -4  -6   6       1086.77       1139.12        77.61 o                         
  -3  -6   6      15749.32      16241.03       835.77 o                         
  -2  -6   6      15050.67      15733.24       720.89 o                         
  -1  -6   6       2241.44       2432.37       173.81 o                         
   0  -6   6      10518.21      11329.58       981.12 o                         
   1  -6   6      11312.07      11529.37       323.49 o                         
   2  -6   6       3055.04       3017.67        52.82 o                         
   3  -6   6       2216.70       2121.02        32.16 o                         
   4  -6   6      37541.61      35616.65      2071.24 o                         
   5  -6   6      18963.17      18639.00       276.86 o                         
   6  -6   6         23.10         21.13         3.97 o                         
   7  -6   6       4846.42       5022.93        92.58 o                         
   8  -6   6      10892.56      11418.16       187.58 o                         
   9  -6   6       2962.27       3024.69        88.49 o                         
  10  -6   6        741.56        758.13        23.55 o                         
  11  -6   6       4510.90       4748.98       104.24 o                         
  12  -6   6        252.35        262.54        22.63 o                         
  13  -6   6        248.38        269.25        21.55 o                         
 -10  -5   6        646.61        716.38        34.95 o                         
  -9  -5   6       1558.32       1619.61        49.48 o                         
  -8  -5   6       5432.68       5386.67       139.28 o                         
  -7  -5   6       2250.35       2367.51        63.04 o                         
  -6  -5   6       1004.35        965.73        37.27 o                         
  -5  -5   6       7277.28       7171.51       133.79 o                         
  -4  -5   6      16221.39      16883.71       315.46 o                         
  -3  -5   6       3152.62       3495.71       167.07 o                         
  -2  -5   6       8327.30       8532.32       174.91 o                         
  -1  -5   6      31114.55      31141.56       910.92 o                         
   0  -5   6       7876.71       8759.29       607.27 o                         
   1  -5   6        865.34        809.05        13.09 o                         
   2  -5   6      16816.25      15618.16       236.27 o                         
   3  -5   6      28251.13      27043.45       485.89 o                         
   4  -5   6       3293.38       3671.37        56.30 o                         
   5  -5   6       9729.53       9778.38       141.43 o                         
   6  -5   6       8164.29       8001.68       108.02 o                         
   7  -5   6       1188.97       1230.90        24.08 o                         
   8  -5   6       2146.96       2388.37        52.91 o                         
   9  -5   6       8224.21       8452.20       173.68 o                         
  10  -5   6       5107.91       5193.40       112.77 o                         
  11  -5   6        174.05        196.57        32.74 o                         
  12  -5   6       1649.91       1726.98        46.11 o                         
  13  -5   6       1906.58       1809.32        69.15 o                         
 -11  -4   6        463.76        404.32        55.27 o                         
 -10  -4   6       2207.04       2173.24        67.39 o                         
  -9  -4   6       2988.18       3003.30        81.32 o                         
  -8  -4   6         72.20        120.16        16.04 o                         
  -7  -4   6       5331.03       5161.61       124.86 o                         
  -6  -4   6      12190.34      12239.23       484.11 o                         
  -5  -4   6       3633.84       3636.82        70.90 o                         
  -4  -4   6       3599.10       4094.93        85.61 o                         
  -3  -4   6      14318.22      15071.35       431.29 o                         
  -2  -4   6       7874.01       7931.91       129.95 o                         
  -1  -4   6       1298.91       1381.98        34.62 o                         
   0  -4   6      32626.09      34894.49      1280.15 o                         
   1  -4   6      36330.01      37397.63       720.46 o                         
   2  -4   6        413.27        514.48         8.81 o                         
   3  -4   6       8047.21       7750.66       175.44 o                         
   4  -4   6       6091.54       5756.74        85.37 o                         
   5  -4   6        936.39        874.22        23.88 o                         
   6  -4   6       1028.30       1053.51        22.05 o                         
   7  -4   6       3046.35       2957.00        80.55 o                         
   8  -4   6       1064.33       1169.79        29.56 o                         
   9  -4   6        673.27        724.46        22.76 o                         
  10  -4   6       4748.41       4858.13       131.15 o                         
  11  -4   6       1144.87       1193.47        35.63 o                         
  12  -4   6         68.94         66.44        55.70 o                         
  13  -4   6        764.73        780.53        33.87 o                         
 -11  -3   6       4435.43       4578.97       140.58 o                         
 -10  -3   6       1112.24       1084.89        81.22 o                         
  -9  -3   6        644.46        599.60        56.52 o                         
  -8  -3   6       5536.31       5637.53       180.69 o                         
  -7  -3   6       2319.15       2400.27        57.50 o                         
  -6  -3   6       2414.45       2420.01        46.83 o                         
  -5  -3   6       7728.00       7909.31       152.93 o                         
  -4  -3   6       7777.59       8028.66       146.81 o                         
  -3  -3   6       2285.21       2375.57       135.63 o                         
  -2  -3   6       9546.77      10046.50       470.15 o                         
  -1  -3   6      27910.54      29421.17      1228.83 o                         
   0  -3   6       3758.32       3683.00       205.44 o                         
   1  -3   6      18551.03      17897.03       335.87 o                         
   2  -3   6        227.84        260.02         5.96 o                         
   3  -3   6        868.76        818.50        13.15 o                         
   4  -3   6       1354.76       1146.81        17.49 o                         
   5  -3   6       9057.63       8963.42       326.91 o                         
   6  -3   6       5370.32       5462.25        78.03 o                         
   7  -3   6        177.40        176.84        13.96 o                         
   8  -3   6       7244.57       7417.38       141.90 o                         
   9  -3   6       3887.70       3845.52       131.87 o                         
  10  -3   6        214.59        219.30        17.67 o                         
  11  -3   6        788.27        892.14        31.17 o                         
  12  -3   6       1244.02       1281.52        41.06 o                         
 -12  -2   6        439.28        373.90        46.17 o                         
 -11  -2   6        509.74        505.13        25.92 o                         
 -10  -2   6       2930.66       2929.46       103.13 o                         
  -9  -2   6        964.86       1033.09        74.34 o                         
  -8  -2   6        176.66        233.93        12.72 o                         
  -7  -2   6       6093.92       6015.70       230.38 o                         
  -6  -2   6       7233.86       7704.12       206.07 o                         
  -5  -2   6       1050.01       1027.02        20.52 o                         
  -4  -2   6       1708.71       1777.69        28.51 o                         
  -3  -2   6       3460.41       3685.11       226.09 o                         
  -2  -2   6        851.03        936.51        26.38 o                         
  -1  -2   6       7577.60       8431.42       228.93 o                         
   0  -2   6        643.43        691.94        13.14 o                         
   1  -2   6       8010.26       7736.58       328.31 o                         
   2  -2   6         12.87         23.54         2.91 o                         
   3  -2   6       5950.73       5553.49        80.69 o                         
   4  -2   6        851.51        781.83        70.05 o                         
   5  -2   6         95.20        111.67         5.72 o                         
   6  -2   6       2873.41       3100.80        48.01 o                         
   7  -2   6       1580.12       1659.55        29.37 o                         
   8  -2   6        186.40        215.56        13.95 o                         
   9  -2   6       1929.81       1845.91        45.87 o                         
  10  -2   6       3901.93       4034.92        91.81 o                         
  11  -2   6        142.42        193.86        43.72 o                         
  12  -2   6        339.03        340.86        21.16 o                         
 -12  -1   6       1207.98       1136.34       113.05 o                         
 -11  -1   6       2002.95       2049.73        69.28 o                         
 -10  -1   6        278.94        279.52        19.56 o                         
  -9  -1   6       1228.35       1342.71        39.73 o                         
  -8  -1   6       5251.22       5238.99       171.45 o                         
  -7  -1   6         72.12        117.82        15.26 o                         
  -6  -1   6       2186.95       2332.67        40.83 o                         
  -5  -1   6       3931.72       3898.85        60.94 o                         
  -4  -1   6       4420.41       4459.94        66.53 o                         
  -3  -1   6         15.22         16.16         3.76 o                         
  -2  -1   6       8480.93       8820.11       142.11 o                         
  -1  -1   6        228.79        257.14        16.42 o                         
   0  -1   6         81.48         84.92         3.60 o                         
   1  -1   6        147.27        151.14        17.14 o                         
   2  -1   6       9700.10       9500.69       271.16 o                         
   3  -1   6       5497.87       5843.72       281.85 o                         
   4  -1   6       4539.47       4560.23       150.02 o                         
   5  -1   6       5707.31       5782.58       110.30 o                         
   6  -1   6       1142.09       1167.28        21.09 o                         
   7  -1   6       2695.54       2682.22        81.17 o                         
   8  -1   6       3466.30       3588.69        68.76 o                         
   9  -1   6       4396.94       4515.91        91.59 o                         
  10  -1   6          4.20         52.13        49.54 o                         
  11  -1   6        811.28        861.29        51.18 o                         
  12  -1   6       1860.19       1954.86        62.59 o                         
 -12   0   6         44.12         40.22        19.40 o                         
 -11   0   6       2398.00       2521.45       136.45 o                         
 -10   0   6       5364.26       5328.25       132.31 o                         
  -9   0   6       3025.61       3102.46        94.37 o                         
  -8   0   6         90.05         90.77         9.63 o                         
  -7   0   6       2431.95       2409.42        48.98 o                         
  -6   0   6        275.66        248.31        15.71 o                         
  -5   0   6        360.64        404.83        11.05 o                         
  -4   0   6       1830.99       1789.00        32.45 o                         
  -3   0   6       1184.30       1077.44        46.89 o                         
  -2   0   6        151.71        216.57        13.82 o                         
  -1   0   6        531.98        499.27        10.00 o                         
   0   0   6       9147.10       8681.96       205.34 o                         
   1   0   6        608.79        554.86        14.64 o                         
   2   0   6       1347.04       1308.39        41.55 o                         
   3   0   6      11443.71      11765.63       308.47 o                         
   4   0   6       3516.12       3324.28       203.71 o                         
   5   0   6        670.51        659.77        19.07 o                         
   6   0   6       1346.93       1362.03        18.63 o                         
   7   0   6       3949.65       4026.82        66.66 o                         
   8   0   6       4026.59       3952.81        81.55 o                         
   9   0   6       1197.36       1174.32        30.17 o                         
  10   0   6       5988.38       6057.09       148.86 o                         
  11   0   6       1417.88       1343.45        42.03 o                         
  12   0   6         41.18         37.05        27.40 o                         
 -13   1   6        328.54        264.66        64.56 o                         
 -12   1   6       2046.68       2008.77        71.54 o                         
 -11   1   6       2347.55       2408.69        74.25 o                         
 -10   1   6         12.58         43.06        13.35 o                         
  -9   1   6       3142.12       3187.28        72.55 o                         
  -8   1   6       1789.73       1752.80        35.53 o                         
  -7   1   6         19.63         26.92         7.25 o                         
  -6   1   6       7836.74       7873.90       198.41 o                         
  -5   1   6      12846.96      12972.88       225.43 o                         
  -4   1   6        143.77        116.48        15.26 o                         
  -3   1   6       2496.03       2496.44        49.31 o                         
  -2   1   6      35766.74      35485.83       788.87 o                         
  -1   1   6      20219.32      19129.74       666.34 o                         
   0   1   6        313.69        340.86         6.50 o                         
   1   1   6       5302.77       5144.93        69.25 o                         
   2   1   6       2447.66       2362.94        51.13 o                         
   3   1   6        228.28        199.58         5.19 o                         
   4   1   6       4813.89       4419.82        56.24 o                         
   5   1   6      13127.72      13043.07       215.65 o                         
   6   1   6       5782.07       5762.97        75.71 o                         
   7   1   6        327.66        280.69        16.66 o                         
   8   1   6       1759.63       1839.54        39.38 o                         
   9   1   6       2698.50       2784.42        82.14 o                         
  10   1   6          8.31         31.60        16.05 o                         
  11   1   6       2196.56       2139.84        67.58 o                         
 -13   2   6        814.26        846.26        39.05 o                         
 -12   2   6         41.92         57.25        17.43 o                         
 -11   2   6       1714.78       1779.73        52.24 o                         
 -10   2   6       2770.22       2668.03        74.82 o                         
  -9   2   6       1809.87       1870.84        69.04 o                         
  -8   2   6       2289.11       2250.87        40.54 o                         
  -7   2   6       7217.63       6861.27       127.19 o                         
  -6   2   6       3443.09       3398.07        63.32 o                         
  -5   2   6       2272.54       2391.51        97.98 o                         
  -4   2   6       8699.81       8367.66       377.80 o                         
  -3   2   6       4854.67       4726.75        85.95 o                         
  -2   2   6        886.20        974.27        66.63 o                         
  -1   2   6      32875.42      31720.23      1176.98 o                         
   0   2   6      27092.91      26247.03       433.07 o                         
   1   2   6       4413.02       4661.62        66.19 o                         
   2   2   6       1204.16       1094.59        15.83 o                         
   3   2   6       8611.58       7873.33       120.56 o                         
   4   2   6       5734.97       5757.29        78.64 o                         
   5   2   6        101.96        151.00        12.90 o                         
   6   2   6       6280.60       5961.73        82.42 o                         
   7   2   6       3079.89       3053.92        52.62 o                         
   8   2   6        437.50        438.14        37.55 o                         
   9   2   6       1386.71       1423.93        59.89 o                         
  10   2   6       5072.99       5101.17       185.46 o                         
  11   2   6       1237.83       1207.99        51.84 o                         
 -13   3   6       1125.59       1138.75        62.41 o                         
 -12   3   6       1249.17       1299.55        45.49 o                         
 -11   3   6         14.85         66.52        15.55 o                         
 -10   3   6       2750.18       2625.63       122.29 o                         
  -9   3   6       8862.29       8795.31       206.50 o                         
  -8   3   6       5294.19       5326.19        88.05 o                         
  -7   3   6        996.14        951.36        20.29 o                         
  -6   3   6       9465.39       9061.20       173.10 o                         
  -5   3   6      13795.14      12691.89       543.33 o                         
  -4   3   6       1399.80       1355.35        66.25 o                         
  -3   3   6      14012.95      14215.50       298.84 o                         
  -2   3   6      31044.31      29908.64      1192.48 o                         
  -1   3   6       1033.74        980.88        49.78 o                         
   0   3   6      18286.39      17788.56       254.34 o                         
   1   3   6      19069.97      18166.89       250.54 o                         
   2   3   6      21658.36      21751.68       310.79 o                         
   3   3   6       1242.62       1229.16        17.52 o                         
   4   3   6       9330.43       9383.12       137.97 o                         
   5   3   6      17763.61      17216.31       271.83 o                         
   6   3   6         35.33         62.70         5.54 o                         
   7   3   6        998.30       1071.09        51.95 o                         
   8   3   6       2907.29       3049.89        61.48 o                         
   9   3   6       1870.10       2006.26        51.52 o                         
  10   3   6         76.90         63.14        15.75 o                         
 -13   4   6        250.76        303.63        27.76 o                         
 -12   4   6       1709.99       1774.27        59.65 o                         
 -11   4   6       3817.79       3852.68       105.78 o                         
 -10   4   6       3278.53       3117.04        78.93 o                         
  -9   4   6        588.82        531.95        57.78 o                         
  -8   4   6       4557.27       4228.05       212.32 o                         
  -7   4   6       8260.01       8170.47       136.81 o                         
  -6   4   6        441.39        507.57        11.85 o                         
  -5   4   6       7259.74       6884.05       134.55 o                         
  -4   4   6      25214.78      24783.24       411.76 o                         
  -3   4   6       8353.69       7936.81       303.37 o                         
  -2   4   6        618.08        460.42        33.27 o                         
  -1   4   6      36193.55      34963.43      1299.12 o                         
   0   4   6      26361.64      26251.58       387.94 o                         
   1   4   6        159.50        168.16         4.93 o                         
   2   4   6       4768.88       4779.11       133.85 o                         
   3   4   6       4669.17       4288.60        61.01 o                         
   4   4   6        444.60        435.69        10.98 o                         
   5   4   6      10073.88       9661.75       146.71 o                         
   6   4   6       6957.37       6946.16       119.23 o                         
   7   4   6       2469.19       2432.87       126.34 o                         
   8   4   6         10.39         10.94        12.04 o                         
   9   4   6       1939.30       2057.69        49.33 o                         
  10   4   6       1945.58       1831.58        84.78 o                         
 -13   5   6       3005.34       2819.31       104.18 o                         
 -12   5   6       2247.12       2268.83       100.53 o                         
 -11   5   6         67.20        103.74        35.92 o                         
 -10   5   6       3549.99       3537.98       137.36 o                         
  -9   5   6       5530.03       5384.25       111.05 o                         
  -8   5   6        391.45        400.74        14.88 o                         
  -7   5   6       4730.84       4614.97        83.33 o                         
  -6   5   6      16615.90      15703.20       283.21 o                         
  -5   5   6       5845.91       5889.70       101.80 o                         
  -4   5   6        819.69        842.48        34.09 o                         
  -3   5   6       7663.91       7163.82       188.78 o                         
  -2   5   6       4212.52       3851.08       190.80 o                         
  -1   5   6        244.95        299.47        13.43 o                         
   0   5   6       9995.73       9801.28       225.08 o                         
   1   5   6      15933.71      15870.33       424.41 o                         
   2   5   6       4022.05       4142.41        60.35 o                         
   3   5   6       1514.64       1426.13        25.57 o                         
   4   5   6      13766.00      13902.05       298.22 o                         
   5   5   6      15773.58      15605.17       453.29 o                         
   6   5   6          2.11         18.69         6.37 o                         
   7   5   6       3330.06       3295.61        77.36 o                         
   8   5   6       1454.97       1442.17        39.06 o                         
   9   5   6         69.72         67.58        14.54 o                         
 -13   6   6        255.01        219.39        71.11 o                         
 -12   6   6       2478.71       2421.10        79.63 o                         
 -11   6   6       4661.80       4373.76       144.20 o                         
 -10   6   6       1096.25       1049.60        74.77 o                         
  -9   6   6        485.84        517.55        25.85 o                         
  -8   6   6       6498.79       6626.65       126.80 o                         
  -7   6   6       7278.51       7079.32       131.00 o                         
  -6   6   6        276.28        288.94        13.14 o                         
  -5   6   6       9552.31       9370.89       243.38 o                         
  -4   6   6       6130.54       6166.81       106.16 o                         
  -3   6   6         24.37         23.42         6.26 o                         
  -2   6   6       2247.30       2225.42       159.03 o                         
  -1   6   6      13727.62      13735.80       284.83 o                         
   0   6   6       2593.15       2732.41        79.87 o                         
   1   6   6       2336.31       2138.47        36.01 o                         
   2   6   6       8763.84       8612.20       132.30 o                         
   3   6   6       1230.28       1228.93        25.13 o                         
   4   6   6        117.52        106.11        13.67 o                         
   5   6   6       1472.56       1492.95        33.60 o                         
   6   6   6       3126.72       3187.60        82.81 o                         
   7   6   6         38.28         51.59        13.77 o                         
   8   6   6        923.46       1021.71        41.83 o                         
   9   6   6        721.62        626.55        32.05 o                         
 -13   7   6       2080.93       1991.95        78.37 o                         
 -12   7   6       1728.37       1683.99        84.30 o                         
 -11   7   6        745.95        705.00        41.41 o                         
 -10   7   6       4068.31       3966.98       139.14 o                         
  -9   7   6       4781.05       4647.50       120.61 o                         
  -8   7   6        710.16        664.69        17.30 o                         
  -7   7   6       1063.22       1108.08        43.43 o                         
  -6   7   6       2690.50       2716.82        72.75 o                         
  -5   7   6         44.70         53.28         9.10 o                         
  -4   7   6       1539.50       1508.25        28.82 o                         
  -3   7   6       7485.86       7464.34       308.42 o                         
  -2   7   6       1669.21       1717.82        57.97 o                         
  -1   7   6       1387.41       1316.94        99.23 o                         
   0   7   6       5065.30       5083.53        76.81 o                         
   1   7   6       2516.43       2467.26        40.41 o                         
   2   7   6        115.44        100.54        15.36 o                         
   3   7   6         61.47         64.41         7.17 o                         
   4   7   6       2343.94       2261.40       121.14 o                         
   5   7   6         68.53         30.55         9.74 o                         
   6   7   6       2197.76       2329.14        73.36 o                         
   7   7   6       3531.79       3303.73       100.43 o                         
   8   7   6        745.84        726.83        43.67 o                         
 -13   8   6        300.45        278.72        24.92 o                         
 -12   8   6        929.61        807.82       125.90 o                         
 -11   8   6       2810.87       2627.33        81.88 o                         
 -10   8   6       1765.20       1566.03        52.52 o                         
  -9   8   6        520.64        521.78        16.54 o                         
  -8   8   6       1788.22       1882.32        98.03 o                         
  -7   8   6        484.32        515.46        13.53 o                         
  -6   8   6       1572.01       1524.03        88.40 o                         
  -5   8   6       5000.29       5009.41        94.96 o                         
  -4   8   6       2111.14       2255.50        41.04 o                         
  -3   8   6          1.81         11.90         5.25 o                         
  -2   8   6       1123.37       1093.10        26.81 o                         
  -1   8   6        363.28        367.35        11.41 o                         
   0   8   6         46.89         42.12         5.11 o                         
   1   8   6       3791.54       3902.83       137.22 o                         
   2   8   6       1738.22       1746.92        54.98 o                         
   3   8   6       1175.51       1125.24        30.32 o                         
   4   8   6        171.83        191.57        12.34 o                         
   5   8   6       1786.18       1827.46        55.42 o                         
   6   8   6       1319.21       1297.67        63.17 o                         
   7   8   6        221.50        181.43        18.21 o                         
 -12   9   6       1117.36       1074.24       103.13 o                         
 -11   9   6        161.66        150.93        20.72 o                         
 -10   9   6       1587.73       1582.46        58.46 o                         
  -9   9   6       1678.41       1704.21       110.64 o                         
  -8   9   6         35.79         45.02         9.32 o                         
  -7   9   6        188.08        194.23         8.10 o                         
  -6   9   6       2652.24       2664.55        62.45 o                         
  -5   9   6       1752.56       1822.67        46.36 o                         
  -4   9   6        176.59        177.33         8.97 o                         
  -3   9   6       2066.34       2049.56        75.16 o                         
  -2   9   6       2415.56       2314.93       143.09 o                         
  -1   9   6        257.05        292.10        34.09 o                         
   0   9   6       3948.08       3944.02        84.23 o                         
   1   9   6       2315.10       2393.44        55.80 o                         
   2   9   6        123.39        119.44        30.91 o                         
   3   9   6       2449.06       2523.20        69.78 o                         
   4   9   6       1762.71       1755.10        50.94 o                         
   5   9   6        188.73        218.30        19.14 o                         
   6   9   6        325.64        302.89        24.90 o                         
 -12  10   6        417.76        404.96        46.22 o                         
 -11  10   6        844.58        863.68        72.80 o                         
 -10  10   6         31.64         26.14        17.57 o                         
  -9  10   6       2344.51       2379.87        77.59 o                         
  -8  10   6       4414.50       4710.40       138.07 o                         
  -7  10   6       1995.53       2095.56        54.61 o                         
  -6  10   6        376.52        369.47        11.36 o                         
  -5  10   6       1079.94       1165.38        68.75 o                         
  -4  10   6        825.95        886.38        55.37 o                         
  -3  10   6          6.19         13.60         6.57 o                         
  -2  10   6       3194.19       3059.43       353.34 o                         
  -1  10   6       1920.78       1913.64        44.01 o                         
   0  10   6        158.23        190.66        16.63 o                         
   1  10   6       4531.55       4504.59       121.67 o                         
   2  10   6       4166.71       4361.90       106.08 o                         
   3  10   6       1034.18       1079.61        46.41 o                         
   4  10   6         29.50         34.89        13.79 o                         
   5  10   6       1280.68       1259.72        47.26 o                         
 -11  11   6        632.32        624.69        37.74 o                         
 -10  11   6       2046.50       2078.27        82.59 o                         
  -9  11   6       1193.17       1223.30        52.17 o                         
  -8  11   6         13.84         59.61        26.14 o                         
  -7  11   6       2924.21       3055.60       158.74 o                         
  -6  11   6       2501.50       2509.05        71.62 o                         
  -5  11   6          1.07         28.75        27.92 o                         
  -4  11   6       6026.03       6273.43       361.87 o                         
  -3  11   6       6934.49       6844.94       621.32 o                         
  -2  11   6       1131.22       1046.64       104.72 o                         
  -1  11   6        968.26        947.61        38.08 o                         
   0  11   6       5373.96       5617.42       152.00 o                         
   1  11   6       1862.22       1860.62       120.46 o                         
   2  11   6          7.49         -1.78        15.46 o                         
   3  11   6       1656.10       1687.07       109.34 o                         
   4  11   6       2509.50       2537.60       127.49 o                         
 -10  12   6        157.64        209.35        25.83 o                         
  -9  12   6       3868.02       4034.37       220.12 o                         
  -8  12   6       5353.27       5477.68       204.81 o                         
  -7  12   6          2.82          7.11        10.81 o                         
  -6  12   6       4262.71       4344.12       237.26 o                         
  -5  12   6       4817.91       4978.72       172.60 o                         
  -4  12   6       1252.84       1347.91       134.62 o                         
  -3  12   6        104.85        110.25        13.22 o                         
  -2  12   6       2158.00       2243.13       100.58 o                         
  -1  12   6       1694.38       1651.07        73.76 o                         
   0  12   6        197.55        161.53        18.49 o                         
   1  12   6       3470.17       3454.40       102.58 o                         
   2  12   6       4328.78       4518.31       377.22 o                         
  -9  13   6         13.08          0.96        27.35 o                         
  -8  13   6       1885.45       2259.97       126.91 o                         
  -7  13   6       7422.58       7679.28       369.86 o                         
  -6  13   6       1776.04       2044.09       112.28 o                         
  -5  13   6        305.28        343.18        41.41 o                         
  -3  13   6       3235.45       3036.21       421.23 o                         
  -2  13   6          5.41         -6.78        13.56 o                         
  -1  13   6       2418.42       2441.60       134.09 o                         
   0  13   6       3190.97       3270.29       245.30 o                         
   1  13   6        714.33        660.51        31.25 o                         
  -7  14   6        196.53        190.66        39.38 o                         
  -6  14   6       1825.26       1985.64       124.41 o                         
  -5  14   6       1445.64       1497.34        88.88 o                         
  -3  14   6       2663.01       2661.15       222.72 o                         
  -2  14   6       4474.09       4616.51       506.93 o                         
   1 -15   7        986.45       1052.80        55.55 o                         
   2 -15   7       5058.08       5109.80       216.43 o                         
   3 -15   7       1969.64       1735.46       163.79 o                         
   4 -15   7          6.95         22.58        16.34 o                         
   5 -15   7       1073.41        870.82        54.45 o                         
   6 -15   7        963.13        753.56        58.16 o                         
   7 -15   7        114.69         78.75        30.28 o                         
  -1 -14   7         57.45         37.48        27.49 o                         
   0 -14   7       2266.33       2248.22       150.12 o                         
   1 -14   7       1690.55       1828.49       236.20 o                         
   2 -14   7        113.03         87.82        30.81 o                         
   3 -14   7       1397.59       1317.08        73.95 o                         
   4 -14   7       2347.95       2203.33        76.24 o                         
   5 -14   7          7.45         22.10        14.37 o                         
   7 -14   7       2362.21       2267.40       118.20 o                         
   8 -14   7        804.05        765.81        48.50 o                         
   9 -14   7         11.06        -12.42        24.84 o                         
  -3 -13   7         80.74         91.76        25.50 o                         
  -2 -13   7       1775.41       1881.93       199.23 o                         
  -1 -13   7       2083.74       2042.09        77.29 o                         
   0 -13   7        327.81        353.81        72.41 o                         
   1 -13   7        380.00        366.46        34.18 o                         
   2 -13   7       2293.00       2243.85        76.90 o                         
   3 -13   7        508.13        503.01        43.33 o                         
   4 -13   7        525.88        605.82        93.26 o                         
   5 -13   7       2323.08       2057.90       171.98 o                         
   6 -13   7        957.49        882.49        30.35 o                         
   7 -13   7        132.83        112.13        11.75 o                         
   8 -13   7        745.15        816.07        57.44 o                         
   9 -13   7       1335.25       1288.21       185.75 o                         
  10 -13   7         27.18         27.67        20.17 o                         
  -4 -12   7        313.56        365.86        29.18 o                         
  -3 -12   7       1086.50       1298.86        63.24 o                         
  -2 -12   7        597.35        738.94        36.95 o                         
  -1 -12   7        948.67        908.88        61.39 o                         
   0 -12   7        361.10        366.99        31.20 o                         
   1 -12   7        226.36        234.05        18.68 o                         
   2 -12   7        496.66        537.99        19.67 o                         
   3 -12   7       2311.18       2270.95        78.67 o                         
   4 -12   7       2229.74       2188.45        71.49 o                         
   5 -12   7        331.60        349.30        64.13 o                         
   6 -12   7        155.72        187.28        14.13 o                         
   7 -12   7        852.40        796.02        32.81 o                         
   8 -12   7         91.05         71.58        28.79 o                         
   9 -12   7        923.52        888.26        30.22 o                         
  10 -12   7       1172.28       1167.66        57.71 o                         
  11 -12   7         62.81         41.06        32.35 o                         
  -6 -11   7         47.31         40.44        45.35 o                         
  -5 -11   7        431.76        400.23        33.33 o                         
  -4 -11   7        519.87        555.31        53.15 o                         
  -3 -11   7        567.73        601.87        55.42 o                         
  -2 -11   7       5755.64       5777.38       157.97 o                         
  -1 -11   7       1696.53       1845.31        54.57 o                         
   0 -11   7         38.29         30.03        16.37 o                         
   1 -11   7       5602.82       5673.80       130.91 o                         
   2 -11   7       2630.50       2729.10        57.33 o                         
   3 -11   7        457.17        411.45        25.28 o                         
   4 -11   7        725.67        693.18        75.49 o                         
   5 -11   7       1950.29       1830.98       150.36 o                         
   6 -11   7        284.70        251.75        11.45 o                         
   7 -11   7        772.32        737.01        19.89 o                         
   8 -11   7       2957.73       3095.00       153.78 o                         
   9 -11   7       2374.79       2499.90        91.91 o                         
  10 -11   7          5.52         -1.81        13.07 o                         
  11 -11   7       1501.37       1373.92        51.86 o                         
  -7 -10   7       1594.35       1550.10       163.50 o                         
  -6 -10   7        966.62       1148.13        68.50 o                         
  -5 -10   7         54.49         45.46        19.43 o                         
  -4 -10   7       4326.67       4480.08       130.60 o                         
  -3 -10   7       4092.60       4187.39        94.00 o                         
  -2 -10   7        151.47        187.10        13.20 o                         
  -1 -10   7       1560.62       1687.18        49.55 o                         
   0 -10   7       1831.61       1914.55        57.29 o                         
   1 -10   7        284.37        287.89        30.38 o                         
   2 -10   7        652.47        720.39        19.42 o                         
   3 -10   7       3477.86       3339.16       116.80 o                         
   4 -10   7       2668.25       2635.89        65.33 o                         
   5 -10   7        132.68        135.38         9.68 o                         
   6 -10   7       4244.16       4078.53        93.33 o                         
   7 -10   7       3058.21       2985.09        71.89 o                         
   8 -10   7         98.35        118.84         9.41 o                         
   9 -10   7       2205.46       2079.32        87.63 o                         
  10 -10   7       1344.55       1406.73        49.16 o                         
  11 -10   7        153.52        208.03       181.46 o                         
  12 -10   7       1054.27       1105.95        44.27 o                         
  -7  -9   7        379.36        298.70        41.34 o                         
  -6  -9   7       2989.99       3098.71        93.10 o                         
  -5  -9   7       2909.33       3007.81       143.14 o                         
  -4  -9   7        213.35        249.96        49.78 o                         
  -3  -9   7       1353.19       1467.20        46.96 o                         
  -2  -9   7      10682.10      11045.80       352.43 o                         
  -1  -9   7       4413.98       4489.61       240.59 o                         
   0  -9   7        211.76        255.91        16.27 o                         
   1  -9   7       6895.85       7248.24       121.04 o                         
   2  -9   7       4687.17       4681.66        86.70 o                         
   3  -9   7        482.96        465.51        17.33 o                         
   4  -9   7      15207.63      15206.65       328.64 o                         
   5  -9   7      12505.39      12267.15       256.76 o                         
   6  -9   7        904.20        896.85        58.40 o                         
   7  -9   7       1468.68       1398.16        31.30 o                         
   8  -9   7       8813.01       8654.32       164.41 o                         
   9  -9   7       2892.27       2815.49       154.36 o                         
  10  -9   7        267.06        248.72        13.86 o                         
  11  -9   7       2972.54       3181.42        84.75 o                         
  12  -9   7       1806.74       2008.21       100.77 o                         
  -8  -8   7       3162.32       3107.91       190.51 o                         
  -7  -8   7       6666.18       6852.01       178.46 o                         
  -6  -8   7        454.78        527.16        24.93 o                         
  -5  -8   7       1232.09       1224.31        36.85 o                         
  -4  -8   7       2376.52       2602.87       120.80 o                         
  -3  -8   7       2062.19       2179.07        73.81 o                         
  -2  -8   7       2264.97       2285.09       153.49 o                         
  -1  -8   7      15035.49      15646.14       534.47 o                         
   0  -8   7      11864.01      12643.30       785.69 o                         
   1  -8   7        242.75        254.52        21.38 o                         
   2  -8   7       7878.37       7774.88       119.35 o                         
   3  -8   7      24934.28      23488.57      1343.75 o                         
   4  -8   7       6070.92       6124.05        92.17 o                         
   5  -8   7        294.95        332.66        14.25 o                         
   6  -8   7       6304.45       6303.06        99.19 o                         
   7  -8   7       1743.20       1748.59        41.41 o                         
   8  -8   7        360.84        415.16        28.70 o                         
   9  -8   7       3905.38       4134.61        74.76 o                         
  10  -8   7       6160.15       6324.81       172.56 o                         
  11  -8   7        691.33        725.80        34.67 o                         
  12  -8   7        421.32        470.76        32.11 o                         
  -9  -7   7       4186.42       4062.36       161.08 o                         
  -8  -7   7        821.27        879.55        73.18 o                         
  -7  -7   7       2111.24       2123.48        58.03 o                         
  -6  -7   7       8514.96       8687.03       261.63 o                         
  -5  -7   7       1442.63       1413.06        62.49 o                         
  -4  -7   7       1642.01       1674.10        47.57 o                         
  -3  -7   7      14364.60      14610.75       325.88 o                         
  -2  -7   7       9284.01       9717.57       186.33 o                         
  -1  -7   7       2307.02       2603.56        56.91 o                         
   0  -7   7       5094.03       5019.16        99.04 o                         
   1  -7   7      12565.54      12728.82       474.05 o                         
   2  -7   7       1301.77       1384.30        23.06 o                         
   3  -7   7       2722.51       2668.10        41.45 o                         
   4  -7   7      10152.84      10055.10       144.83 o                         
   5  -7   7      16337.50      17065.03      1701.96 o                         
   6  -7   7         29.94         59.57        10.88 o                         
   7  -7   7       8006.52       8366.87       362.97 o                         
   8  -7   7      10689.40      11257.26       185.54 o                         
   9  -7   7       1337.66       1357.65        52.53 o                         
  10  -7   7       1065.14       1021.75        63.02 o                         
  11  -7   7       3307.39       3474.91        97.98 o                         
  12  -7   7        184.01        185.83        44.29 o                         
 -10  -6   7        719.63        652.18        31.07 o                         
  -9  -6   7        487.08        495.17        53.73 o                         
  -8  -6   7       3869.48       3896.35       113.77 o                         
  -7  -6   7       2219.47       2186.64        61.55 o                         
  -6  -6   7       1416.71       1419.78        61.24 o                         
  -5  -6   7       8051.00       8018.45       222.96 o                         
  -4  -6   7       8709.71       8793.86       209.85 o                         
  -3  -6   7         29.50         50.50        12.04 o                         
  -2  -6   7       9209.47       9591.92       321.33 o                         
  -1  -6   7       8365.82       8768.06       486.71 o                         
   0  -6   7       5823.65       5990.78       339.24 o                         
   1  -6   7       4434.41       4993.01       140.63 o                         
   2  -6   7      13114.67      12972.31       188.49 o                         
   3  -6   7       7303.45       7277.90       110.62 o                         
   4  -6   7        960.39       1007.08        24.51 o                         
   5  -6   7       8570.36       8798.49       565.47 o                         
   6  -6   7       6624.05       6639.70       216.37 o                         
   7  -6   7       1287.36       1345.70        42.18 o                         
   8  -6   7        399.25        489.84        16.00 o                         
   9  -6   7       1913.25       2018.88        50.17 o                         
  10  -6   7       1597.82       1646.21        41.47 o                         
  11  -6   7          2.45         -6.55        13.11 o                         
  12  -6   7        727.18        772.72        39.29 o                         
 -10  -5   7       1984.79       1964.28        71.65 o                         
  -9  -5   7       1178.76       1118.78        38.98 o                         
  -8  -5   7        219.88        313.15        18.94 o                         
  -7  -5   7       6900.59       7010.65       250.46 o                         
  -6  -5   7      12574.93      12261.46       362.79 o                         
  -5  -5   7       2394.46       2519.29        73.18 o                         
  -4  -5   7       1912.35       1995.33       110.69 o                         
  -3  -5   7       5856.00       5856.26       184.93 o                         
  -2  -5   7       2552.66       2558.49        97.50 o                         
  -1  -5   7        329.92        346.43        21.33 o                         
   0  -5   7      12572.10      13720.70       733.50 o                         
   1  -5   7       5448.06       5801.40       144.25 o                         
   2  -5   7       1155.27       1109.65        17.53 o                         
   3  -5   7      19631.38      18685.73       272.83 o                         
   4  -5   7      12480.58      12411.43       187.66 o                         
   5  -5   7       3105.84       3067.08        59.80 o                         
   6  -5   7        358.42        431.88        10.98 o                         
   7  -5   7       2164.35       2263.58        70.53 o                         
   8  -5   7        875.82        896.43        62.83 o                         
   9  -5   7         55.28         72.05        14.83 o                         
  10  -5   7       2070.03       2242.73       109.68 o                         
  11  -5   7       2298.17       2401.13       189.79 o                         
  12  -5   7         74.21         83.40        23.50 o                         
 -11  -4   7       1699.89       1645.42        66.58 o                         
 -10  -4   7         78.49         90.45        16.12 o                         
  -9  -4   7        545.52        608.46        36.54 o                         
  -8  -4   7       2621.41       2656.80       106.21 o                         
  -7  -4   7       4277.61       4318.91       219.64 o                         
  -6  -4   7        116.60        104.32        41.45 o                         
  -5  -4   7       1862.61       1899.96        64.66 o                         
  -4  -4   7       4408.83       4889.69       269.33 o                         
  -3  -4   7         87.29        108.55         6.15 o                         
  -2  -4   7      14907.68      15460.58       778.76 o                         
  -1  -4   7       5336.61       5224.92       450.60 o                         
   0  -4   7         47.64         70.20        12.42 o                         
   1  -4   7       1415.75       1610.76        28.02 o                         
   2  -4   7       2601.00       2211.47        37.81 o                         
   3  -4   7        471.82        540.26        10.88 o                         
   4  -4   7        231.40        282.90        15.26 o                         
   5  -4   7       2025.46       2017.64        28.67 o                         
   6  -4   7       4685.92       4870.25        99.23 o                         
   7  -4   7        113.62        131.75         7.97 o                         
   8  -4   7       3545.55       3536.00        98.46 o                         
   9  -4   7       5321.16       5461.69       113.83 o                         
  10  -4   7       3405.91       3558.63        85.65 o                         
  11  -4   7        475.11        532.81        22.63 o                         
  12  -4   7       1731.11       1577.76        52.98 o                         
 -11  -3   7        194.14        234.84        50.84 o                         
 -10  -3   7       1027.26       1026.73        38.57 o                         
  -9  -3   7       1038.02       1069.58        35.69 o                         
  -8  -3   7        214.24        223.17        23.25 o                         
  -7  -3   7       2421.48       2647.16        81.94 o                         
  -6  -3   7       3356.47       3437.48        76.69 o                         
  -5  -3   7       2572.72       2778.97        55.66 o                         
  -4  -3   7       1393.54       1517.02        26.33 o                         
  -3  -3   7       9323.03       9866.50       154.74 o                         
  -2  -3   7       3659.55       3918.58       142.75 o                         
  -1  -3   7        639.30        953.02        48.19 o                         
   0  -3   7      10815.79      12083.42       338.47 o                         
   1  -3   7      20758.99      20808.77      1027.10 o                         
   2  -3   7        649.29        710.97        12.71 o                         
   3  -3   7       1857.32       1714.62        87.87 o                         
   4  -3   7       4647.96       4405.65        74.14 o                         
   5  -3   7        996.09       1032.33        82.67 o                         
   6  -3   7       2789.67       2805.02        94.70 o                         
   7  -3   7       6608.48       6631.94       295.91 o                         
   8  -3   7        624.39        687.70        20.46 o                         
   9  -3   7         12.03         29.01        26.14 o                         
  10  -3   7       2466.83       2737.61        58.92 o                         
  11  -3   7        674.91        711.52        29.31 o                         
  12  -3   7          1.09         -7.86        16.80 o                         
 -12  -2   7       1230.48       1133.65        72.89 o                         
 -11  -2   7       4301.58       4273.68       130.58 o                         
 -10  -2   7        933.35        982.80        34.44 o                         
  -9  -2   7         80.94        100.47        14.41 o                         
  -8  -2   7       3567.34       3762.62       269.14 o                         
  -7  -2   7        649.64        642.45        40.01 o                         
  -6  -2   7       1848.82       1818.66        40.92 o                         
  -5  -2   7       9612.44       9946.60       156.84 o                         
  -4  -2   7       6021.77       6039.48        89.10 o                         
  -3  -2   7       1067.64       1142.81        24.22 o                         
  -2  -2   7        588.53        623.01        11.45 o                         
  -1  -2   7       6563.68       6206.19       234.86 o                         
   0  -2   7         41.73         75.47         3.59 o                         
   1  -2   7        307.04        305.56        29.47 o                         
   2  -2   7       3560.54       3212.29       134.81 o                         
   3  -2   7       3609.19       3652.27       141.55 o                         
   4  -2   7       3265.52       3009.72        58.69 o                         
   5  -2   7       4863.09       4840.45       143.76 o                         
   6  -2   7       6225.99       6470.92       149.11 o                         
   7  -2   7         63.73         65.09         9.18 o                         
   8  -2   7       4505.17       4608.54        88.93 o                         
   9  -2   7       4150.32       4072.56        90.08 o                         
  10  -2   7         11.28          4.54        12.29 o                         
  11  -2   7        547.88        568.16        23.23 o                         
  12  -2   7       2362.76       2246.56        75.64 o                         
 -12  -1   7        190.47        212.21        63.65 o                         
 -11  -1   7       1077.96       1048.89        40.47 o                         
 -10  -1   7       5328.60       5407.03       142.52 o                         
  -9  -1   7       1869.80       1866.60       108.76 o                         
  -8  -1   7        464.13        505.33        28.84 o                         
  -7  -1   7       3533.64       3312.84        68.60 o                         
  -6  -1   7      10959.23      11889.41       222.14 o                         
  -5  -1   7       2675.34       2783.42        45.09 o                         
  -4  -1   7        115.12        154.61         7.11 o                         
  -3  -1   7       7932.35       8014.51       123.33 o                         
  -2  -1   7       4227.32       4379.61       145.30 o                         
  -1  -1   7      12102.86      12147.12       222.33 o                         
   0  -1   7      10786.70      10065.43       164.54 o                         
   1  -1   7      13572.62      12359.06       448.38 o                         
   2  -1   7        125.53        158.41        11.99 o                         
   3  -1   7      20606.84      19974.91       759.02 o                         
   4  -1   7       5905.98       5704.45       255.08 o                         
   5  -1   7        265.65        324.99        25.52 o                         
   6  -1   7       3710.92       3662.26        60.44 o                         
   7  -1   7       6071.50       6186.75       110.48 o                         
   8  -1   7        131.68        171.73        13.49 o                         
   9  -1   7       2337.29       2420.22        54.96 o                         
  10  -1   7       4431.72       4747.33       167.21 o                         
  11  -1   7       2394.84       2439.64        62.19 o                         
  12  -1   7          1.69         16.36        16.94 o                         
 -12   0   7       2244.58       2216.35       144.78 o                         
 -11   0   7       3263.90       3245.60       119.31 o                         
 -10   0   7         77.43        123.62        17.97 o                         
  -9   0   7       3674.24       3606.47        87.45 o                         
  -8   0   7       5886.13       6053.73       173.21 o                         
  -7   0   7        160.07        195.22         9.55 o                         
  -6   0   7       2470.75       2540.42        49.58 o                         
  -5   0   7       9733.49       9421.59       161.88 o                         
  -4   0   7        138.96        113.37         6.77 o                         
  -3   0   7       3408.47       3179.48       162.83 o                         
  -2   0   7      18487.02      17111.78       770.38 o                         
  -1   0   7       9076.50       8621.59       129.86 o                         
   0   0   7         84.69         92.95         3.90 o                         
   1   0   7       6326.83       5986.16        95.95 o                         
   2   0   7      16232.72      15610.18       430.14 o                         
   3   0   7        887.86        944.98        18.05 o                         
   4   0   7       6593.05       6506.64       134.38 o                         
   5   0   7      12925.04      12862.38       245.54 o                         
   6   0   7       4711.35       4607.76        62.33 o                         
   7   0   7       1107.65       1084.33        54.98 o                         
   8   0   7       4367.73       4617.88       101.11 o                         
   9   0   7       4179.62       4180.24        77.07 o                         
  10   0   7         50.48         40.26        14.72 o                         
  11   0   7       1246.96       1214.64        38.29 o                         
 -13   1   7       1336.54       1215.10        53.71 o                         
 -12   1   7         49.44         34.81        14.40 o                         
 -11   1   7       2899.04       2935.83       173.66 o                         
 -10   1   7       4756.37       4653.68       115.96 o                         
  -9   1   7       3804.10       3848.04       245.98 o                         
  -8   1   7        665.67        684.98        50.75 o                         
  -7   1   7       8112.60       8080.29       140.69 o                         
  -6   1   7       3264.87       3276.47        72.80 o                         
  -5   1   7       2465.95       2425.58        43.95 o                         
  -4   1   7      18338.85      17243.43       775.92 o                         
  -3   1   7      15676.96      14652.01       889.16 o                         
  -2   1   7       3844.90       4167.36        79.82 o                         
  -1   1   7       7956.05       7308.54       192.97 o                         
   0   1   7      39663.94      36739.04       533.42 o                         
   1   1   7       2667.41       2575.94        48.82 o                         
   2   1   7       2304.60       2342.50        29.50 o                         
   3   1   7      19614.87      20003.48       436.11 o                         
   4   1   7      14211.51      14314.65       188.91 o                         
   5   1   7        701.54        635.78        11.84 o                         
   6   1   7      12052.05      12045.08       151.21 o                         
   7   1   7       6968.46       6746.59       248.67 o                         
   8   1   7       1461.08       1391.15        59.17 o                         
   9   1   7       2384.27       2600.89        56.76 o                         
  10   1   7       2769.67       2722.16        75.42 o                         
  11   1   7        560.82        501.06        26.20 o                         
 -13   2   7       1252.95       1162.96        61.10 o                         
 -12   2   7       1853.47       1894.84        96.77 o                         
 -11   2   7         61.78         57.11        15.50 o                         
 -10   2   7       1988.60       2079.45       108.81 o                         
  -9   2   7       5487.82       5212.14       105.25 o                         
  -8   2   7       1072.52       1038.50        52.48 o                         
  -7   2   7       2085.52       2158.37        57.63 o                         
  -6   2   7      13207.43      12052.40       296.43 o                         
  -5   2   7      10011.09       9156.04       336.44 o                         
  -4   2   7        726.00        620.59        19.35 o                         
  -3   2   7       3399.36       3392.51        58.79 o                         
  -2   2   7      24823.68      24486.90      1145.97 o                         
  -1   2   7       5770.97       5571.16       208.23 o                         
   0   2   7      13829.04      13394.24       174.72 o                         
   1   2   7      19678.80      19254.03       264.63 o                         
   2   2   7      11169.88      10860.20       154.97 o                         
   3   2   7        830.35        850.98        22.77 o                         
   4   2   7      12731.79      12913.23       167.52 o                         
   5   2   7      13736.53      13781.03       241.40 o                         
   6   2   7       1857.39       1748.01        27.33 o                         
   7   2   7         49.81         52.79         5.56 o                         
   8   2   7       3630.38       3909.61        89.46 o                         
   9   2   7       1077.77       1054.03        27.53 o                         
  10   2   7        187.84        245.00        20.66 o                         
  11   2   7       2643.69       2635.66        85.48 o                         
 -13   3   7        276.47        264.06       100.43 o                         
 -12   3   7       1465.11       1615.00        54.76 o                         
 -11   3   7       5629.99       5805.39       178.81 o                         
 -10   3   7       3471.08       3317.41       178.53 o                         
  -9   3   7          2.35         10.53         8.30 o                         
  -8   3   7       5897.48       5853.32       179.15 o                         
  -7   3   7       7347.52       7070.31       123.58 o                         
  -6   3   7        467.93        485.48        33.80 o                         
  -5   3   7      17568.31      17145.00       651.03 o                         
  -4   3   7      43586.60      42503.32      1520.11 o                         
  -3   3   7       7181.31       7264.78       250.41 o                         
  -2   3   7       3998.44       4031.79       235.14 o                         
  -1   3   7      27687.02      26178.71       919.25 o                         
   0   3   7      20951.31      21357.42       440.63 o                         
   1   3   7       6023.43       6650.32        88.60 o                         
   2   3   7       2152.38       2082.17        71.40 o                         
   3   3   7       7106.56       7062.71       139.05 o                         
   4   3   7       2813.32       2836.76        61.48 o                         
   5   3   7       1247.69       1335.52        21.86 o                         
   6   3   7       7412.03       7334.54       130.08 o                         
   7   3   7       3804.78       3874.50       108.62 o                         
   8   3   7         13.11          6.26        10.33 o                         
   9   3   7       1230.15       1353.37        79.49 o                         
  10   3   7       1686.60       1708.24        57.86 o                         
 -13   4   7       2856.55       2901.61       116.47 o                         
 -12   4   7       2442.52       2333.06        71.55 o                         
 -11   4   7        230.91        288.00        36.93 o                         
 -10   4   7       4247.74       4258.11       156.62 o                         
  -9   4   7       7226.53       6972.34       142.78 o                         
  -8   4   7        730.32        769.09        35.77 o                         
  -7   4   7       2476.35       2258.28        45.32 o                         
  -6   4   7       6180.24       5839.12       115.64 o                         
  -5   4   7       2225.58       2014.97        86.18 o                         
  -4   4   7          0.26         11.76         7.66 o                         
  -3   4   7       3184.01       2886.08       113.00 o                         
  -2   4   7       6599.39       5894.77       375.01 o                         
  -1   4   7        197.52        192.93        13.05 o                         
   0   4   7       1893.90       1760.68        43.09 o                         
   1   4   7       5223.81       4784.79        67.83 o                         
   2   4   7       2432.64       2490.70        52.96 o                         
   3   4   7        770.31        822.45        14.20 o                         
   4   4   7       2985.88       2871.85        42.78 o                         
   5   4   7       5847.19       5866.96        87.73 o                         
   6   4   7         18.81         33.44        10.50 o                         
   7   4   7       1277.05       1342.14        35.48 o                         
   8   4   7       1934.16       1990.54        55.19 o                         
   9   4   7        533.46        508.13        21.16 o                         
  10   4   7        106.38         69.14        20.13 o                         
 -13   5   7        778.04        828.92        45.03 o                         
 -12   5   7       1577.30       1548.18        65.96 o                         
 -11   5   7       3879.85       4017.90       112.52 o                         
 -10   5   7        798.57        750.71        31.78 o                         
  -9   5   7        122.58        124.17        34.67 o                         
  -8   5   7       1879.67       1891.52        40.75 o                         
  -7   5   7       3996.19       4207.26       112.61 o                         
  -6   5   7        400.20        408.72        10.62 o                         
  -5   5   7       4591.70       4533.00       110.40 o                         
  -4   5   7      12170.71      11779.17       245.78 o                         
  -3   5   7       5256.65       5268.26        90.87 o                         
  -2   5   7        276.18        259.43         9.97 o                         
  -1   5   7       5155.89       5323.39        74.79 o                         
   0   5   7       2686.47       2666.71        39.22 o                         
   1   5   7        365.41        408.91         9.22 o                         
   2   5   7       2987.26       2942.61        44.15 o                         
   3   5   7       4192.13       4283.61        64.61 o                         
   4   5   7        857.90        943.25        18.95 o                         
   5   5   7       2381.67       2542.76        48.55 o                         
   6   5   7       3398.23       3369.56        66.04 o                         
   7   5   7       1340.53       1276.88        42.99 o                         
   8   5   7        234.22        220.40        13.99 o                         
   9   5   7       1122.75       1081.00        45.40 o                         
 -13   6   7        732.99        677.22        76.50 o                         
 -12   6   7       1118.70       1096.74        46.00 o                         
 -11   6   7         16.69         24.49        21.76 o                         
 -10   6   7       1976.46       1876.38       196.00 o                         
  -9   6   7       4856.41       4844.37       105.37 o                         
  -8   6   7       2532.25       2577.98        72.36 o                         
  -7   6   7        681.34        653.42        24.55 o                         
  -6   6   7       6654.88       6585.64       116.87 o                         
  -5   6   7       1539.77       1562.30        60.09 o                         
  -4   6   7        201.41        221.44         9.09 o                         
  -3   6   7        229.54        252.67        18.58 o                         
  -2   6   7       1229.86       1089.34        88.30 o                         
  -1   6   7        206.54        215.64         6.34 o                         
   0   6   7       4765.82       4655.72       104.14 o                         
   1   6   7       5406.67       5301.71       225.71 o                         
   2   6   7       1877.08       1836.72        63.12 o                         
   3   6   7        223.58        220.44         8.04 o                         
   4   6   7       2468.16       2523.05        48.74 o                         
   5   6   7       1075.68       1035.93        27.23 o                         
   6   6   7        103.07        114.62        15.50 o                         
   7   6   7       2916.85       3118.37        74.99 o                         
   8   6   7       1140.53       1029.46        41.16 o                         
 -13   7   7        422.73        373.04        35.44 o                         
 -12   7   7        503.43        520.28        62.06 o                         
 -11   7   7       2823.74       2586.98       183.92 o                         
 -10   7   7       3579.38       3265.88       245.59 o                         
  -9   7   7         62.70         49.83        15.89 o                         
  -8   7   7       1033.48       1069.79        24.41 o                         
  -7   7   7       2731.10       2700.61        51.85 o                         
  -6   7   7        376.56        388.89        12.52 o                         
  -5   7   7       2796.45       2757.76        52.19 o                         
  -4   7   7        926.64        919.06        23.50 o                         
  -3   7   7       1032.25       1000.90        62.78 o                         
  -2   7   7       1332.60       1231.33        20.45 o                         
  -1   7   7       1967.75       1926.85        90.42 o                         
   0   7   7        761.41        773.65        14.90 o                         
   1   7   7        769.15        738.77        14.55 o                         
   2   7   7       3806.66       3686.47        70.03 o                         
   3   7   7       1370.83       1271.64        65.19 o                         
   4   7   7        538.11        546.94        47.95 o                         
   5   7   7       4524.61       4463.54       196.68 o                         
   6   7   7       4580.31       4569.65       108.80 o                         
   7   7   7        144.65        160.12        21.55 o                         
   8   7   7       1395.63       1313.40        53.40 o                         
 -12   8   7       2223.29       2011.96       176.17 o                         
 -11   8   7         24.86          0.07        19.16 o                         
 -10   8   7       2783.37       2696.92        79.76 o                         
  -9   8   7       2709.97       2782.65        61.06 o                         
  -8   8   7        108.18        107.65         6.12 o                         
  -7   8   7       1836.90       1837.58        38.27 o                         
  -6   8   7       2119.71       2161.04        60.47 o                         
  -5   8   7        140.29        152.43        13.72 o                         
  -4   8   7       1929.52       1972.78        40.79 o                         
  -3   8   7       4925.12       4674.21       316.70 o                         
  -2   8   7       2888.65       2895.32       105.63 o                         
  -1   8   7         49.31         49.62        11.89 o                         
   0   8   7       5498.73       5655.78       101.99 o                         
   1   8   7       4305.25       4264.15        77.73 o                         
   2   8   7        324.27        316.31        13.00 o                         
   3   8   7       2683.37       2574.05        93.84 o                         
   4   8   7       2976.51       2905.88       125.28 o                         
   5   8   7        105.13        121.68        23.45 o                         
   6   8   7        432.43        475.63        25.76 o                         
   7   8   7       2913.52       2705.24       104.45 o                         
 -12   9   7        664.48        645.91        91.19 o                         
 -11   9   7       1325.48       1322.57        55.52 o                         
 -10   9   7          4.50         40.28        17.53 o                         
  -9   9   7       1351.21       1376.45        50.39 o                         
  -8   9   7       3693.38       3811.23        95.58 o                         
  -7   9   7       4066.64       4096.58        81.42 o                         
  -6   9   7         35.82         38.45         8.67 o                         
  -5   9   7       5358.73       5319.42       220.65 o                         
  -4   9   7       2580.02       2610.19       132.26 o                         
  -3   9   7        147.07        150.98        41.50 o                         
  -2   9   7       3913.63       3771.80       336.93 o                         
  -1   9   7       3860.18       3882.98       283.63 o                         
   0   9   7         55.24         61.74         8.28 o                         
   1   9   7       4940.53       4997.71       120.22 o                         
   2   9   7       4794.83       4860.58       120.57 o                         
   3   9   7       1274.42       1405.43        45.64 o                         
   4   9   7        125.64        124.27        37.65 o                         
   5   9   7       2076.24       2176.31       151.08 o                         
   6   9   7       1085.25       1076.93        48.10 o                         
 -12  10   7         45.71         29.27        38.42 o                         
 -11  10   7        924.88        915.70        89.21 o                         
 -10  10   7       3296.71       3302.66       109.49 o                         
  -9  10   7       1692.41       1653.20        59.59 o                         
  -8  10   7         79.17         92.03        16.75 o                         
  -7  10   7       2823.31       2996.52        82.76 o                         
  -6  10   7       2861.45       2903.24       156.57 o                         
  -5  10   7         44.08         48.53         6.09 o                         
  -4  10   7       4507.62       4828.38       180.50 o                         
  -3  10   7       5350.78       5488.54       351.47 o                         
  -2  10   7        378.88        376.64        20.85 o                         
  -1  10   7       2415.65       2356.93        62.06 o                         
   0  10   7      10235.37      10316.63       356.23 o                         
   1  10   7       3830.07       3918.69        98.45 o                         
   2  10   7         20.67         11.34        13.02 o                         
   3  10   7       2216.41       2260.00        63.06 o                         
   4  10   7        938.94        864.68        37.27 o                         
   5  10   7         41.43         58.07        27.35 o                         
 -11  11   7       1198.46       1175.54        56.37 o                         
 -10  11   7        228.55        216.28        24.07 o                         
  -9  11   7       3744.40       3860.15       143.06 o                         
  -8  11   7       5423.18       5350.15       182.92 o                         
  -7  11   7        604.52        604.36        34.57 o                         
  -6  11   7       2391.87       2378.94       126.96 o                         
  -5  11   7       7277.79       7708.14       484.30 o                         
  -4  11   7       2457.63       2442.77       182.04 o                         
  -3  11   7       1093.18        977.29        27.92 o                         
  -2  11   7       4429.29       4313.62       102.25 o                         
  -1  11   7       5022.40       4999.87       210.25 o                         
   0  11   7        280.11        240.58        21.67 o                         
   1  11   7       1125.95       1276.45        39.38 o                         
   2  11   7       3927.72       4129.59       220.94 o                         
   3  11   7        292.51        314.59        29.47 o                         
   4  11   7        445.99        472.55        83.29 o                         
 -10  12   7       2404.47       2233.45       152.53 o                         
  -9  12   7         15.88         43.17        27.44 o                         
  -8  12   7       1490.37       1649.46        64.07 o                         
  -7  12   7       4195.30       4231.67       338.66 o                         
  -6  12   7       1344.35       1447.36        68.46 o                         
  -5  12   7        188.61        192.39        15.50 o                         
  -4  12   7       3237.93       3181.30       338.66 o                         
  -3  12   7       4031.48       3975.30       408.04 o                         
  -2  12   7        143.78        141.51        37.55 o                         
  -1  12   7        693.01        729.41        84.64 o                         
   0  12   7       2318.51       2455.55       222.48 o                         
   1  12   7        632.66        622.48       134.04 o                         
   2  12   7        498.01        458.37        73.09 o                         
  -9  13   7       3488.01       3356.45       219.35 o                         
  -8  13   7       3029.16       2818.95       161.48 o                         
  -7  13   7        223.88        291.28        47.66 o                         
  -6  13   7       2094.66       2268.83       121.23 o                         
  -5  13   7       2850.26       2976.00       148.96 o                         
  -3  13   7       1483.63       1548.29       128.65 o                         
  -2  13   7       1886.23       1872.66       187.00 o                         
  -1  13   7        825.79        748.68        65.29 o                         
   0  13   7        559.38        577.01        93.64 o                         
  -7  14   7       1708.24       1688.00       132.59 o                         
  -6  14   7        217.92        221.86        36.98 o                         
  -5  14   7        566.44        532.98        48.72 o                         
  -3  14   7       1264.53       1246.29       229.95 o                         
   1 -15   8       2351.63       2163.90       101.81 o                         
   2 -15   8        104.63         85.74        26.44 o                         
   3 -15   8        566.33        511.30        37.13 o                         
   4 -15   8       1393.41       1210.12       118.39 o                         
   5 -15   8        219.12        169.79        19.68 o                         
   6 -15   8       1056.44        946.32       128.02 o                         
   7 -15   8       2078.13       1769.09       146.70 o                         
  -1 -14   8       1735.96       1793.79        86.30 o                         
   0 -14   8        168.86        189.79        40.15 o                         
   1 -14   8         47.18        -23.21        46.41 o                         
   2 -14   8       1553.22       1497.34        96.10 o                         
   3 -14   8       1124.48       1041.80        62.88 o                         
   4 -14   8        147.77        161.44        52.00 o                         
   5 -14   8       2106.27       1836.96       158.40 o                         
   6 -14   8        767.21        662.29       139.19 o                         
   7 -14   8        185.99        222.09        52.48 o                         
   8 -14   8       2244.66       2019.84       125.93 o                         
   9 -14   8       1584.10       1264.60       112.57 o                         
  -3 -13   8       2883.09       2915.46       130.26 o                         
  -2 -13   8       2702.35       2818.95       161.48 o                         
  -1 -13   8         38.52         41.85        18.99 o                         
   0 -13   8       1134.61       1265.54        93.88 o                         
   1 -13   8       1102.56       1155.88        54.93 o                         
   2 -13   8        985.37        979.00        48.53 o                         
   3 -13   8       4588.34       4166.72       232.55 o                         
   4 -13   8       2614.72       2674.59        90.44 o                         
   5 -13   8          4.36        -10.78        21.57 o                         
   6 -13   8        484.44        491.24        22.45 o                         
   7 -13   8       3418.29       3364.79       261.10 o                         
   8 -13   8        841.98        824.28        70.10 o                         
   9 -13   8        352.82        374.58        27.04 o                         
  10 -13   8        597.15        519.33        42.72 o                         
  -4 -12   8        602.78        468.96        35.45 o                         
  -3 -12   8         57.83         89.57        21.85 o                         
  -2 -12   8       1915.68       1869.81        70.25 o                         
  -1 -12   8        340.89        363.11        24.57 o                         
   0 -12   8        158.92        162.62        17.28 o                         
   1 -12   8       2511.42       2778.12       284.54 o                         
   2 -12   8       4686.73       4823.44       119.06 o                         
   3 -12   8        590.11        513.52        33.56 o                         
   4 -12   8        123.21        188.57        23.16 o                         
   5 -12   8       3016.71       2787.26        89.53 o                         
   6 -12   8       1704.92       1580.52       202.02 o                         
   7 -12   8        237.82        298.83        52.62 o                         
   8 -12   8       4121.25       4096.78       136.40 o                         
   9 -12   8       1696.93       1895.67       247.18 o                         
  10 -12   8        128.19        147.86        41.55 o                         
  11 -12   8       1856.87       1878.68       324.07 o                         
  -5 -11   8         63.62         17.88        28.74 o                         
  -4 -11   8       2580.23       2630.43        86.46 o                         
  -3 -11   8       1519.56       1673.55        91.91 o                         
  -2 -11   8         11.15         -8.53        17.06 o                         
  -1 -11   8       3795.07       4082.76       200.19 o                         
   0 -11   8       6431.82       6681.77       405.68 o                         
   1 -11   8       1530.15       1528.06        40.21 o                         
   2 -11   8        836.91        908.00        23.79 o                         
   3 -11   8       4789.13       4532.50       374.62 o                         
   4 -11   8       2987.07       2882.42       158.21 o                         
   5 -11   8         76.61         83.20        10.52 o                         
   6 -11   8       1177.86       1148.70        55.51 o                         
   7 -11   8       3906.96       3866.25       113.24 o                         
   8 -11   8        348.91        338.38        37.79 o                         
   9 -11   8       2827.84       2688.63       206.59 o                         
  10 -11   8       2475.76       2519.64       319.59 o                         
  11 -11   8        610.74        519.26        43.24 o                         
  -6 -10   8       2277.63       2395.66        94.38 o                         
  -5 -10   8       2843.63       2814.62        99.77 o                         
  -4 -10   8         20.60          2.28        16.62 o                         
  -3 -10   8       2157.94       2300.61        61.65 o                         
  -2 -10   8       9286.19       9778.25       346.41 o                         
  -1 -10   8       2861.40       2902.43        80.94 o                         
   0 -10   8        391.21        450.61        61.00 o                         
   1 -10   8       3098.23       3181.81        81.22 o                         
   2 -10   8       4617.13       4676.13       109.25 o                         
   3 -10   8         10.38         13.76        12.04 o                         
   4 -10   8       7241.56       7040.26       153.25 o                         
   5 -10   8       3908.48       3983.78       149.64 o                         
   6 -10   8        623.64        611.27        16.73 o                         
   7 -10   8        493.58        463.23        18.20 o                         
   8 -10   8       6152.27       6203.42       140.64 o                         
   9 -10   8       3016.22       2993.41       117.43 o                         
  10 -10   8          5.83         21.21        19.37 o                         
  11 -10   8        877.01        813.75        35.62 o                         
  12 -10   8        784.12        791.30       102.98 o                         
  -7  -9   8       4400.17       4277.07       187.59 o                         
  -6  -9   8        871.68        818.92        32.39 o                         
  -5  -9   8       1234.61       1199.49       100.34 o                         
  -4  -9   8       4360.44       4509.99       112.34 o                         
  -3  -9   8       4815.90       4945.68       143.27 o                         
  -2  -9   8       2468.35       2588.31        79.04 o                         
  -1  -9   8       3971.87       4131.17       132.02 o                         
   0  -9   8       1661.63       1790.26        42.92 o                         
   1  -9   8       1271.73       1280.59        42.18 o                         
   2  -9   8      12813.62      13188.78       212.35 o                         
   3  -9   8      19154.60      19097.46       491.47 o                         
   4  -9   8       3751.68       3688.78        65.82 o                         
   5  -9   8         33.85         48.26         7.17 o                         
   6  -9   8        991.69        982.55        29.03 o                         
   7  -9   8       1956.54       1985.39        43.46 o                         
   8  -9   8        113.22        117.51         7.40 o                         
   9  -9   8       3080.07       3102.59        77.78 o                         
  10  -9   8       3765.48       3769.90       165.38 o                         
  11  -9   8        210.18        199.45        17.56 o                         
  12  -9   8        540.00        617.86        58.88 o                         
  -8  -8   8        117.55        141.68        17.75 o                         
  -7  -8   8       1067.06       1099.54        52.00 o                         
  -6  -8   8       3965.94       3964.82       104.70 o                         
  -5  -8   8       3688.59       3794.20        99.53 o                         
  -4  -8   8         42.57         25.04        35.10 o                         
  -3  -8   8      11154.25      12135.68       294.87 o                         
  -2  -8   8       4150.25       4324.72       176.31 o                         
  -1  -8   8        416.16        524.06        54.45 o                         
   0  -8   8       1734.40       1827.27        49.11 o                         
   1  -8   8       6687.06       7055.82       389.31 o                         
   2  -8   8       6934.48       6764.85       112.12 o                         
   3  -8   8        793.58        832.68        16.18 o                         
   4  -8   8      12619.28      12534.10       193.53 o                         
   5  -8   8       7969.10       8051.92       727.63 o                         
   6  -8   8         41.10         52.72        23.06 o                         
   7  -8   8       1650.52       1745.11        62.30 o                         
   8  -8   8       5641.53       5845.26       154.69 o                         
   9  -8   8       1468.70       1536.99        34.99 o                         
  10  -8   8        789.79        784.31        28.72 o                         
  11  -8   8       1947.90       2049.79        58.02 o                         
  12  -8   8        977.64       1037.61        47.08 o                         
  -9  -7   8         62.72         55.21        17.38 o                         
  -8  -7   8       2805.38       2814.66        91.19 o                         
  -7  -7   8       3259.41       3342.86        89.65 o                         
  -6  -7   8        366.34        415.46        22.77 o                         
  -5  -7   8       1704.41       1797.97        71.45 o                         
  -4  -7   8        592.94        535.64        22.70 o                         
  -3  -7   8        301.19        353.59        49.49 o                         
  -2  -7   8       3097.17       3240.59       228.60 o                         
  -1  -7   8      19077.96      19669.56      1008.42 o                         
   0  -7   8      10504.00      11108.41       636.63 o                         
   1  -7   8         13.27         37.81         8.62 o                         
   2  -7   8       3620.10       3601.57        54.57 o                         
   3  -7   8      13769.52      13600.27       368.12 o                         
   4  -7   8       1631.98       1629.37        46.51 o                         
   5  -7   8       5105.90       5170.45       199.23 o                         
   6  -7   8       6452.99       6653.33       112.38 o                         
   7  -7   8       2601.90       2693.35       105.20 o                         
   8  -7   8        224.27        254.83        38.76 o                         
   9  -7   8       4283.43       4467.54        98.23 o                         
  10  -7   8       5237.01       5358.09       107.93 o                         
  11  -7   8        521.49        545.97        37.75 o                         
  12  -7   8        210.12        191.58        17.60 o                         
 -10  -6   8        344.07        280.52        33.17 o                         
  -9  -6   8        469.65        488.46        29.49 o                         
  -8  -6   8        172.25        193.20        18.97 o                         
  -7  -6   8       2376.29       2512.36        63.26 o                         
  -6  -6   8       6396.84       6636.60       206.38 o                         
  -5  -6   8        642.92        663.18        31.13 o                         
  -4  -6   8         14.93         62.09        10.25 o                         
  -3  -6   8       6579.87       6825.52       347.28 o                         
  -2  -6   8       6631.84       6943.56       384.20 o                         
  -1  -6   8       1508.33       1568.63        81.37 o                         
   0  -6   8       3135.80       3479.68       139.33 o                         
   1  -6   8       2830.66       2704.69       103.47 o                         
   2  -6   8       2463.48       2708.06        58.06 o                         
   3  -6   8       2167.02       2148.40        31.09 o                         
   4  -6   8      27784.09      26958.14       414.58 o                         
   5  -6   8       9385.75       9695.80       154.54 o                         
   6  -6   8         67.08         89.22         8.04 o                         
   7  -6   8       5621.30       5473.89       123.64 o                         
   8  -6   8       4487.52       4501.98       180.98 o                         
   9  -6   8        776.85        746.79        68.32 o                         
  10  -6   8        782.71        835.31        83.39 o                         
  11  -6   8       2782.75       2991.50        66.13 o                         
  12  -6   8         84.50         89.13        29.90 o                         
 -10  -5   8        550.45        506.53        52.38 o                         
  -9  -5   8        761.53        713.28        36.93 o                         
  -8  -5   8       6290.34       6434.00       165.70 o                         
  -7  -5   8       5128.25       5089.34       204.04 o                         
  -6  -5   8        127.52        140.19        16.81 o                         
  -5  -5   8        672.55        685.77        23.40 o                         
  -4  -5   8       6629.06       7042.22       231.44 o                         
  -3  -5   8       1359.89       1644.02        70.53 o                         
  -2  -5   8       3579.93       3812.61        69.09 o                         
  -1  -5   8      11178.00      11847.59       732.16 o                         
   0  -5   8       4119.02       4231.28       171.88 o                         
   1  -5   8        355.04        325.31        15.17 o                         
   2  -5   8      14338.69      14272.43       247.56 o                         
   3  -5   8       3082.67       3077.58        44.54 o                         
   4  -5   8       1614.19       1596.94        25.01 o                         
   5  -5   8       3751.82       3704.50        60.02 o                         
   6  -5   8       4287.12       4217.31       165.04 o                         
   7  -5   8         26.12         60.85        12.71 o                         
   8  -5   8       2435.17       2360.34        47.65 o                         
   9  -5   8       4871.89       5096.45       106.56 o                         
  10  -5   8       1948.46       1898.55        59.03 o                         
  11  -5   8        590.13        612.83        75.35 o                         
  12  -5   8       2170.64       2176.09        70.69 o                         
 -11  -4   8         33.43         32.03        55.27 o                         
 -10  -4   8       1742.97       1752.44        55.80 o                         
  -9  -4   8       3071.63       3184.79        88.01 o                         
  -8  -4   8        512.72        508.96        35.53 o                         
  -7  -4   8        913.36        934.07        39.31 o                         
  -6  -4   8       4191.78       4450.53       201.11 o                         
  -5  -4   8       5747.27       5936.65       112.26 o                         
  -4  -4   8        590.97        627.69        14.59 o                         
  -3  -4   8       3978.36       4213.19       229.08 o                         
  -2  -4   8       1866.72       1689.12       111.36 o                         
  -1  -4   8       4742.89       5494.20       320.60 o                         
   0  -4   8       6300.19       6751.60       209.15 o                         
   1  -4   8       6214.93       6305.37       126.00 o                         
   2  -4   8       1154.08       1120.13        42.71 o                         
   3  -4   8       5852.57       5332.14       159.89 o                         
   4  -4   8       9161.55       9354.75       398.99 o                         
   5  -4   8        370.53        353.09        14.25 o                         
   6  -4   8         81.56         60.64        31.39 o                         
   7  -4   8       3294.58       3492.47       104.19 o                         
   8  -4   8       1095.36       1079.07        58.93 o                         
   9  -4   8        141.39        173.09        25.66 o                         
  10  -4   8       4557.03       4730.88       105.93 o                         
  11  -4   8       1101.35       1118.36        86.47 o                         
  12  -4   8         19.47         25.84        21.76 o                         
 -11  -3   8       4816.38       4885.05       162.23 o                         
 -10  -3   8       1203.73       1335.91        43.19 o                         
  -9  -3   8        308.94        324.58        28.50 o                         
  -8  -3   8       3056.58       3005.25        78.31 o                         
  -7  -3   8       3498.94       3312.68       280.16 o                         
  -6  -3   8        363.05        397.32        23.59 o                         
  -5  -3   8       6602.75       6754.25       113.24 o                         
  -4  -3   8       6360.48       6787.73       141.26 o                         
  -3  -3   8         58.67         48.65         5.66 o                         
  -2  -3   8       3729.06       3573.27       110.06 o                         
  -1  -3   8      20686.62      22340.13       889.30 o                         
   0  -3   8       1354.72       1325.68        20.87 o                         
   1  -3   8        159.40        138.45         4.86 o                         
   2  -3   8        332.94        299.30         7.33 o                         
   3  -3   8        507.09        511.14        23.59 o                         
   4  -3   8       9168.34       9469.76       246.12 o                         
   5  -3   8       9302.81       9307.64       317.19 o                         
   6  -3   8       5174.40       5225.82       182.62 o                         
   7  -3   8         90.81         81.93         9.04 o                         
   8  -3   8       7011.04       7173.60       139.00 o                         
   9  -3   8       3918.60       4076.56        86.37 o                         
  10  -3   8        314.49        372.67        36.49 o                         
  11  -3   8        855.94        834.02        29.30 o                         
  12  -3   8       1261.25       1349.44        78.43 o                         
 -12  -2   8        528.75        522.10        82.52 o                         
 -11  -2   8         54.65         62.68        17.24 o                         
 -10  -2   8       2037.35       2085.66        64.76 o                         
  -9  -2   8        744.90        749.32        27.73 o                         
  -8  -2   8         62.66        106.22        43.24 o                         
  -7  -2   8       5344.22       5546.83       135.02 o                         
  -6  -2   8      11819.55      12578.96       248.20 o                         
  -5  -2   8       3320.02       3645.24        57.31 o                         
  -4  -2   8       1130.46       1158.94        23.04 o                         
  -3  -2   8       4308.63       4418.94        99.47 o                         
  -2  -2   8       6336.32       7398.73       201.01 o                         
  -1  -2   8       1971.48       2043.36       104.91 o                         
   0  -2   8      10417.76      10333.19       168.08 o                         
   1  -2   8       2388.72       2269.92        83.87 o                         
   2  -2   8       5483.88       5444.78       263.74 o                         
   3  -2   8      14304.94      13955.59       389.60 o                         
   4  -2   8      12752.68      12506.57       200.19 o                         
   5  -2   8         33.91         44.80        20.27 o                         
   6  -2   8       3996.34       4051.83        64.00 o                         
   7  -2   8       4835.09       4862.81       163.07 o                         
   8  -2   8        421.16        399.81        16.56 o                         
   9  -2   8       1916.38       1874.99        88.16 o                         
  10  -2   8       3442.54       3657.02       145.50 o                         
  11  -2   8       1146.39       1227.42       116.32 o                         
  12  -2   8         99.13        110.64        17.96 o                         
 -12  -1   8       1484.49       1426.89        61.11 o                         
 -11  -1   8       2062.48       2002.01       113.82 o                         
 -10  -1   8         92.00         59.22        17.53 o                         
  -9  -1   8       3478.83       3482.40        87.56 o                         
  -8  -1   8       6588.63       6778.86       211.27 o                         
  -7  -1   8        379.90        340.49        59.46 o                         
  -6  -1   8       2624.94       2487.24        49.40 o                         
  -5  -1   8       9678.80       9954.94       179.61 o                         
  -4  -1   8       3774.60       3861.02        55.85 o                         
  -3  -1   8        542.67        461.14        10.85 o                         
  -2  -1   8       5416.28       5543.90        92.05 o                         
  -1  -1   8       2798.92       2729.07        46.63 o                         
   0  -1   8         68.40         74.88         5.12 o                         
   1  -1   8       8280.37       7567.32       254.26 o                         
   2  -1   8      13358.73      13035.62       501.68 o                         
   3  -1   8       1686.15       1722.51        44.92 o                         
   4  -1   8       7644.06       7804.54       371.69 o                         
   5  -1   8      12185.61      12429.78       478.96 o                         
   6  -1   8       3802.33       3749.27       107.37 o                         
   7  -1   8       1049.89       1109.09        54.21 o                         
   8  -1   8       2493.13       2413.88        56.72 o                         
   9  -1   8       4752.30       4792.76       105.38 o                         
  10  -1   8         49.42         70.02        20.56 o                         
  11  -1   8        864.35        828.64        66.25 o                         
  12  -1   8       1184.11       1114.33        40.45 o                         
 -12   0   8        450.38        417.57        26.10 o                         
 -11   0   8       4830.86       4803.27       173.13 o                         
 -10   0   8       7913.44       8163.03       186.61 o                         
  -9   0   8       1489.44       1524.47        42.14 o                         
  -8   0   8       2360.90       2266.01        65.99 o                         
  -7   0   8       4053.38       3954.80        93.81 o                         
  -6   0   8       1587.44       1555.99        28.51 o                         
  -5   0   8        429.24        447.76        12.87 o                         
  -4   0   8      15107.25      15718.99       265.80 o                         
  -3   0   8       9743.37       9474.04       464.46 o                         
  -2   0   8       1468.51       1502.92        24.85 o                         
  -1   0   8       5077.13       4794.30        71.21 o                         
   0   0   8      15991.10      15000.06       262.25 o                         
   1   0   8       4432.47       4142.26        71.93 o                         
   2   0   8        161.30        146.40         5.25 o                         
   3   0   8      18563.53      18836.86       565.09 o                         
   4   0   8       8751.45       9023.61       121.26 o                         
   5   0   8        567.91        635.67        25.61 o                         
   6   0   8       7365.29       7159.38       105.92 o                         
   7   0   8       5553.83       5405.67        90.87 o                         
   8   0   8       4950.28       4817.68        88.16 o                         
   9   0   8       2255.74       2409.17       228.69 o                         
  10   0   8       4966.45       4976.13       127.59 o                         
  11   0   8       1090.64       1119.46        87.39 o                         
 -12   1   8       2438.53       2473.02        78.99 o                         
 -11   1   8        909.30        921.91        67.89 o                         
 -10   1   8        229.49        240.88        19.46 o                         
  -9   1   8       5978.05       5972.97       144.68 o                         
  -8   1   8       1191.76       1158.61        30.94 o                         
  -7   1   8       2365.29       2408.83        50.71 o                         
  -6   1   8       9687.44       9714.75       176.70 o                         
  -5   1   8      15625.84      15045.39       567.26 o                         
  -4   1   8        593.37        531.66        12.69 o                         
  -3   1   8       5391.77       5454.95       110.01 o                         
  -2   1   8      21828.77      21660.86       591.76 o                         
  -1   1   8       7829.03       7474.22       338.85 o                         
   0   1   8       1838.15       1693.82        40.83 o                         
   1   1   8       3511.72       3187.87        42.11 o                         
   2   1   8       7482.45       7465.72       160.71 o                         
   3   1   8       2064.86       2108.97        33.36 o
[truncated: 444,529 more chars]
